# Supplementary material for: Marburg virus glycoprotein mRNA vaccine is more protective than a virus-like particle-forming mRNA vaccine
Source: J Clin Invest. 2025 Jul 3;135(17):e194586. doi: 10.1172/JCI194586 (PMC12490202; doi:10.1172/JCI194586)
Supplement: Supplemental data set 1 [file jci-135-194586-s223.xlsx]

## Sheet: Differentially expressed genes
Supplemental Data 1
Day 54 post vaccination: GP7.5 µg vs PBS_2fold.1 with log2 normalized counts
ID	baseMean	log2FoldChange	lfcSE	stat	pvalue	padj	gene_id	biotype	gene_name	X10.GP3.Day54	X11.VLP4.Day54	X12.VLP4.Day54	X13.VLP4.Day54	X14.VLP4.Day54	X15.VLP4.Day54	X16.GP7.5.Day54	X17.GP7.5.Day54	X18.GP7.5.Day54	X19.GP7.5.Day54	X1.PBS.Day54	X20.GP7.5.Day54	X21.VLP10.Day54	X22.VLP10.Day54	X23.VLP10.Day54	X24.VLP10.Day54	X25.VLP10.Day54	X2.PBS.Day54	X3.PBS.Day54	X4.PBS.Day54	X5.PBS.Day54	X6.GP3.Day54	X7.GP3.Day54	X8.GP3.Day54	X9.GP3.Day54
ENSCPOG00000008107	138.937	1.8152	0.497031	3.65208	0.000260127	0.043103	ENSCPOG00000008107	protein_coding	RSAD2|ENSCPOG00000008107	5.96636	7.1451	6.62302	6.43343	6.84308	7.7564	8.57542	8.40896	7.65193	6.47535	6.88625	7.50197	8.51855	5.91115	5.66035	7.39704	7.60367	5.70592	4.83193	6.30127	6.01169	6.31288	5.98588	7.75758	5.44048
ENSCPOG00000014376	56.9754	1.78446	0.403944	4.41758	9.98111e-06	0.00735053	ENSCPOG00000014376	protein_coding	.|ENSCPOG00000014376	5.18425	6.1723	5.63759	5.19357	5.48948	5.76452	6.75155	7.48918	5.72629	5.28091	5.16278	6.72603	6.92508	4.69153	5.18004	6.23778	5.94429	5.18157	4.85352	4.5655	4.23765	5.69677	5.30716	6.46614	4.70302
ENSCPOG00000003385	712.128	1.57393	0.419489	3.75201	0.000175421	0.0387563	ENSCPOG00000003385	protein_coding	CCNDBP1|ENSCPOG00000003385	8.92309	10.2081	9.18526	8.59031	9.39632	9.59094	11.0346	10.6315	9.78288	8.89578	8.97228	8.67269	10.5053	8.40002	9.32433	9.97728	9.97135	8.44686	8.23226	8.62516	8.15074	8.01741	8.71933	9.89655	8.6035
ENSCPOG00000038041	328.887	1.25141	0.293083	4.26981	1.95637e-05	0.0108057	ENSCPOG00000038041	protein_coding	IFIT1B|ENSCPOG00000038041	7.68213	8.62767	8.18248	7.68558	8.20215	8.82838	9.13474	9.44843	8.54001	8.06271	7.75108	8.66014	9.43664	8.0203	8.09915	8.74546	8.67908	7.88939	7.1698	7.55823	7.52059	7.75758	7.78718	8.77495	7.53946
ENSCPOG00000014656	142.326	-1.07183	0.288168	-3.71947	0.000199643	0.0412134	ENSCPOG00000014656	protein_coding	RGS1|ENSCPOG00000014656	7.80583	6.85977	6.89137	6.86401	6.50539	7.53215	7.10705	6.13917	6.83347	6.93756	8.47426	6.4333	6.56238	7.13485	6.8108	6.0662	6.82958	7.16149	7.80087	6.99145	8.00229	6.80126	7.30026	6.56458	7.6683
ENSCPOG00000026214	86.5185	-1.17434	0.256855	-4.57199	4.83103e-06	0.00533668	ENSCPOG00000026214	protein_coding	SIK1|ENSCPOG00000026214	6.60254	5.12375	6.47609	5.77579	6.68409	6.6398	6.75155	5.7783	6.05937	6.17953	7.92978	6.00078	5.18291	5.83933	5.49398	4.97562	4.61808	7.00838	7.02034	7.01693	7.44043	6.40129	6.53209	6.24646	6.49908
Day54: VLP4 µg vs PBS_2fold.1 with log2 normalized counts
ID	baseMean	log2FoldChange	lfcSE	stat	pvalue	padj	gene_id	biotype	gene_name	X10.GP3.Day54	X11.VLP4.Day54	X12.VLP4.Day54	X13.VLP4.Day54	X14.VLP4.Day54	X15.VLP4.Day54	X16.GP7.5.Day54	X17.GP7.5.Day54	X18.GP7.5.Day54	X19.GP7.5.Day54	X1.PBS.Day54	X20.GP7.5.Day54	X21.VLP10.Day54	X22.VLP10.Day54	X23.VLP10.Day54	X24.VLP10.Day54	X25.VLP10.Day54	X2.PBS.Day54	X3.PBS.Day54	X4.PBS.Day54	X5.PBS.Day54	X6.GP3.Day54	X7.GP3.Day54	X8.GP3.Day54	X9.GP3.Day54
ENSCPOG00000013220	99.6567	22.9412	4.60166	4.98543	6.18238e-07	0.00130621	ENSCPOG00000013220	protein_coding	HMCN2|ENSCPOG00000013220	0.771619	0	0	0.840765	9.05014	1.47443	0	0	0	0	0	0	0	0	9.2713	10.3914	0	0	0	0	0	0	0	0	0
ENSCPOG00000040155	419.985	1.84248	0.44757	4.11664	3.84434e-05	0.0207487	ENSCPOG00000040155	protein_coding	.|ENSCPOG00000040155	7.79668	9.62894	8.39737	7.72926	9.50338	10.514	8.96338	8.30284	8.30239	8.07257	6.87504	9.49128	7.55472	8.86537	9.18656	8.7792	9.67732	7.18632	7.02511	7.78284	8.5476	7.47142	7.81619	9.05448	7.88345
ENSCPOG00000010883	40.0147	1.8364	0.494857	3.71096	0.000206474	0.048471	ENSCPOG00000010883	protein_coding	TPPP3|ENSCPOG00000010883	4.68658	6.47657	6.38749	5.57498	6.73906	5.47829	5.86989	5.0088	6.21582	4.02447	3.4699	4.71873	4.57638	5.92856	3.9375	4.02076	4.28609	4.54646	4.25054	4.61084	4.84751	3.69287	5.78918	6.5162	4.15932
ENSCPOG00000037216	16.2753	1.49153	0.32065	4.6516	3.29365e-06	0.00497059	ENSCPOG00000037216	lincRNA	.|ENSCPOG00000037216	3.85165	5.49268	4.98889	4.00261	4.95184	4.6446	4.12293	3.92409	3.88253	3.58461	1.90655	3.67606	3.21907	3.66555	3.82985	3.24217	4.80336	3.31429	3.74979	3.43661	3.89677	3.94897	4.20956	4.51428	3.72985
ENSCPOG00000033868	32.3434	1.45671	0.361537	4.0292	5.5968e-05	0.021898	ENSCPOG00000033868	protein_coding	.|ENSCPOG00000033868	4.04946	6.06692	6.01414	6.71989	5.20709	4.88067	4.33344	5.2429	5.40076	3.96926	4.05123	5.01001	4.57638	3.74631	4.99307	5.69413	4.96753	3.94626	4.54401	5.03342	4.74444	4.48233	4.78012	4.86275	4.2781
ENSCPOG00000027520	40.0257	1.2623	0.334439	3.77437	0.00016041	0.0423644	ENSCPOG00000027520	protein_coding	PDLIM4|ENSCPOG00000027520	5.09751	5.78622	5.89063	5.09685	6.71184	5.58905	5.19312	4.72922	5.84607	4.92246	3.69074	4.31117	4.80806	6.13762	5.8095	5.64618	5.53704	5.18157	4.71886	4.51869	4.70838	4.77484	5.11505	5.91442	4.38785
ENSCPOG00000002159	46.0214	-1.00267	0.257376	-3.89575	9.78968e-05	0.0313388	ENSCPOG00000002159	protein_coding	CRTAM|ENSCPOG00000002159	5.41697	4.97633	5.08217	4.67361	5.35518	4.59237	5.65161	5.57875	5.40076	5.51094	6.36732	5.97399	5.88712	4.88229	5.91862	6.30108	4.51568	5.95743	5.80638	5.46235	5.80526	5.40762	5.69235	5.26534	5.45737
ENSCPOG00000019885	55.5209	-1.01018	0.233694	-4.32268	1.54148e-05	0.0148038	ENSCPOG00000019885	protein_coding	KCNT1|ENSCPOG00000019885	5.29234	5.19217	5.40462	4.99317	5.72554	4.96525	6.05945	6.25084	5.84607	5.32555	5.46171	6.02708	5.60861	5.50987	5.42167	5.74054	5.63799	6.41787	6.36028	6.1559	6.52843	5.6792	6.28883	6.18589	5.78614
ENSCPOG00000031853	44.4673	-1.05313	0.277225	-3.79881	0.000145392	0.0415115	ENSCPOG00000031853	protein_coding	CMKLR1|ENSCPOG00000031853	5.29234	4.52437	4.88916	4.91967	5.61233	4.36219	5.19312	6.13917	5.2351	5.79115	5.96341	5.84685	5.54583	5.22994	4.71909	5.43666	4.51568	6.26774	5.76141	5.60362	5.90422	4.87086	6.12224	5.37793	6.08664
ENSCPOG00000034851	75.1494	-1.05706	0.260076	-4.06443	4.81503e-05	0.021898	ENSCPOG00000034851	protein_coding	IGFBP3|ENSCPOG00000034851	5.88238	5.19217	5.54231	5.55084	5.8305	5.22743	6.32874	5.98622	6.40974	6.44532	6.9194	7.0739	6.39436	6.16725	6.45995	6.44815	6.05797	6.401	6.70119	6.10926	6.32914	6.58238	6.90592	5.67097	5.52299
ENSCPOG00000026214	86.5185	-1.0846	0.255626	-4.24293	2.20622e-05	0.0179281	ENSCPOG00000026214	protein_coding	SIK1|ENSCPOG00000026214	6.60254	5.12375	6.47609	5.77579	6.68409	6.6398	6.75155	5.7783	6.05937	6.17953	7.92978	6.00078	5.18291	5.83933	5.49398	4.97562	4.61808	7.00838	7.02034	7.01693	7.44043	6.40129	6.53209	6.24646	6.49908
ENSCPOG00000027092	30.3901	-1.24719	0.242492	-5.14323	2.70053e-07	0.000950946	ENSCPOG00000027092	protein_coding	C11orf96|ENSCPOG00000027092	4.68658	3.86259	4.66628	3.8527	4.64152	4.48186	5.48526	5.0088	4.57983	5.00712	5.57698	4.68608	4.80806	4.2121	4.94228	4.81142	4.51568	5.91051	5.42896	4.96523	5.60409	5.09946	5.29072	5.14321	4.93768
ENSCPOG00000008225	24.1378	-1.27475	0.247548	-5.14951	2.61173e-07	0.000950946	ENSCPOG00000008225	protein_coding	NR4A2|ENSCPOG00000008225	4.42682	4.02145	4.25009	4.20179	3.16776	4.6446	4.12293	4.64995	4.48459	4.76928	5.75888	4.84238	3.75145	3.66555	3.44824	3.86191	2.95059	5.53085	5.42896	4.85649	5.48125	5.20148	5.09625	4.51428	4.81205
ENSCPOG00000040664	30.7455	-1.41402	0.332689	-4.25027	2.13516e-05	0.0179281	ENSCPOG00000040664	lincRNA	.|ENSCPOG00000040664	4.51871	4.41411	3.77884	4.00261	3.90462	3.92883	4.33344	5.13059	4.9797	5.23484	5.04758	5.77106	5.26317	4.91759	4.7782	4.72173	4.15596	5.36675	5.97344	4.69746	5.34697	5.765	5.71717	5.14321	4.58508
ENSCPOG00000032867	35.4737	-1.59403	0.355992	-4.47771	7.54475e-06	0.00895414	ENSCPOG00000032867	protein_coding	.|ENSCPOG00000032867	4.60508	3.48024	3.39842	4.1384	5.20709	5.04514	5.65161	4.47702	3.88253	5.67519	5.8984	5.01001	4.80806	5.0822	4.94228	4.29402	4.15596	5.6641	6.09623	5.51099	6.5076	5.01792	5.82389	5.14321	5.24044
ENSCPOG00000006097	31.9026	-1.63702	0.398141	-4.11166	3.9282e-05	0.0207487	ENSCPOG00000006097	protein_coding	PROM2|ENSCPOG00000006097	4.87221	3.24283	4.16736	4.67361	3.6982	4.23169	4.12293	4.47702	4.48459	5.16285	5.54901	5.70743	5.33919	5.50987	4.59305	4.6261	3.85413	5.57665	6.26683	5.33304	5.62358	5.90766	5.58854	4.69901	3.78439
Day54: VLP10 µg vs PBS_2fold.1 with log2 normalized counts
ID	baseMean	log2FoldChange	lfcSE	stat	pvalue	padj	gene_id	biotype	gene_name	X10.GP3.Day54	X11.VLP4.Day54	X12.VLP4.Day54	X13.VLP4.Day54	X14.VLP4.Day54	X15.VLP4.Day54	X16.GP7.5.Day54	X17.GP7.5.Day54	X18.GP7.5.Day54	X19.GP7.5.Day54	X1.PBS.Day54	X20.GP7.5.Day54	X21.VLP10.Day54	X22.VLP10.Day54	X23.VLP10.Day54	X24.VLP10.Day54	X25.VLP10.Day54	X2.PBS.Day54	X3.PBS.Day54	X4.PBS.Day54	X5.PBS.Day54	X6.GP3.Day54	X7.GP3.Day54	X8.GP3.Day54	X9.GP3.Day54
ENSCPOG00000013220	99.6567	24.823	4.60128	5.39481	6.85942e-08	3.71952e-05	ENSCPOG00000013220	protein_coding	HMCN2|ENSCPOG00000013220	0.771619	0	0	0.840765	9.05014	1.47443	0	0	0	0	0	0	0	0	9.2713	10.3914	0	0	0	0	0	0	0	0	0
ENSCPOG00000010939	6.54268	2.32095	0.746841	3.10769	0.00188553	0.0274477	ENSCPOG00000010939	protein_coding	MID1|ENSCPOG00000010939	1.93687	4.16454	2.8803	2.30888	3.16776	3.17061	3.20344	3.92409	3.11074	1.50225	3.05849	1.74693	4.69687	2.42855	2.43474	3.24217	3.47196	0.582138	0.515402	1.70834	0.732637	1.52807	1.23036	3.75351	2.34745
ENSCPOG00000033355	30.0846	2.0502	0.582644	3.51878	0.000433536	0.0118431	ENSCPOG00000033355	protein_coding	XK|ENSCPOG00000033355	4.22339	5.74126	4.40256	4.26251	4.08517	5.19277	6.67632	5.57875	5.76733	3.78972	3.88221	3.29816	6.87488	3.82278	4.38059	5.49196	5.24863	3.45171	3.12583	3.94139	3.35944	4.11503	3.25192	5.57974	3.67317
ENSCPOG00000015466	9.30052	1.87084	0.586222	3.19134	0.00141612	0.0235912	ENSCPOG00000015466	protein_coding	ARHGAP29|ENSCPOG00000015466	1.93687	4.6268	3.07442	2.70863	4.08517	2.18823	3.20344	2.39341	4.2729	3.65627	0	3.01244	4.13945	3.17575	4.21929	3.86191	4.01292	2.31514	2.40434	1.70834	3.16029	2.43189	1.8846	4.51428	2.72742
ENSCPOG00000012245	22.2653	1.86621	0.637618	2.92685	0.0034241	0.0382434	ENSCPOG00000012245	protein_coding	EPB41L1|ENSCPOG00000012245	4.32869	4.72244	3.98614	4.20179	4.08517	4.16172	6.32874	5.07098	5.11304	3.42964	4.78528	3.53654	6.4975	2.42855	4.83499	4.89586	5.31111	3.07997	2.00207	3.33219	2.79806	3.88908	2.1985	4.30237	2.34745
ENSCPOG00000027060	15.9957	1.85917	0.660339	2.81547	0.00487057	0.04661	ENSCPOG00000027060	protein_coding	TBC1D21|ENSCPOG00000027060	3.77919	5.37987	3.53668	3.39122	4.39	3.84202	5.86989	3.78261	4.57983	2.94868	2.89037	2.51421	5.72654	2.77498	3.82985	4.52367	4.01292	2.45249	1.83849	2.65344	3.53441	3.09356	2.33307	5.14321	2.61154
ENSCPOG00000019838	959.685	1.7505	0.497695	3.51721	0.000436104	0.0118833	ENSCPOG00000019838	protein_coding	EMB|ENSCPOG00000019838	9.2574	10.4699	9.7303	9.37645	9.10348	9.8971	11.3143	11.0388	9.88663	8.40452	9.26652	8.93478	11.5017	8.98668	9.41792	10.6818	10.7973	8.17889	8.39752	8.72648	9.15324	9.05436	8.82303	10.5472	8.29383
ENSCPOG00000012027	12.1429	1.74081	0.453095	3.84205	0.000122011	0.00487338	ENSCPOG00000012027	protein_coding	H1-1|ENSCPOG00000012027	2.57296	5.31997	3.66284	3.27813	3.16776	2.85311	3.20344	3.92409	4.02472	3.65627	1.90655	3.20907	3.95845	4.26788	4.83499	5.12303	3.85413	2.16333	2.89547	3.33219	3.53441	2.98331	2.1985	3.75351	2.48553
ENSCPOG00000004895	116.414	1.68652	0.574091	2.93772	0.00330634	0.0375205	ENSCPOG00000004895	protein_coding	EPOR|ENSCPOG00000004895	5.0674	7.49577	6.3691	6.82428	7.00881	6.69037	8.10181	7.48918	7.01483	5.53014	6.08524	5.42044	8.14774	6.18184	6.82489	7.35292	7.71184	4.63571	5.0155	5.69066	6.46501	6.43309	5.05789	8.45384	5.40611
ENSCPOG00000024986	25.5541	1.63178	0.42926	3.80137	0.000143899	0.00545657	ENSCPOG00000024986	protein_coding	GP9|ENSCPOG00000024986	3.98649	5.12375	4.88916	3.68538	5.04204	2.66362	2.69474	4.56607	5.72629	4.12892	2.70005	4.12887	5.18291	5.57765	6.34734	5.7855	5.4285	4.27735	4.11411	4.5655	4.42706	4.06178	3.44262	4.51428	3.42115
ENSCPOG00000036217	10.9324	1.62675	0.549325	2.96137	0.00306275	0.0358312	ENSCPOG00000036217	protein_coding	MYH6|ENSCPOG00000036217	3.24583	5.12375	3.66284	3.0213	3.45722	3.43069	0	3.01613	5.11304	3.34543	1.90655	2.90308	4.30025	4.42333	4.52565	3.86191	3.2347	2.99257	2.2823	3.21962	2.65384	3.54547	2.05007	3.3737	1.83017
ENSCPOG00000040487	69.562	1.62361	0.458947	3.53769	0.000403644	0.0112244	ENSCPOG00000040487	protein_coding	F2RL3|ENSCPOG00000040487	5.41697	7.26113	5.966	5.47589	5.88025	4.92358	4.82639	5.95358	7.37492	5.86861	3.69074	5.16017	6.56238	6.30693	7.59013	7.2604	6.85076	5.27713	4.99622	6.01122	5.93575	5.38612	4.80349	6.12266	5.2208
ENSCPOG00000039017	19.9015	1.61503	0.421896	3.82804	0.000129168	0.00505713	ENSCPOG00000039017	lincRNA	.|ENSCPOG00000039017	3.77919	5.5973	4.25009	3.8527	5.28303	3.92883	4.68002	3.44968	4.75328	3.78972	2.48075	4.02829	4.80806	4.8461	4.88963	4.97562	4.51568	2.99257	3.60457	3.53397	3.53441	3.54547	3.31832	5.67097	4.07432
ENSCPOG00000005908	8.24139	1.61069	0.472158	3.41133	0.000646459	0.0145133	ENSCPOG00000005908	protein_coding	DPEP3|ENSCPOG00000005908	1.27165	4.16454	2.65593	3.15542	4.08517	2.18823	0	3.24913	3.34566	2.22209	2.48075	2.78473	4.44491	3.39199	4.13134	4.02076	4.15596	2.45249	2.80972	2.65344	2.49357	3.09356	1.48285	3.75351	1.60626
ENSCPOG00000005810	75.6228	1.60283	0.551782	2.90483	0.00367455	0.0397575	ENSCPOG00000005810	protein_coding	GADD45A|ENSCPOG00000005810	5.73692	6.81708	5.69778	5.66769	5.12692	7.3632	7.90168	7.20019	6.38358	5.16285	5.85338	5.60638	7.88149	5.20158	5.69144	6.60687	6.71871	4.23989	4.04073	5.27789	5.48125	5.12565	4.99837	6.65674	4.42265
ENSCPOG00000038000	3001.27	1.60172	0.502885	3.18506	0.00144723	0.0237714	ENSCPOG00000038000	protein_coding	.|ENSCPOG00000038000	10.7748	12.0821	10.9263	10.9731	12.9556	10.7013	12.0086	12.0948	11.8982	10.7215	10.3569	11.5584	12.0903	11.0835	12.2383	12.0712	12.2839	10.4412	9.55543	10.8036	10.6133	10.1082	9.98177	12.9605	9.71742
ENSCPOG00000038430	21.4313	1.5903	0.546138	2.91191	0.00359227	0.0392328	ENSCPOG00000038430	protein_coding	.|ENSCPOG00000038430	2.88062	4.52437	3.98614	4.48265	4.52124	4.83645	5.80074	5.62093	4.90811	3.34543	4.40328	3.67606	6.16292	3.48905	4.13134	4.89586	4.96753	2.31514	2.14898	3.43661	3.95947	4.00648	3.31832	4.86275	3.19826
ENSCPOG00000034349	45.7057	1.57615	0.562463	2.80223	0.00507512	0.0477361	ENSCPOG00000034349	protein_coding	CKS2|ENSCPOG00000034349	4.83694	5.82982	5.40462	4.43069	4.39	5.92095	7.10705	6.92516	6.24517	3.91186	4.73652	4.81245	6.92508	4.37335	4.99307	5.91254	6.32346	3.94626	3.74979	4.25873	5.06273	4.16639	4.55076	6.36047	3.61417
ENSCPOG00000023504	149.744	1.55454	0.488123	3.18474	0.00144886	0.0237714	ENSCPOG00000023504	protein_coding	CALD1|ENSCPOG00000023504	5.75592	8.31895	6.75637	6.57181	8.1217	6.40259	6.27875	6.92516	8.83365	6.65226	4.27258	6.5558	7.48949	7.52078	8.27876	8.32585	7.68849	5.91051	6.21774	6.87549	7.13559	6.40129	6.23827	7.07934	6.1399
ENSCPOG00000005502	366.861	1.50671	0.453963	3.31901	0.000903362	0.018109	ENSCPOG00000005502	protein_coding	MCTS1|ENSCPOG00000005502	7.8374	9.19692	7.9913	8.04659	8.43637	8.62242	9.73516	9.27766	8.60371	7.42681	8.21426	7.50665	9.83811	8.00396	8.41072	9.16676	9.33042	7.0896	7.04869	7.49918	7.76399	7.63987	7.3247	9.47095	7.14535
ENSCPOG00000019500	345.51	1.48563	0.488191	3.04313	0.00234134	0.0307035	ENSCPOG00000019500	protein_coding	COPZ2|ENSCPOG00000019500	8.15628	8.37153	8.24937	8.32447	9.2526	6.6398	9.85086	8.78788	9.499	7.10698	7.46715	7.8685	9.33818	8.31653	9.0463	8.92698	8.30222	7.78271	6.16691	7.52901	7.40707	7.7866	7.23299	9.36566	6.63884
ENSCPOG00000024093	1356.26	1.47275	0.460859	3.19566	0.00139509	0.023457	ENSCPOG00000024093	protein_coding	SMOX|ENSCPOG00000024093	9.74739	11.0448	9.81936	10.0174	10.2155	10.8196	11.345	11.4262	11.2321	9.46982	9.69593	9.23053	11.9669	9.87397	10.3612	10.6788	10.8482	8.83545	8.41214	10.0292	9.71425	9.66489	8.85134	10.9331	8.88975
ENSCPOG00000003527	121.649	1.44877	0.482266	3.00409	0.00266377	0.0331291	ENSCPOG00000003527	protein_coding	APLF|ENSCPOG00000003527	6.16427	7.44059	6.1279	6.4725	6.84308	7.30759	7.76313	8.07905	7.06507	6.03915	6.56179	6.16376	8.46016	6.22475	6.49561	7.3379	7.37418	5.41797	5.57905	5.8504	6.11171	6.31288	5.80084	8.18649	5.53894
ENSCPOG00000034044	42.256	1.44514	0.510272	2.8321	0.0046243	0.0450994	ENSCPOG00000034044	lincRNA	.|ENSCPOG00000034044	4.51871	6.6076	5.25239	5.55084	5.42389	5.29435	6.46907	5.98622	5.29246	4.07764	5.26946	4.35336	6.94954	4.47164	5.52883	5.95251	5.94429	3.57718	3.74979	4.73889	4.81397	4.21599	3.80878	6.30459	4.2781
ENSCPOG00000036032	2950	1.42816	0.437789	3.2622	0.00110549	0.0205292	ENSCPOG00000036032	protein_coding	MYL9|ENSCPOG00000036032	10.6634	12.6427	11.4061	10.7886	11.8897	10.5775	10.2515	11.367	12.6837	11.1341	8.94571	10.6363	12.0449	12.0458	12.6657	12.3406	12.0814	10.3655	10.6524	11.4242	11.5152	11.0676	10.3784	11.4789	10.793
ENSCPOG00000037323	225.269	1.42567	0.468098	3.04567	0.00232164	0.030519	ENSCPOG00000037323	protein_coding	PDZK1IP1|ENSCPOG00000037323	7.30373	8.49177	6.97887	7.58219	8.25967	6.71501	9.21002	7.24133	7.19108	6.89376	7.72633	7.24053	8.74504	7.12733	9.2322	8.3634	8.56192	7.24423	6.05023	7.08278	7.10124	7.20899	6.3053	8.44094	6.57065
ENSCPOG00000036838	2484.5	1.42411	0.509215	2.79667	0.00516317	0.0482751	ENSCPOG00000036838	protein_coding	GABARAPL2|ENSCPOG00000036838	10.815	11.8424	11.1562	10.6067	10.9172	11.7223	12.8366	12.3433	11.6111	9.98229	11.0346	10.0037	12.596	10.2897	10.8573	11.6649	12.0382	9.42719	9.40364	10.2104	10.6411	10.1598	9.76377	11.8895	10.0069
ENSCPOG00000010555	150.699	1.42208	0.487827	2.91514	0.00355529	0.0390402	ENSCPOG00000010555	protein_coding	DNAJB4|ENSCPOG00000010555	6.55992	7.58754	6.7844	6.91218	6.30138	7.84277	8.50107	8.56295	7.12945	6.54308	6.60317	6.26669	8.81992	6.33331	6.49561	7.54819	7.81246	5.84964	6.01235	6.57733	6.19224	6.49467	6.14071	8.09061	5.90166
ENSCPOG00000007641	122.622	1.42065	0.487334	2.91515	0.00355514	0.0390402	ENSCPOG00000007641	protein_coding	CLIC2|ENSCPOG00000007641	5.96636	7.41219	6.49317	6.58376	5.77897	7.00202	8.2902	8.08659	6.99769	6.30745	6.31846	6.21042	8.25957	6.42203	6.38586	7.49504	7.64064	5.71959	5.39991	6.39497	5.98179	5.87716	5.75363	8.15523	5.55471
ENSCPOG00000015084	1382.52	1.41845	0.453942	3.12474	0.00177961	0.0265638	ENSCPOG00000015084	protein_coding	CHAC2|ENSCPOG00000015084	9.64152	11.0597	10.0748	9.94167	10.5202	10.5741	11.4686	11.367	10.8859	9.49447	10.049	9.14904	11.6397	9.81785	10.2097	11.1118	11.2087	8.91485	9.235	9.45173	9.72331	9.56077	8.89823	11.352	9.1019
ENSCPOG00000038506	270.38	1.41758	0.4315	3.28525	0.00101894	0.0194433	ENSCPOG00000038506	protein_coding	MPZL1|ENSCPOG00000038506	7.70186	8.62767	7.5189	7.89663	8.2119	7.59323	9.5787	8.99852	8.14	7.11971	7.52571	7.18904	9.16099	7.36327	8.3389	8.87592	8.73712	7.01394	6.25065	7.39287	7.47303	7.40347	6.78785	8.51668	6.44932
ENSCPOG00000034256	10.8179	1.41544	0.386831	3.65906	0.000253145	0.00777185	ENSCPOG00000034256	lincRNA	.|ENSCPOG00000034256	3.34956	4.52437	3.66284	2.70863	4.08517	4.29841	2.69474	3.78261	4.48459	3.58461	2.70005	3.01244	3.50968	4.32158	4.03767	4.41341	3.67566	2.69326	3.1951	2.25693	2.79806	2.86394	3.31832	0	3.27644
ENSCPOG00000014150	3884.42	1.41443	0.508057	2.784	0.00536923	0.0495147	ENSCPOG00000014150	protein_coding	TCP11L2|ENSCPOG00000014150	11.0895	12.653	11.6767	11.2421	12.1578	12.4889	12.973	13.0913	12.4169	10.4551	11.6377	10.3605	13.3963	10.945	11.4152	12.4171	12.4501	10.5365	9.85004	11.2623	10.9008	11.0831	10.5415	12.5145	10.5748
ENSCPOG00000008284	112.448	1.40689	0.481264	2.92333	0.00346308	0.0384413	ENSCPOG00000008284	protein_coding	PDK3|ENSCPOG00000008284	6.45916	7.48217	6.33159	6.17373	6.22642	7.3632	8.25185	7.72983	7.04852	5.58625	6.31846	6.36277	8.04932	5.68399	6.49561	7.17849	7.48673	5.45113	5.47147	5.60362	5.93575	6.1692	5.57502	7.8187	5.44048
ENSCPOG00000006870	27.9748	1.40588	0.476538	2.9502	0.00317566	0.036671	ENSCPOG00000006870	protein_coding	PLCB1|ENSCPOG00000006870	4.04946	5.5973	4.16736	4.84222	5.28303	4.42327	5.86989	4.3821	5.45201	4.44442	3.69074	4.2229	5.60861	4.77088	4.94228	5.87142	4.40544	3.63605	3.79512	4.01069	4.13273	3.94897	3.61103	6.46614	3.72985
ENSCPOG00000010986	1235.39	1.4049	0.484097	2.9021	0.0037067	0.0399594	ENSCPOG00000010986	protein_coding	ISCU|ENSCPOG00000010986	9.69419	10.687	9.98704	9.70787	10.6902	10.2687	11.4161	11.2221	10.578	9.06824	9.88955	9.14604	11.3944	9.47397	10.207	10.8697	11.031	8.72454	8.38831	9.6412	9.50421	9.27807	8.9502	11.3623	8.69353
ENSCPOG00000007224	1275.27	1.4045	0.491485	2.85767	0.0042677	0.0430943	ENSCPOG00000007224	protein_coding	ZFAND6|ENSCPOG00000007224	9.6364	10.755	10.1126	9.75221	9.85088	10.4748	11.6832	11.4284	10.3007	9.13404	10.0528	9.25299	11.6169	9.32745	10.1154	10.9766	11.1056	8.90292	8.68022	9.39617	9.67858	9.37131	8.97743	11.2392	8.81312
ENSCPOG00000007695	56.7943	1.37929	0.414668	3.32626	0.000880196	0.0178425	ENSCPOG00000007695	protein_coding	RBPMS2|ENSCPOG00000007695	4.9731	6.63243	6.23334	5.02857	5.55221	4.74371	4.12293	5.34709	6.64814	5.65783	3.69074	5.47878	6.16292	5.91115	7.04546	6.5816	7.2836	5.33157	5.14369	5.4374	6.09784	5.60668	4.65722	5.75676	5.13945
ENSCPOG00000038770	13.628	1.36648	0.395398	3.45596	0.000548333	0.0132443	ENSCPOG00000038770	protein_coding	.|ENSCPOG00000038770	3.44633	4.81213	4.25009	3.0213	4.08517	3.65097	4.68002	3.01613	3.34566	3.85208	2.89037	3.74106	4.57638	3.96455	4.13134	4.02076	5.18332	3.51581	1.65396	3.53397	3.53441	3.8266	3.38181	2.8567	3.55266
ENSCPOG00000025775	253.478	1.36433	0.43863	3.11043	0.00186815	0.0273047	ENSCPOG00000025775	protein_coding	SERPING1|ENSCPOG00000025775	7.21724	9.23391	7.78479	7.39147	8.57878	7.25816	6.75155	7.60929	9.10579	7.71805	5.68371	6.81175	8.35421	8.34598	8.93705	8.90677	8.85715	6.84956	6.88538	8.13289	7.95306	7.1905	6.83964	7.75758	7.0595
ENSCPOG00000014119	193.52	1.36112	0.489849	2.77866	0.00545839	0.0500814	ENSCPOG00000014119	protein_coding	SPINT1|ENSCPOG00000014119	6.68418	7.88489	7.37885	7.12334	6.91645	8.28257	8.89036	9.22735	7.67368	6.25071	6.973	6.50991	9.2621	6.62787	7.25767	7.89446	8.09588	6.62095	6.10526	7.24973	6.53873	6.50468	6.40798	7.55694	5.92612
ENSCPOG00000008797	10.9306	1.35848	0.391311	3.47161	0.000517339	0.0129383	ENSCPOG00000008797	protein_coding	FBLN1|ENSCPOG00000008797	2.57296	4.52437	3.2455	3.27813	4.39	3.3065	2.69474	3.01613	3.88253	2.82974	0.938379	3.38208	4.44491	4.03054	4.65745	4.41341	4.15596	2.69326	2.80972	3.53397	3.95947	2.59072	3.1823	2.04327	3.02789
ENSCPOG00000015679	12.0827	1.35049	0.454467	2.97159	0.0029626	0.0351525	ENSCPOG00000015679	protein_coding	.|ENSCPOG00000015679	2.88062	4.89657	4.47314	3.27813	4.24562	2.44542	1.90195	4.05293	3.72478	2.70011	1.5022	3.46138	3.95845	3.28792	4.59305	4.6261	4.51568	2.45249	2.89547	3.79193	3.44957	3.38128	3.44262	3.75351	3.35061
ENSCPOG00000031537	7.57537	1.3491	0.429589	3.14045	0.0016869	0.0259127	ENSCPOG00000031537	protein_coding	ZNF566|ENSCPOG00000031537	2.88062	2.60405	2.06402	3.27813	3.90462	2.85311	1.90195	2.73811	2.01981	3.58461	1.90655	3.80327	2.85478	3.58	4.38059	2.95787	4.01292	2.99257	2.80972	2.25693	2.10714	3.09356	2.95071	2.8567	3.19826
ENSCPOG00000040155	419.985	1.34233	0.44808	2.99573	0.00273786	0.0333995	ENSCPOG00000040155	protein_coding	.|ENSCPOG00000040155	7.79668	9.62894	8.39737	7.72926	9.50338	10.514	8.96338	8.30284	8.30239	8.07257	6.87504	9.49128	7.55472	8.86537	9.18656	8.7792	9.67732	7.18632	7.02511	7.78284	8.5476	7.47142	7.81619	9.05448	7.88345
ENSCPOG00000039302	120.171	1.33592	0.469533	2.8452	0.00443831	0.0440783	ENSCPOG00000039302	protein_coding	LSM10|ENSCPOG00000039302	6.69407	7.38321	6.55956	6.4853	6.53675	6.89828	8.49013	7.47775	7.20608	5.79115	6.65656	5.7236	7.97977	5.83933	6.87991	7.68499	7.67668	5.31365	5.61741	6.30127	6.04098	6.1438	5.76558	7.77824	5.70364
ENSCPOG00000013696	166.231	1.29918	0.436543	2.97605	0.00291983	0.0348331	ENSCPOG00000013696	protein_coding	RNASEH2C|ENSCPOG00000013696	6.69407	8.069	6.95441	7.37093	8.1217	7.41674	8.57542	7.67081	7.96582	6.28502	6.9939	6.60028	8.77956	6.87237	7.53978	7.75448	7.3296	6.53849	5.42896	6.72897	6.45416	6.25475	6.14986	8.074	6.04257
ENSCPOG00000003249	1243.66	1.29483	0.450866	2.87187	0.00408047	0.0417478	ENSCPOG00000003249	protein_coding	YPEL3|ENSCPOG00000003249	9.79411	10.9467	10.0228	9.73624	10.2655	10.1841	11.6054	11.0533	10.4084	9.16661	9.90204	8.98932	11.6527	9.45907	10.101	10.7599	11.0957	9.09481	8.82384	9.68954	9.7568	9.43159	9.03657	10.9216	9.06932
ENSCPOG00000003772	625.366	1.29429	0.448522	2.88568	0.00390566	0.0410833	ENSCPOG00000003772	protein_coding	NDUFS6|ENSCPOG00000003772	8.69593	10.1726	8.72117	9.02646	10.3845	8.86461	10.4481	9.29079	9.92794	8.22174	8.77515	8.23293	10.4226	8.68506	9.5425	9.82139	9.40751	8.34247	7.74421	8.44912	8.46357	8.31352	8.02695	10.1072	8.087
ENSCPOG00000003385	712.128	1.28067	0.419676	3.05157	0.00227648	0.0302879	ENSCPOG00000003385	protein_coding	CCNDBP1|ENSCPOG00000003385	8.92309	10.2081	9.18526	8.59031	9.39632	9.59094	11.0346	10.6315	9.78288	8.89578	8.97228	8.67269	10.5053	8.40002	9.32433	9.97728	9.97135	8.44686	8.23226	8.62516	8.15074	8.01741	8.71933	9.89655	8.6035
ENSCPOG00000033625	30.0511	1.27283	0.442785	2.87461	0.00404524	0.0416276	ENSCPOG00000033625	lincRNA	.|ENSCPOG00000033625	4.56254	5.69485	5.33051	5.66769	4.52124	3.3065	5.7281	5.07098	5.29246	4.40335	4.27258	4.78188	6.42956	4.56365	4.88963	5.87142	4.80336	3.31429	4.14945	5.03342	3.95947	3.94897	4.40558	5.14321	3.19826
ENSCPOG00000014957	1005.76	1.26353	0.394254	3.20487	0.00135126	0.0232475	ENSCPOG00000014957	protein_coding	SMAP1|ENSCPOG00000014957	9.36962	10.7032	9.60034	9.46631	10.408	10.1199	10.9533	10.805	10.3198	9.0266	9.52702	8.83595	11.203	9.68074	9.94367	10.2858	10.2277	8.84171	8.68022	9.10875	9.22039	9.26045	8.9697	10.7802	9.27138
ENSCPOG00000034506	780.355	1.25907	0.362434	3.47392	0.000512915	0.0129383	ENSCPOG00000034506	protein_coding	C7orf50|ENSCPOG00000034506	8.96657	10.3939	9.21388	9.25657	10.3048	9.20181	10.3516	10.1143	10.299	9.02829	8.77213	8.61533	10.4528	9.42421	10.173	10.1634	10.0467	8.5442	8.31628	9.2426	9.08633	8.58997	8.50083	10.2172	8.55335
ENSCPOG00000035043	95.6435	1.25821	0.442084	2.84609	0.00442601	0.0440368	ENSCPOG00000035043	lincRNA	.|ENSCPOG00000035043	5.75592	7.77765	6.99095	5.71191	6.84308	5.58905	6.17326	6.58504	7.89352	6.03915	4.33941	5.93284	7.08819	6.6595	7.65466	7.22819	6.89223	5.69211	6.00272	6.09338	6.54896	5.49057	5.03832	6.93957	5.9382
ENSCPOG00000032900	24.8289	1.25639	0.44975	2.79353	0.00521367	0.0485341	ENSCPOG00000032900	lincRNA	.|ENSCPOG00000032900	4.32869	5.54594	4.25009	4.91967	4.75255	4.29841	5.86989	5.13059	4.38263	4.17844	4.46445	3.53654	5.83555	3.96455	4.30219	5.25677	5.371	3.31429	3.38497	4.01069	3.95947	4.3989	3.76183	5.57974	3.35061
ENSCPOG00000037777	1270.76	1.25377	0.429953	2.91607	0.00354476	0.0390283	ENSCPOG00000037777	protein_coding	JPT1|ENSCPOG00000037777	9.89827	10.9785	10.0889	9.94977	10.5123	10.2583	11.5393	10.8016	10.8019	9.4908	9.88955	9.02727	11.5425	9.73864	10.4399	10.7229	10.9239	9.18258	8.77236	9.75285	9.79383	9.16108	8.93969	11.0567	8.96841
ENSCPOG00000011325	16.7949	1.23606	0.429848	2.87557	0.004033	0.0416155	ENSCPOG00000011325	protein_coding	SVOPL|ENSCPOG00000011325	3.85165	5.25748	4.25009	3.68538	3.45722	2.18823	1.90195	3.24913	4.15414	4.12892	1.90655	4.51077	5.18291	4.37335	4.38059	5.19145	4.71369	3.63605	3.65462	3.71096	4.23765	4.3553	3.89834	4.51428	3.78439
ENSCPOG00000036122	25.0822	1.22915	0.395001	3.11177	0.00185972	0.0272181	ENSCPOG00000036122	protein_coding	.|ENSCPOG00000036122	4.04946	5.12375	4.25009	5.71191	4.95184	4.16172	4.95926	3.62573	4.66916	4.27265	4.2025	5.29617	6.24426	4.56365	4.99307	4.72173	4.51568	3.85008	3.83907	3.53397	4.28739	4.00648	4.02304	4.51428	5.27893
ENSCPOG00000040498	929.566	1.22227	0.414592	2.94814	0.00319697	0.0367279	ENSCPOG00000040498	protein_coding	TMEM140|ENSCPOG00000040498	9.25239	11.0215	10.2127	9.51235	10.5493	8.77666	8.79579	9.55833	10.7168	9.71815	7.582	9.4099	10.3646	9.64696	10.8853	10.5722	10.1845	8.83388	8.89844	9.4595	10.0276	9.22909	8.75872	10.2134	9.0402
ENSCPOG00000033922	214.764	1.21328	0.433926	2.79606	0.00517296	0.0483211	ENSCPOG00000033922	protein_coding	.|ENSCPOG00000033922	7.71649	8.12257	7.17161	6.95879	8.132	7.71425	8.7229	8.82444	8.31629	7.56821	7.6295	7.57511	9.17142	7.72389	7.64675	7.78801	8.32511	6.95736	6.7538	4.69746	7.68269	6.6828	7.12118	5.48236	6.53133
ENSCPOG00000001600	78.4683	1.18763	0.31808	3.73376	0.000188642	0.00650531	ENSCPOG00000001600	protein_coding	DHRS3|ENSCPOG00000001600	6.13554	7.24511	6.38749	5.97035	7.43221	5.85597	6.51297	5.98622	6.55745	6.26224	4.05123	5.83201	6.79614	6.57358	7.17209	6.72698	6.43989	5.1415	5.92328	5.73228	6.21812	5.6792	5.80084	5.98722	5.67506
ENSCPOG00000000601	11.8006	1.17729	0.403255	2.91946	0.00350636	0.0386667	ENSCPOG00000000601	protein_coding	.|ENSCPOG00000000601	3.92064	4.16454	2.8803	4.43069	3.45722	3.3065	4.95926	3.24913	3.11074	3.5092	2.70005	3.67606	3.50968	4.2121	4.30219	3.86191	3.85413	2.99257	2.97641	2.65344	3.2633	4.00648	2.45616	4.05388	3.11559
ENSCPOG00000032936	176.592	1.17652	0.384291	3.06154	0.00220201	0.029592	ENSCPOG00000032936	protein_coding	ANAPC13|ENSCPOG00000032936	6.99533	8.14863	7.45057	7.23361	7.77237	7.53907	8.47911	7.61972	7.99203	6.89376	7.19676	6.81929	8.60578	6.78905	7.60654	7.82078	8.07802	6.16155	6.31431	6.67662	7.0079	6.26656	6.36149	8.26179	6.17094
ENSCPOG00000013277	9.6099	1.16969	0.415483	2.81526	0.00487374	0.04661	ENSCPOG00000013277	protein_coding	SEMA3B|ENSCPOG00000013277	2.88062	3.86259	3.53668	3.0213	4.24562	2.66362	3.20344	3.01613	2.82997	4.02447	0.938379	3.20907	3.75145	3.82278	4.03767	3.68337	3.85413	2.69326	2.62122	3.62518	2.92917	3.2916	2.67469	4.30237	2.72742
ENSCPOG00000014376	56.9754	1.15958	0.408635	2.83768	0.0045442	0.0447249	ENSCPOG00000014376	protein_coding	.|ENSCPOG00000014376	5.18425	6.1723	5.63759	5.19357	5.48948	5.76452	6.75155	7.48918	5.72629	5.28091	5.16278	6.72603	6.92508	4.69153	5.18004	6.23778	5.94429	5.18157	4.85352	4.5655	4.23765	5.69677	5.30716	6.46614	4.70302
ENSCPOG00000025999	202.877	1.15255	0.355255	3.2443	0.0011774	0.0214243	ENSCPOG00000025999	protein_coding	MRPL27|ENSCPOG00000025999	7.25781	7.90542	7.12852	7.24869	8.132	7.04151	8.55457	7.80493	8.28129	7.11336	7.52571	6.94187	8.77273	7.05784	8.25295	8.48424	8.34017	7.07903	6.66502	7.07471	7.19543	6.76006	6.38492	8.17095	6.44932
ENSCPOG00000020253	607.865	1.1509	0.375762	3.06285	0.00219237	0.029499	ENSCPOG00000020253	protein_coding	GSTP1|ENSCPOG00000020253	8.57541	9.81129	9.06473	8.67929	9.5579	9.12805	9.96983	9.95239	9.32437	8.55974	8.52179	8.25535	10.4356	8.86537	9.64333	9.36121	10.0941	8.43033	8.17768	8.82596	9.04355	8.37758	8.09956	10.0616	8.2509
ENSCPOG00000020393	863.406	1.1455	0.289111	3.96214	7.42814e-05	0.00355603	ENSCPOG00000020393	protein_coding	EDF1|ENSCPOG00000020393	9.0517	9.94865	9.61211	9.68725	10.5853	9.60089	10.4677	9.36712	9.87494	9.48097	9.24271	9.18014	10.7668	9.72126	10.2931	10.4863	9.80493	9.29302	8.89974	9.12837	9.02168	9.0251	9.08386	10.4017	8.92051
ENSCPOG00000032636	61.724	1.14353	0.358868	3.1865	0.00144007	0.0237349	ENSCPOG00000032636	protein_coding	MARCHF3|ENSCPOG00000032636	5.77468	6.06692	5.63759	5.57498	5.61233	6.6779	6.55558	6.94189	5.88388	5.4109	5.40043	5.44015	7.23471	5.55541	5.3841	6.70375	6.46758	5.07922	4.7422	5.62588	5.45972	5.2499	5.49114	6.46614	5.16022
ENSCPOG00000033800	15.41	1.14185	0.330636	3.45349	0.000553383	0.0132775	ENSCPOG00000033800	protein_coding	MGMT|ENSCPOG00000033800	3.70289	4.6268	3.88621	3.39122	4.64152	3.84202	4.33344	4.05293	4.15414	3.72454	3.58454	3.20907	4.13945	4.42333	5.26516	4.41341	4.01292	3.94626	3.26121	3.33219	3.16029	3.38128	3.44262	4.30237	4.23958
ENSCPOG00000036454	201.405	1.1374	0.365258	3.11398	0.00184583	0.0270957	ENSCPOG00000036454	protein_coding	CAVIN1|ENSCPOG00000036454	6.53813	8.55808	7.69166	7.03908	8.02548	6.78649	6.85751	6.94189	8.63731	7.65822	6.00517	7.0927	8.35421	8.31983	8.75405	8.04072	8.09588	7.34029	7.0393	7.54077	7.5916	7.1271	6.26377	7.75758	6.90808
ENSCPOG00000038477	23.2487	1.13472	0.329739	3.44128	0.000578979	0.013591	ENSCPOG00000038477	protein_coding	.|ENSCPOG00000038477	3.85165	4.16454	4.47314	4.53281	5.20709	4.01071	5.7281	4.80435	5.11304	4.07764	3.88221	4.12887	5.60861	4.26788	4.99307	5.37915	5.371	3.74703	3.60457	4.2006	4.6714	3.46571	3.94111	4.30237	3.61417
ENSCPOG00000033959	76.0785	1.12774	0.268279	4.20362	2.6268e-05	0.00189917	ENSCPOG00000033959	protein_coding	NINJ1|ENSCPOG00000033959	5.81148	6.85977	6.19208	5.91468	6.6558	6.15502	6.32874	6.47436	7.09762	5.92773	5.70921	6.00078	7.08819	6.18184	6.44178	6.90051	6.82958	5.27713	5.32462	6.09338	5.45972	5.90766	5.6152	6.65674	5.16022
ENSCPOG00000003383	184.255	1.12541	0.374736	3.00322	0.00267141	0.033186	ENSCPOG00000003383	protein_coding	ABHD14B|ENSCPOG00000003383	6.84369	8.31895	7.43297	7.21836	7.52896	8.16232	8.61625	8.11638	7.82713	6.64347	7.00423	6.73404	8.7025	7.01773	7.30868	7.74313	8.05082	6.51516	6.32207	6.85679	7.00046	6.8492	6.42315	8.10704	6.58609
ENSCPOG00000003127	484.795	1.12224	0.324584	3.45747	0.000545263	0.0132338	ENSCPOG00000003127	protein_coding	NUCKS1|ENSCPOG00000003127	8.02142	9.71865	8.56025	8.62252	9.97628	8.94231	9.47153	8.79711	9.60752	8.37296	8.24944	7.90796	9.86408	9.03771	9.38264	9.26924	9.00149	8.08957	7.99791	8.49216	8.25128	8.06555	8.00947	9.35881	8.37159
ENSCPOG00000014456	598.967	1.11828	0.375056	2.98164	0.00286711	0.0344704	ENSCPOG00000014456	protein_coding	COX6C|ENSCPOG00000014456	8.69347	9.6864	8.7284	8.96841	9.57311	9.23625	10.3486	9.84304	9.34824	8.61698	9.0934	8.44044	10.2852	8.77683	9.37548	9.66777	9.9445	8.04139	7.98574	8.43027	8.9807	8.0857	8.15966	9.86309	8.25573
ENSCPOG00000007456	390.02	1.10285	0.355581	3.10154	0.00192517	0.0275213	ENSCPOG00000007456	protein_coding	P2RX1|ENSCPOG00000007456	7.91976	9.80037	8.63142	8.2058	9.06097	7.46111	8.38774	8.64189	9.40135	8.08236	7.24984	7.89374	9.48764	8.65138	9.34403	9.18784	8.96795	7.60626	7.95362	8.46464	8.5779	8.16991	7.53479	8.78519	7.78991
ENSCPOG00000021178	13.8434	1.09298	0.277686	3.936	8.28493e-05	0.00371281	ENSCPOG00000021178	protein_coding	P2RY11|ENSCPOG00000021178	3.24583	4.16454	3.77884	4.26251	3.16776	4.01071	3.20344	3.78261	4.15414	3.91186	3.34536	3.67606	4.44491	4.37335	4.65745	4.81142	4.01292	3.79947	2.89547	3.94139	3.16029	3.69287	3.66307	3.3737	3.72985
ENSCPOG00000038041	328.887	1.09186	0.293482	3.72038	0.000198926	0.0066791	ENSCPOG00000038041	protein_coding	IFIT1B|ENSCPOG00000038041	7.68213	8.62767	8.18248	7.68558	8.20215	8.82838	9.13474	9.44843	8.54001	8.06271	7.75108	8.66014	9.43664	8.0203	8.09915	8.74546	8.67908	7.88939	7.1698	7.55823	7.52059	7.75758	7.78718	8.77495	7.53946
ENSCPOG00000000988	233.015	1.08311	0.380667	2.8453	0.00443696	0.0440783	ENSCPOG00000000988	protein_coding	CMAS|ENSCPOG00000000988	7.53586	8.02278	7.54371	7.73463	6.9401	8.40497	8.74147	8.90347	7.79772	7.31502	7.50403	7.27386	9.06909	7.14977	7.68587	8.1479	8.59996	7.01948	6.78222	7.26399	7.3261	7.22118	6.98471	8.65717	7.00313
ENSCPOG00000022324	235.463	1.07756	0.325487	3.31062	0.000930887	0.0184238	ENSCPOG00000022324	protein_coding	UQCRQ|ENSCPOG00000022324	7.75005	8.46437	7.49366	7.62328	8.2119	7.5252	8.75067	8.14557	8.29539	7.14484	7.51852	7.0802	8.92234	7.47412	8.16154	8.46363	8.37714	7.23949	6.89582	7.29904	7.36136	6.95522	7.09774	8.49187	7.21649
ENSCPOG00000033236	11.4246	1.07124	0.329782	3.24831	0.00116093	0.0212315	ENSCPOG00000033236	lincRNA	.|ENSCPOG00000033236	3.34956	4.02145	3.07442	3.59383	3.90462	3.54503	4.33344	3.62573	3.11074	3.5092	2.89037	3.53654	3.75145	4.26788	4.38059	3.47957	4.51568	2.57789	3.74979	3.21962	3.04935	3.19598	3.55705	2.04327	3.984
ENSCPOG00000029726	13.1463	1.06273	0.346207	3.06963	0.00214324	0.0293107	ENSCPOG00000029726	scaRNA	SCARNA21|ENSCPOG00000029726	3.77919	3.48024	3.88621	3.68538	3.90462	3.84202	3.87636	3.62573	4.57983	3.25599	3.20904	3.60799	3.21907	3.39199	4.52565	4.29402	4.80336	3.31429	2.89547	3.09752	3.35944	4.3989	3.44262	3.3737	4.38785
ENSCPOG00000038374	170.883	1.05828	0.324058	3.26572	0.00109186	0.0203508	ENSCPOG00000038374	protein_coding	PET100|ENSCPOG00000038374	6.94653	7.83227	7.13941	6.93101	8.52505	7.3237	8.2902	7.333	7.80759	6.90115	6.73312	6.66033	8.41696	7.36327	7.67813	7.82078	7.52677	6.65693	6.56388	6.75949	7.0153	6.50468	6.95892	8.00555	6.66814
ENSCPOG00000021862	12.7178	1.04931	0.364448	2.87919	0.00398699	0.0414434	ENSCPOG00000021862	protein_coding	ICA1|ENSCPOG00000021862	3.13406	4.29472	2.8803	3.39122	2.31998	3.92883	1.90195	3.92409	4.38263	2.55767	3.05849	3.8629	5.00763	3.66555	4.7782	3.68337	4.61808	3.74703	3.32441	3.62518	3.2633	3.8266	3.50097	4.05388	3.42115
ENSCPOG00000027520	40.0257	1.04794	0.338628	3.09465	0.00197042	0.0278245	ENSCPOG00000027520	protein_coding	PDLIM4|ENSCPOG00000027520	5.09751	5.78622	5.89063	5.09685	6.71184	5.58905	5.19312	4.72922	5.84607	4.92246	3.69074	4.31117	4.80806	6.13762	5.8095	5.64618	5.53704	5.18157	4.71886	4.51869	4.70838	4.77484	5.11505	5.91442	4.38785
ENSCPOG00000038110	559.662	1.03549	0.338293	3.06094	0.00220644	0.029615	ENSCPOG00000038110	protein_coding	RWDD1|ENSCPOG00000038110	8.70085	9.57551	8.71025	8.72855	10.0269	8.89188	9.87629	9.2544	9.38166	8.68709	8.79909	8.32856	10.1333	8.95941	9.34647	9.55868	9.38952	8.33805	8.24864	8.42393	8.60021	8.29633	8.26443	10.0361	8.45801
ENSCPOG00000009178	265.108	1.03188	0.311412	3.31354	0.000921231	0.0183316	ENSCPOG00000009178	protein_coding	NDUFA2|ENSCPOG00000009178	7.57918	8.51199	7.82583	7.73997	8.49343	8.06985	8.67539	8.61083	8.59803	7.60489	7.76331	7.2349	9.19719	7.58257	8.14479	8.55735	8.52286	7.11051	7.04401	7.63156	7.63066	7.46117	7.093	8.45384	7.13489
ENSCPOG00000013883	374.779	1.0248	0.347674	2.94759	0.00320267	0.0367544	ENSCPOG00000013883	protein_coding	HACD4|ENSCPOG00000013883	8.13828	9.06631	8.16126	8.31375	8.9891	8.64182	9.80304	9.21364	8.5635	7.99868	8.13653	7.60597	9.32889	8.17418	8.56975	8.66954	9.28054	7.36225	7.66402	7.95093	7.99856	7.98916	7.86699	9.17625	7.56694
ENSCPOG00000019390	291.436	1.02068	0.359943	2.83567	0.00457294	0.0449105	ENSCPOG00000019390	protein_coding	NDUFA11|ENSCPOG00000019390	7.49119	8.62767	7.74968	7.91093	9.11392	7.82024	9.16257	8.20917	8.67014	7.60035	7.94596	7.47356	9.00051	8.20308	8.66288	8.55735	8.6431	7.48341	6.86957	7.75281	7.81151	6.91824	7.03	8.86464	7.33997
ENSCPOG00000020153	15.6261	-1.00621	0.358688	-2.80524	0.00502788	0.0475579	ENSCPOG00000020153	protein_coding	ARHGAP31|ENSCPOG00000020153	4.56254	3.68404	4.66628	4.0721	3.90462	4.59237	2.69474	4.2805	3.11074	3.42964	4.83244	4.17665	3.21907	3.74631	3.82985	2.95787	3.67566	4.07947	4.93678	4.5655	3.89677	4.31034	4.31089	3.75351	3.19826
ENSCPOG00000009597	47.7109	-1.00662	0.277726	-3.62452	0.000289503	0.0086492	ENSCPOG00000009597	protein_coding	FNIP2|ENSCPOG00000009597	5.88238	5.69485	6.1279	5.39684	5.48948	5.98312	5.48526	5.7783	4.9797	5.49148	5.70921	6.4135	4.13945	5.22994	5.04213	4.89586	3.67566	5.91051	5.97344	5.77274	5.29928	6.09162	6.07501	5.48236	5.49055
ENSCPOG00000007452	126.333	-1.00918	0.226482	-4.45589	8.35476e-06	0.000897103	ENSCPOG00000007452	protein_coding	ZZEF1|ENSCPOG00000007452	7.18956	6.85977	7.12852	7.05633	6.68409	7.01199	6.46907	6.94189	6.87161	6.73733	7.37458	7.71111	5.98503	6.74059	6.54751	6.33171	5.53704	7.40941	7.506	7.44387	6.72171	7.48665	7.29615	6.7848	7.09229
ENSCPOG00000008901	57.9607	-1.01035	0.209303	-4.8272	1.38468e-06	0.000252062	ENSCPOG00000008901	protein_coding	.|ENSCPOG00000008901	6.2472	5.74126	5.75556	6.30941	5.77897	5.89961	6.11748	5.92019	5.76733	5.83812	5.96341	6.07829	4.44491	5.59955	5.3841	4.6261	4.71369	6.37532	5.99302	6.36881	5.75312	6.32423	5.89088	6.24646	5.98552
ENSCPOG00000003228	167.609	-1.01407	0.247823	-4.0919	4.27858e-05	0.00253559	ENSCPOG00000003228	protein_coding	PKD1|ENSCPOG00000003228	7.64693	7.24511	7.42409	7.82295	6.73906	7.44647	6.95621	7.32026	6.60351	7.08117	7.85752	8.04942	6.68399	7.22215	6.89334	6.33171	6.26153	7.86499	7.81194	7.75281	7.40143	8.09898	7.56245	7.07934	7.65006
ENSCPOG00000011068	191.098	-1.01859	0.204836	-4.97268	6.60338e-07	0.000158148	ENSCPOG00000011068	protein_coding	EP400|ENSCPOG00000011068	7.85953	7.53582	7.72096	7.833	7.09562	7.64543	6.92405	7.75845	7.25018	7.33153	8.01403	8.10604	6.71285	7.2362	7.12732	6.47584	6.5986	7.91932	7.98085	8.05301	7.41827	8.14771	7.77541	7.48334	7.83905
ENSCPOG00000023047	16.32	-1.02458	0.353923	-2.89493	0.00379248	0.0405002	ENSCPOG00000023047	protein_coding	.|ENSCPOG00000023047	4.277	4.16454	3.98614	4.37678	3.6982	4.01071	4.12293	4.87577	3.72478	4.17844	4.2025	4.31117	2.36624	3.74631	3.29474	2.60343	4.15596	4.48374	4.69514	4.69746	3.61453	4.87086	4.46541	0	4.48983
ENSCPOG00000006561	205.169	-1.02532	0.201038	-5.10013	3.39418e-07	0.000111545	ENSCPOG00000006561	protein_coding	MLLT6|ENSCPOG00000006561	8.09042	7.88489	7.85256	7.833	6.91645	7.74448	7.34424	7.54501	7.29297	7.4968	7.99342	8.11526	6.76891	7.45623	7.17209	6.72698	6.49475	8.10268	8.15177	8.08148	7.65927	8.0857	7.99939	7.45795	8.08428
ENSCPOG00000027307	42.9641	-1.02767	0.330945	-3.10526	0.00190112	0.0275213	ENSCPOG00000027307	protein_coding	STX16|ENSCPOG00000027307	5.53169	5.31997	5.16979	5.62208	4.75255	5.74073	4.51712	5.62093	4.66916	5.28091	6.00517	6.17557	4.80806	5.20158	5.18004	3.86191	4.15596	5.69211	5.92328	6.17111	4.74444	6.34667	5.64137	5.37793	5.82568
ENSCPOG00000009097	47.1295	-1.03248	0.307135	-3.36165	0.000774782	0.0161587	ENSCPOG00000009097	protein_coding	TRIO|ENSCPOG00000009097	5.7932	5.74126	5.94131	5.59872	5.67004	5.69192	4.68002	5.62093	5.29246	5.23484	6.26789	6.5558	5.09793	5.01859	4.94228	4.52367	4.51568	5.78608	6.00272	6.07732	4.74444	6.07827	5.65429	5.57974	5.18069
ENSCPOG00000013267	49.2676	-1.04243	0.315203	-3.30717	0.000942428	0.0185492	ENSCPOG00000013267	protein_coding	JARID2|ENSCPOG00000013267	5.7932	5.25748	5.966	5.83696	4.64152	5.69192	5.08092	5.2429	5.34763	5.51094	6.12367	6.4333	4.30025	5.41425	4.99307	5.05121	4.71369	6.28624	6.00272	6.27335	4.91234	6.43309	6.11292	5.26534	5.78614
ENSCPOG00000007426	65.8131	-1.0432	0.348959	-2.98946	0.00279467	0.0337508	ENSCPOG00000007426	protein_coding	MAN2A1|ENSCPOG00000007426	6.29995	6.50374	6.01414	6.22039	5.72554	6.27585	5.08092	5.95358	5.54934	6.21556	6.46034	7.05485	4.57638	5.91115	5.22323	4.52367	5.24863	6.34917	6.69522	6.34217	4.70838	6.61971	6.50383	5.91442	6.10818
ENSCPOG00000007495	73.9571	-1.04337	0.258298	-4.03939	5.35906e-05	0.00292561	ENSCPOG00000007495	protein_coding	ZNF800|ENSCPOG00000007495	6.68418	6.20578	6.06072	6.28034	5.28303	6.38734	5.86989	6.25084	5.76733	6.34046	6.70805	6.89265	4.91129	5.97956	5.34553	5.25677	5.68594	6.23955	7.06266	6.56587	5.83901	6.58238	6.43067	6.56458	6.23108
ENSCPOG00000031894	72.2485	-1.04775	0.239428	-4.37603	1.20858e-05	0.00112026	ENSCPOG00000031894	protein_coding	.|ENSCPOG00000031894	6.19245	5.69485	6.27345	6.15783	5.92835	6.08113	5.86989	6.35448	6.24517	5.89847	6.56179	7.06123	5.41141	5.70434	5.69144	4.97562	5.11492	6.44282	6.69522	6.67662	5.80526	6.80126	6.43067	6.36047	6.389
ENSCPOG00000000510	44.7999	-1.05894	0.330574	-3.20334	0.00135843	0.0232475	ENSCPOG00000000510	protein_coding	ZBTB11|ENSCPOG00000000510	5.48689	5.25748	5.40462	5.62208	4.75255	5.74073	4.82639	5.74054	5.04791	5.62249	5.85338	6.60901	3.75145	5.14313	4.71909	4.41341	5.04311	5.79902	6.11423	5.88772	4.88029	6.34667	5.98588	5.37793	5.35298
ENSCPOG00000014656	142.326	-1.06003	0.28887	-3.66959	0.000242941	0.00754928	ENSCPOG00000014656	protein_coding	RGS1|ENSCPOG00000014656	7.80583	6.85977	6.89137	6.86401	6.50539	7.53215	7.10705	6.13917	6.83347	6.93756	8.47426	6.4333	6.56238	7.13485	6.8108	6.0662	6.82958	7.16149	7.80087	6.99145	8.00229	6.80126	7.30026	6.56458	7.6683
ENSCPOG00000000379	14.4334	-1.0619	0.342769	-3.098	0.0019483	0.0275839	ENSCPOG00000000379	protein_coding	PFKFB2|ENSCPOG00000000379	3.85165	4.02145	4.25009	3.59383	3.45722	4.16172	2.69474	3.44968	3.11074	4.17844	4.73652	4.51077	3.21907	3.66555	2.43474	2.95787	4.01292	4.34948	4.18394	4.3146	4.18614	4.5612	4.13782	3.75351	4.23958
ENSCPOG00000009704	10.6187	-1.07534	0.38035	-2.82724	0.00469509	0.0456257	ENSCPOG00000009704	protein_coding	ABLIM2|ENSCPOG00000009704	3.53702	2.60405	4.40256	3.68538	3.45722	3.02058	3.87636	3.62573	2.82997	3.25599	4.63376	3.53654	3.21907	3.17575	2.92789	3.24217	2.59646	4.07947	3.74979	4.2006	3.35944	3.76129	3.10916	2.04327	3.67317
ENSCPOG00000014064	38.1139	-1.07984	0.258689	-4.17429	2.9892e-05	0.00202612	ENSCPOG00000014064	protein_coding	PRDM1|ENSCPOG00000014064	4.94025	5.12375	5.08217	5.59872	4.24562	4.36219	5.65161	5.66191	4.75328	5.39003	5.70921	5.89049	3.95845	4.60755	4.7782	4.81142	4.51568	5.6641	5.61741	5.55805	5.64281	5.81414	5.82389	5.26534	5.40611
ENSCPOG00000015563	17.2876	-1.08116	0.328252	-3.2937	0.000988771	0.0191541	ENSCPOG00000015563	protein_coding	RECQL4|ENSCPOG00000015563	4.16771	4.16454	3.66284	4.58129	4.08517	4.42327	5.19312	3.92409	3.72478	4.27265	4.73652	4.78188	3.21907	3.48905	3.58696	3.47957	3.47196	4.63571	3.70299	4.5655	4.6714	4.16639	4.34315	2.8567	4.35219
ENSCPOG00000036017	86.0973	-1.08142	0.281592	-3.84038	0.000122843	0.00487999	ENSCPOG00000036017	protein_coding	ARID5B|ENSCPOG00000036017	6.52711	6.39183	6.83887	6.53537	5.67004	6.5468	6.42379	5.92019	5.76733	6.26224	6.96244	7.04201	5.26317	6.32018	6.02007	5.12303	5.73234	6.76637	7.02511	7.27107	6.01169	6.95522	6.76422	5.98722	6.49091
ENSCPOG00000007886	102.565	-1.08358	0.294386	-3.68081	0.000232493	0.00733527	ENSCPOG00000007886	protein_coding	MYO5A|ENSCPOG00000007886	6.9215	6.68086	7.03828	6.74138	6.18743	6.61384	5.80074	6.51966	6.05937	6.30745	7.16025	7.6574	5.33919	6.30693	5.72187	5.95251	6.12906	7.0028	7.29342	7.22077	6.09784	7.39811	6.88416	6.86426	6.74578
ENSCPOG00000001506	15.9881	-1.09558	0.353193	-3.10194	0.00192257	0.0275213	ENSCPOG00000001506	protein_coding	CLUAP1|ENSCPOG00000001506	4.04946	3.68404	3.98614	4.32077	3.16776	4.08819	3.87636	4.2805	4.48459	3.78972	4.5795	5.11183	3.95845	3.58	2.70228	3.47957	2.59646	4.20142	4.71886	4.2006	3.89677	4.52231	4.4358	3.3737	4.35219
ENSCPOG00000007298	161.1	-1.09701	0.27669	-3.96475	7.3473e-05	0.00355603	ENSCPOG00000007298	protein_coding	TRRAP|ENSCPOG00000007298	7.65707	7.21254	7.31302	7.39147	6.6558	7.5252	6.71442	7.24133	6.43543	7.31502	7.84032	8.05582	6.39436	7.11218	6.89334	6.0662	6.05797	7.74644	7.72091	7.87399	7.08023	8.2435	7.51723	7.11227	7.62786
ENSCPOG00000011695	112.08	-1.09743	0.265695	-4.1304	3.62131e-05	0.00225254	ENSCPOG00000011695	protein_coding	KAT6A|ENSCPOG00000011695	7.20347	6.72771	6.72778	6.97703	6.22642	6.97167	6.37705	7.00696	6.58066	6.48522	7.30104	7.70298	5.60861	6.51716	6.1376	5.95251	5.18332	7.13112	7.29342	7.10671	6.28085	7.44566	7.13966	6.82507	6.99737
ENSCPOG00000037030	44.4893	-1.10759	0.379363	-2.91961	0.00350465	0.0386667	ENSCPOG00000037030	protein_coding	HEG1|ENSCPOG00000037030	6.06109	5.5973	5.54231	5.71191	5.12692	5.89961	5.08092	5.57875	4.90811	5.16285	5.8984	6.66033	3.75145	4.98571	4.94228	4.81142	3.2347	5.51526	5.88186	6.04465	4.07726	6.19417	5.71717	5.57974	5.50686
ENSCPOG00000010511	69.7123	-1.1086	0.321877	-3.44419	0.000572775	0.0135628	ENSCPOG00000010511	protein_coding	ARHGEF6|ENSCPOG00000010511	6.6642	5.99213	6.19208	6.40677	5.55221	6.35636	5.08092	6.35448	6.02594	5.92773	6.56179	7.1051	5.18291	5.94576	5.30591	4.72173	4.15596	6.21079	6.73648	6.38195	5.29928	6.55373	6.56665	6.46614	6.31683
ENSCPOG00000014242	141.22	-1.10869	0.286836	-3.86523	0.000110983	0.00457648	ENSCPOG00000014242	protein_coding	EPAS1|ENSCPOG00000014242	6.8701	6.6076	6.97887	6.76256	6.50539	6.38734	7.07812	7.67081	6.81402	7.1386	7.74493	8.23293	6.4975	6.40968	6.49561	6.94082	5.31111	7.64976	7.9182	7.07471	6.9627	7.64893	7.83899	7.04565	7.04282
ENSCPOG00000022196	38.3515	-1.11946	0.339292	-3.29939	0.000968959	0.0189321	ENSCPOG00000022196	protein_coding	N4BP2|ENSCPOG00000022196	5.50946	5.12375	5.08217	5.34163	5.28303	4.92358	3.57879	5.18784	4.48459	5.08709	5.57698	6.37306	4.57638	4.73175	4.83499	4.16385	3.85413	5.6641	5.81741	5.83138	4.84751	5.98121	5.72943	6.05653	5.2208
ENSCPOG00000010588	593.992	-1.12167	0.296501	-3.78304	0.000154927	0.00572708	ENSCPOG00000010588	protein_coding	MACF1|ENSCPOG00000010588	9.50074	8.97702	9.26452	9.28245	8.51721	9.30683	8.39949	9.13213	8.42288	8.88463	9.644	10.3364	8.19964	8.90108	8.62313	8.15648	8.23934	9.72114	9.83044	9.63298	8.88096	9.99647	9.23441	9.11258	9.34467
ENSCPOG00000030295	14.8722	-1.136	0.366372	-3.10069	0.00193073	0.0275213	ENSCPOG00000030295	protein_coding	SMAD7|ENSCPOG00000030295	4.277	1.42937	3.66284	3.59383	4.64152	4.08819	3.57879	3.92409	3.11074	3.85208	4.05123	4.39436	3.95845	3.48905	3.58696	4.02076	2.12609	4.69228	5.19533	4.5655	4.18614	3.8266	4.17414	3.75351	3.42115
ENSCPOG00000032211	8.63899	-1.14103	0.406019	-2.81029	0.00494962	0.0470866	ENSCPOG00000032211	lincRNA	.|ENSCPOG00000032211	3.24583	3.68404	3.39842	3.77146	2.80527	3.3065	2.69474	3.24913	2.01981	3.25599	4.05123	3.74106	2.36624	3.05413	2.70228	2.60343	2.12609	3.51581	3.60457	4.01069	3.35944	3.19598	3.25192	2.04327	3.88764
ENSCPOG00000002487	37.2575	-1.1417	0.310192	-3.6806	0.000232682	0.00733527	ENSCPOG00000002487	protein_coding	SOS1|ENSCPOG00000002487	5.29234	4.97633	5.47511	5.09685	4.64152	5.41954	4.68002	5.2429	5.04791	5.23484	5.78309	6.44311	4.13945	4.95205	4.13134	4.81142	3.67566	5.4011	5.70315	5.75265	5.09101	5.66141	5.46206	5.57974	4.96154
ENSCPOG00000000297	9.8752	-1.14357	0.406183	-2.8154	0.0048716	0.04661	ENSCPOG00000000297	protein_coding	ERP27|ENSCPOG00000000297	3.77919	2.60405	3.53668	2.52256	1.58334	3.17061	2.69474	3.92409	2.82997	3.72454	3.69074	3.80327	0	3.66555	2.70228	2.13254	3.2347	4.07947	4.46207	3.8686	3.44957	4.31034	3.80878	2.8567	3.83694
ENSCPOG00000026591	10.1979	-1.14661	0.35494	-3.23043	0.00123605	0.0219754	ENSCPOG00000026591	protein_coding	RHBDL1|ENSCPOG00000026591	3.44633	2.1331	4.16736	3.59383	3.45722	3.74965	3.87636	3.01613	1.3378	3.25599	3.88221	3.1141	3.50968	2.92129	2.10601	2.95787	3.2347	3.94626	4.00259	3.8686	4.13273	3.8266	3.66307	2.8567	3.78439
ENSCPOG00000014897	75.0752	-1.14728	0.290766	-3.94571	7.95623e-05	0.00367074	ENSCPOG00000014897	protein_coding	ANKRD52|ENSCPOG00000014897	6.51601	5.99213	6.68381	6.68705	5.77897	5.89961	5.48526	6.13917	5.29246	5.98451	6.63011	7.06123	5.18291	5.94576	5.78087	5.43666	4.88778	6.81176	6.74227	6.80896	6.21812	6.88029	6.4456	5.98722	6.24086
ENSCPOG00000006905	200.683	-1.15904	0.252267	-4.59448	4.33829e-06	0.000560104	ENSCPOG00000006905	protein_coding	HELZ2|ENSCPOG00000006905	7.88996	7.54892	7.89816	7.67445	6.89241	8.00639	7.52663	7.53402	7.34812	7.45722	8.03434	8.49328	6.20416	7.40739	6.83884	6.81635	6.16333	8.10528	8.03617	7.89705	7.53611	8.28766	7.92675	7.48334	7.83905
ENSCPOG00000020521	8.98554	-1.16033	0.400399	-2.89793	0.00375633	0.0402544	ENSCPOG00000020521	protein_coding	.|ENSCPOG00000020521	3.0129	2.95851	3.39842	3.39122	2.31998	3.02058	2.69474	4.05293	2.82997	3.5092	3.88221	3.38208	2.36624	2.42855	3.29474	2.60343	2.59646	4.16191	3.32441	3.09752	4.01957	3.46571	3.76183	3.3737	3.67317
ENSCPOG00000002268	70.4029	-1.16895	0.314018	-3.72257	0.000197209	0.00664668	ENSCPOG00000002268	protein_coding	ZMIZ1|ENSCPOG00000002268	6.41202	5.6469	6.47609	6.39326	6.10613	6.19059	5.48526	6.27745	4.9797	5.64027	6.79396	6.94877	5.00763	5.87569	5.72187	5.37915	4.40544	6.76637	6.51052	6.74938	5.68053	6.69159	6.43816	5.91442	6.33522
ENSCPOG00000024581	10.1395	-1.17147	0.396356	-2.9556	0.00312058	0.0362474	ENSCPOG00000024581	protein_coding	BCL2|ENSCPOG00000024581	3.44633	3.48024	2.8803	3.15542	2.31998	3.65097	2.69474	3.01613	4.02472	3.34543	4.52312	3.74106	3.75145	3.28792	2.10601	2.13254	2.59646	3.51581	3.96341	3.53397	4.18614	4.11503	3.25192	2.8567	4.02987
ENSCPOG00000037753	24.2109	-1.17342	0.384615	-3.05088	0.00228172	0.0302879	ENSCPOG00000037753	lincRNA	.|ENSCPOG00000037753	4.64641	4.16454	4.54043	4.71765	3.90462	4.83645	3.87636	4.80435	4.2729	4.17844	5.08701	5.47878	4.13945	3.96455	3.71351	3.47957	3.85413	4.03642	5.16111	5.71162	4.18614	5.49057	4.75636	5.57974	4.38785
ENSCPOG00000011164	39.5271	-1.17415	0.35781	-3.28148	0.00103262	0.0195839	ENSCPOG00000011164	protein_coding	SETBP1|ENSCPOG00000011164	4.9731	2.95851	5.60652	5.02857	4.85563	5.19277	5.57083	5.66191	4.75328	5.28091	6.1611	6.13985	4.57638	5.17265	4.30219	4.72173	4.40544	5.74655	6.25876	5.86918	4.63344	5.71414	5.91254	5.14321	5.00811
ENSCPOG00000007858	74.5653	-1.17755	0.276826	-4.25375	2.10221e-05	0.00162846	ENSCPOG00000007858	protein_coding	KIF1B|ENSCPOG00000007858	6.31284	6.06692	6.35047	6.17373	6.01997	5.81097	5.48526	6.40363	6.09205	5.67519	6.76993	7.32246	5.41141	5.38932	5.8921	5.74054	4.61808	6.84333	6.78222	6.55431	6.13905	6.57289	6.50383	6.30459	6.20132
ENSCPOG00000010771	272.105	-1.1815	0.250144	-4.72328	2.32076e-06	0.00039326	ENSCPOG00000010771	protein_coding	TNFAIP3|ENSCPOG00000010771	8.04092	7.58754	7.77085	7.87249	8.26904	8.55579	8.79579	7.25479	7.36158	7.86895	8.93765	7.51132	7.19434	7.82496	7.44262	7.27623	7.57849	8.0843	8.50203	8.53982	9.06153	7.94572	8.28741	8.04018	8.27728
ENSCPOG00000001602	160.282	-1.18909	0.24868	-4.78159	1.73918e-06	0.000304216	ENSCPOG00000001602	protein_coding	RALGAPA2|ENSCPOG00000001602	7.49685	7.01893	7.29365	7.405	7.09562	7.5528	7.2436	7.34563	6.945	7.22362	7.56115	8.04299	5.98503	7.20797	6.20378	6.33171	5.73234	7.65689	8.0267	7.60939	6.93176	7.91977	7.6553	7.71534	7.48287
ENSCPOG00000019279	67.7213	-1.19029	0.30366	-3.9198	8.86219e-05	0.00391351	ENSCPOG00000019279	protein_coding	PAPLN|ENSCPOG00000019279	6.20633	5.19217	6.171	6.205	5.20709	5.47829	5.99899	6.42759	5.92073	5.43147	6.93028	6.94877	5.09793	5.31183	5.99537	5.54522	4.40544	6.64265	6.5173	6.35555	6.21812	6.69159	6.69091	5.48236	6.25058
ENSCPOG00000001063	55.6558	-1.1959	0.350621	-3.4108	0.000647714	0.0145133	ENSCPOG00000001063	protein_coding	CBL|ENSCPOG00000001063	6.28694	5.49268	6.14961	5.57498	5.48948	5.56215	5.29721	5.70176	5.11304	5.75895	6.08524	7.13564	4.69687	5.46285	4.94228	4.52367	4.96753	6.45921	6.36028	6.09338	5.60409	6.66505	6.21231	4.69901	5.6459
ENSCPOG00000005904	12.8888	-1.19759	0.431861	-2.7731	0.00555253	0.0505774	ENSCPOG00000005904	protein_coding	ACTL7B|ENSCPOG00000005904	2.88062	3.48024	3.07442	3.59383	4.24562	2.85311	4.33344	4.2805	3.72478	4.31755	3.20904	3.67606	3.21907	3.05413	3.9375	0	3.2347	4.69228	4.67103	3.33219	4.5544	3.54547	4.24413	4.05388	3.55266
ENSCPOG00000022051	62.4364	-1.19875	0.255159	-4.69805	2.62659e-06	0.000431597	ENSCPOG00000022051	protein_coding	MAPKBP1|ENSCPOG00000022051	6.35083	5.87214	5.966	6.58376	5.8305	6.40259	5.29721	5.98622	5.45201	5.72603	6.43	6.49114	4.80806	5.64239	5.45828	4.6261	4.15596	6.55384	6.31431	6.07732	5.96661	6.43309	5.94443	6.30459	6.23108
ENSCPOG00000012808	219.075	-1.20319	0.375739	-3.2022	0.00136382	0.0232475	ENSCPOG00000012808	protein_coding	FN1|ENSCPOG00000012808	8.02142	7.93567	8.67325	7.5521	6.47333	7.9863	7.2436	8.22976	7.58463	6.81767	8.41352	8.38812	6.84911	7.31112	6.83884	6.99924	6.64785	8.82284	7.78129	8.20858	6.74859	7.52651	8.26654	8.33335	6.88954
ENSCPOG00000000837	164.082	-1.20393	0.367135	-3.27925	0.00104084	0.0196653	ENSCPOG00000000837	protein_coding	UTRN|ENSCPOG00000000837	7.69695	7.27696	7.13941	7.4184	6.26439	7.5252	6.59696	7.66074	6.79429	7.0549	7.69477	8.54198	6.32126	7.18642	6.49561	5.7855	5.24863	7.70236	7.91307	7.69609	6.37586	8.3305	7.47782	7.58066	7.83259
ENSCPOG00000005191	104.99	-1.21345	0.347973	-3.48719	0.000488127	0.0126041	ENSCPOG00000005191	protein_coding	HIVEP2|ENSCPOG00000005191	7.27108	6.58233	6.68381	6.59561	6.40699	6.91963	6.37705	6.45117	6.124	6.70391	7.02468	7.90442	5.60861	6.52862	6.1376	4.81142	4.96753	7.11051	7.21637	7.24254	6.0554	7.5984	6.91668	6.12266	6.90193
ENSCPOG00000006855	24.9808	-1.22643	0.39563	-3.09995	0.00193556	0.0275213	ENSCPOG00000006855	protein_coding	TET3|ENSCPOG00000006855	5.12701	4.72244	4.60473	5.09685	4.64152	4.96525	3.87636	4.3821	4.2729	4.17844	5.19922	5.94669	3.21907	4.26788	3.12295	4.6261	2.59646	4.77318	5.39991	5.03342	4.07726	4.96088	4.93629	4.69901	4.75857
ENSCPOG00000032821	33.7773	-1.22847	0.368959	-3.32956	0.000869837	0.017712	ENSCPOG00000032821	protein_coding	ZNF445|ENSCPOG00000032821	5.18425	5.25748	5.21168	5.42368	4.24562	5.81097	1.90195	4.94382	4.02472	4.83252	5.98444	5.67452	4.13945	5.01859	4.38059	4.02076	3.67566	5.56154	5.81741	5.48688	4.63344	5.71414	5.46206	5.37793	5.11837
ENSCPOG00000038705	18.4438	-1.22935	0.390034	-3.15192	0.00162202	0.0253052	ENSCPOG00000038705	protein_coding	CCNT1|ENSCPOG00000038705	4.8008	4.41411	4.60473	4.43069	3.16776	3.65097	3.87636	3.44968	3.54764	4.63384	4.87812	4.87171	1.62198	4.42333	3.29474	3.24217	3.47196	4.87444	5.14369	4.69746	3.76254	4.83956	4.3747	4.30237	4.35219
ENSCPOG00000004014	95.3635	-1.23785	0.23239	-5.32661	1.00064e-07	4.34077e-05	ENSCPOG00000004014	protein_coding	BHLHE40|ENSCPOG00000004014	6.29995	6.03001	6.62302	6.07562	5.72554	6.53301	6.67632	6.74617	5.95666	6.56186	7.4293	7.06123	5.66878	5.97956	6.36673	6.23778	5.18332	7.20589	7.49917	6.95675	6.69431	6.6828	6.94848	6.74336	6.38018
ENSCPOG00000003092	12.9631	-1.23984	0.386289	-3.20963	0.00132908	0.0231353	ENSCPOG00000003092	protein_coding	TAMALIN|ENSCPOG00000003092	2.57296	3.86259	4.16736	3.39122	4.08517	2.85311	4.12293	3.78261	4.38263	2.94868	5.08701	2.90308	2.85478	3.05413	3.9375	3.86191	2.95059	4.87444	4.07788	4.51869	4.13273	3.19598	3.44262	2.04327	3.42115
ENSCPOG00000006241	18.9977	-1.24609	0.415623	-2.99812	0.00271648	0.033238	ENSCPOG00000006241	protein_coding	AMOTL1|ENSCPOG00000006241	4.32869	5.05192	4.25009	4.80188	3.6982	4.08819	3.20344	4.1712	4.15414	3.25599	4.78528	5.27437	3.50968	3.17575	4.03767	2.13254	3.2347	4.20142	4.57033	4.69746	4.33546	4.06178	5.29072	4.86275	4.64526
ENSCPOG00000031730	97.7784	-1.2496	0.433652	-2.88157	0.00395694	0.0414219	ENSCPOG00000031730	protein_coding	LRP1|ENSCPOG00000031730	6.55992	7.1451	7.55189	6.25068	6.10613	6.75119	4.95926	7.48918	6.15526	5.43147	6.9194	7.30106	5.48018	6.01259	5.94466	5.7855	5.18332	7.65689	6.59626	7.3534	5.22466	7.09432	6.92736	6.82507	5.79944
ENSCPOG00000022969	20.1898	-1.2693	0.324162	-3.91563	9.01685e-05	0.00391351	ENSCPOG00000022969	protein_coding	ADARB1|ENSCPOG00000022969	4.9731	3.68404	3.88621	5.06311	3.6982	4.48186	3.57879	4.1712	3.34566	4.17844	5.26946	4.68608	3.75145	3.74631	3.71351	3.68337	4.28609	4.79917	5.26142	4.77917	5.06273	4.83956	3.94111	3.75351	4.48983
ENSCPOG00000037569	24.4613	-1.27064	0.416925	-3.04765	0.00230636	0.0304338	ENSCPOG00000037569	protein_coding	.|ENSCPOG00000037569	4.16771	5.54594	5.03629	5.22442	4.24562	4.695	4.51712	5.18784	4.75328	4.12892	3.78965	4.81245	3.21907	3.82278	3.9375	3.24217	4.61808	4.07947	4.64651	5.33304	6.20524	4.59908	4.70764	3.3737	4.42265
ENSCPOG00000015626	150.47	-1.27654	0.366673	-3.48141	0.000498778	0.0128181	ENSCPOG00000015626	protein_coding	MDN1|ENSCPOG00000015626	7.45094	7.29263	7.11754	7.48997	6.30138	7.1539	6.17326	7.32026	6.30214	7.02137	7.6494	8.47667	5.88712	7.09686	6.32768	5.99141	5.73234	7.74309	7.9105	7.68023	6.58918	8.15409	7.28373	7.5083	7.18136
ENSCPOG00000004318	12.3911	-1.27995	0.426422	-3.0016	0.00268564	0.033238	ENSCPOG00000004318	protein_coding	KIF23|ENSCPOG00000004318	4.1098	4.16454	4.54043	3.59383	3.6982	4.01071	4.12293	3.24913	3.54764	3.5092	4.05123	4.51077	0	3.39199	2.92789	2.13254	2.12609	3.51581	3.49894	4.01069	4.13273	3.09356	3.98266	4.51428	3.83694
ENSCPOG00000032867	35.4737	-1.28476	0.353262	-3.63685	0.000275993	0.00829126	ENSCPOG00000032867	protein_coding	.|ENSCPOG00000032867	4.60508	3.48024	3.39842	4.1384	5.20709	5.04514	5.65161	4.47702	3.88253	5.67519	5.8984	5.01001	4.80806	5.0822	4.94228	4.29402	4.15596	5.6641	6.09623	5.51099	6.5076	5.01792	5.82389	5.14321	5.24044
ENSCPOG00000006033	16.8815	-1.28885	0.439527	-2.93236	0.00336402	0.0378452	ENSCPOG00000006033	protein_coding	SUSD1|ENSCPOG00000006033	4.04946	4.6268	4.16736	4.32077	3.16776	4.23169	4.12293	4.47702	3.11074	3.5092	5.04758	5.33879	2.36624	3.66555	3.44824	3.24217	3.47196	4.31386	4.93678	4.5655	3.44957	4.77484	4.55076	2.8567	3.83694
ENSCPOG00000011557	59.4046	-1.29504	0.34373	-3.76762	0.000164814	0.00600874	ENSCPOG00000011557	protein_coding	AGO4|ENSCPOG00000011557	6.16427	6.03001	5.75556	6.22039	5.04204	6.11855	5.3943	5.7783	4.75328	5.25806	6.36732	6.94877	4.69687	5.68399	5.26516	4.81142	4.15596	6.14138	6.7538	6.42066	5.77071	6.58238	6.05567	6.05653	6.00861
ENSCPOG00000023486	12.0652	-1.29693	0.431314	-3.00692	0.00263909	0.0330114	ENSCPOG00000023486	protein_coding	CCDC142|ENSCPOG00000023486	3.53702	2.95851	3.53668	3.59383	3.45722	4.36219	3.20344	3.24913	3.11074	4.17844	3.96919	4.54758	1.62198	2.92129	3.29474	2.60343	2.59646	3.89897	3.92314	4.61084	3.04935	4.21599	3.89834	4.30237	4.23958
ENSCPOG00000023281	45.2384	-1.30329	0.36535	-3.56724	0.000360768	0.0102283	ENSCPOG00000023281	protein_coding	PALM2AKAP2|ENSCPOG00000023281	5.26607	5.43738	5.36804	5.66769	4.64152	5.08349	5.08092	5.7783	5.29246	5.69233	6.1425	6.97603	4.13945	4.98571	4.21929	4.72173	4.01292	5.71959	6.132	5.66938	4.74444	6.19417	6.22967	5.67097	5.20088
ENSCPOG00000011568	21.6255	-1.30815	0.416966	-3.13729	0.00170515	0.0260939	ENSCPOG00000011568	protein_coding	AGO1|ENSCPOG00000011568	4.32869	4.89657	4.83658	4.91967	3.16776	4.59237	4.82639	4.47702	3.72478	4.22631	5.1254	5.45959	3.75145	4.03054	4.13134	2.60343	1.42367	4.77318	5.19533	4.69746	3.83121	5.15137	4.93629	3.3737	4.67443
ENSCPOG00000012502	36.6643	-1.3113	0.312959	-4.19002	2.7893e-05	0.0019391	ENSCPOG00000012502	protein_coding	CCR3|ENSCPOG00000012502	5.46396	5.12375	5.99027	5.39684	4.52124	5.85597	4.82639	5.2429	4.90811	4.95123	5.85338	5.45959	3.50968	4.91759	4.30219	3.86191	4.51568	5.4011	6.24249	5.33304	5.03388	5.87716	5.13361	4.86275	5.09698
ENSCPOG00000010921	12.25	-1.31482	0.43865	-2.99742	0.00272273	0.0332522	ENSCPOG00000010921	protein_coding	PM20D2|ENSCPOG00000010921	4.277	3.24283	3.2455	3.49608	3.16776	3.92883	1.90195	3.62573	3.54764	3.34543	3.78965	5.01001	2.85478	2.77498	3.12295	2.60343	3.2347	4.54646	4.54401	3.8686	3.44957	3.88908	3.76183	4.30237	3.88764
ENSCPOG00000012606	134.17	-1.31553	0.462138	-2.84661	0.00441875	0.0440049	ENSCPOG00000012606	protein_coding	SMG1|ENSCPOG00000012606	7.34824	6.85977	6.96669	6.90268	6.37264	6.91963	5.3943	7.24133	6.46068	6.56186	7.60934	8.98764	5.60861	6.76986	6.28755	5.05121	5.73234	7.0896	7.88189	7.4376	5.96661	7.94205	7.19815	7.01115	6.91421
ENSCPOG00000010865	14.9252	-1.32434	0.458529	-2.88823	0.00387419	0.040911	ENSCPOG00000010865	protein_coding	SLC9A5|ENSCPOG00000010865	3.77919	3.68404	4.93989	4.00261	1.58334	4.79082	1.90195	3.78261	2.01981	3.72454	4.40328	4.54758	2.85478	3.28792	2.70228	3.86191	2.95059	4.20142	4.11411	4.85649	4.42706	4.83956	4.57812	3.75351	4.07432
ENSCPOG00000001496	49.9151	-1.32469	0.368579	-3.59404	0.000325593	0.00948955	ENSCPOG00000001496	protein_coding	GOLGA3|ENSCPOG00000001496	5.88238	5.12375	5.91619	5.42368	4.85563	5.81097	4.68002	5.74054	4.83277	5.45175	6.17945	7.00279	4.69687	5.01859	5.08958	4.52367	4.01292	5.95743	6.3678	6.23041	5.14596	6.5245	5.82389	5.67097	5.70364
ENSCPOG00000005813	162.485	-1.32495	0.378073	-3.50448	0.000457502	0.0121606	ENSCPOG00000005813	protein_coding	KMT2A|ENSCPOG00000005813	7.62642	7.21254	7.59209	7.39825	7.05287	7.22423	5.80074	7.25479	6.90877	7.08767	7.76938	8.64535	5.26317	7.14233	6.45995	6.10219	5.86321	7.62091	7.92841	7.94209	6.5076	8.21023	7.44103	7.69375	7.36703
ENSCPOG00000000079	24.3188	-1.32786	0.423191	-3.13773	0.00170261	0.0260939	ENSCPOG00000000079	protein_coding	RAP1GAP2|ENSCPOG00000000079	4.04946	4.6268	4.66628	4.53281	4.39	4.6446	4.68002	4.3821	3.11074	4.52319	5.00705	5.93284	3.75145	4.32158	3.71351	3.47957	2.59646	5.22056	5.52626	4.77917	3.89677	5.15137	5.24023	5.26534	4.61548
ENSCPOG00000037974	7.0114	-1.33302	0.478084	-2.78825	0.0052993	0.0489948	ENSCPOG00000037974	protein_coding	PHETA2|ENSCPOG00000037974	2.57296	2.95851	3.53668	2.52256	2.80527	2.85311	1.90195	2.39341	3.11074	2.70011	2.89037	2.90308	1.62198	2.21814	2.43474	2.95787	1.42367	3.74703	3.1951	2.96413	3.83121	4.00648	3.1823	3.3737	3.61417
ENSCPOG00000003433	43.4675	-1.33535	0.310216	-4.30456	1.67314e-05	0.00139579	ENSCPOG00000003433	protein_coding	MTMR4|ENSCPOG00000003433	5.53169	5.25748	5.86461	5.50131	4.52124	5.50679	5.86989	5.62093	4.9797	5.25806	5.57698	6.4135	4.44491	4.56365	4.45494	3.86191	4.40544	6.06845	5.82835	5.86918	4.63344	5.98121	6.05567	5.83774	5.57032
ENSCPOG00000000932	38.4484	-1.34864	0.326299	-4.13314	3.57845e-05	0.00225254	ENSCPOG00000000932	protein_coding	KSR1|ENSCPOG00000000932	5.34349	4.72244	5.60652	5.28422	4.39	4.74371	4.33344	5.49049	3.72478	5.18725	6.1425	5.9604	4.13945	5.14313	4.21929	4.02076	4.28609	5.81184	5.89233	5.53471	5.48125	5.73129	5.67977	6.18589	5.49055
ENSCPOG00000003803	23.2987	-1.34873	0.427172	-3.15735	0.0015921	0.0251696	ENSCPOG00000003803	protein_coding	DIP2A|ENSCPOG00000003803	4.94025	4.6268	4.47314	4.1384	4.08517	4.79082	4.12293	4.47702	3.34566	4.52319	5.1254	6.04006	3.75145	4.32158	3.44824	2.95787	2.59646	4.51544	5.37026	5.03342	3.95947	5.27352	4.78012	4.69901	4.96154
ENSCPOG00000014118	33.3842	-1.35622	0.312239	-4.34353	1.40211e-05	0.00125506	ENSCPOG00000014118	protein_coding	FOXK1|ENSCPOG00000014118	5.7932	5.37987	4.88916	5.19357	4.95184	5.32668	3.87636	5.0088	4.2729	5.00712	5.63133	5.81701	3.75145	4.77088	4.21929	3.86191	3.67566	5.6641	5.67917	5.55805	4.81397	5.71414	5.17003	5.00979	5.18069
ENSCPOG00000007845	14.9207	-1.36818	0.4754	-2.87796	0.00400253	0.0414588	ENSCPOG00000007845	protein_coding	Il5ra|ENSCPOG00000007845	3.13406	2.95851	5.03629	4.37678	3.90462	4.29841	3.57879	4.2805	3.72478	4.02447	4.46445	4.35336	2.36624	3.39199	2.43474	3.47957	3.47196	3.51581	5.41451	4.14003	3.35944	3.8266	4.31089	4.51428	2.93452
ENSCPOG00000004371	15.5708	-1.38159	0.455686	-3.03189	0.00243032	0.0314099	ENSCPOG00000004371	protein_coding	CD274|ENSCPOG00000004371	4.22339	4.02145	4.25009	4.53281	3.45722	3.84202	1.90195	3.62573	3.88253	4.07764	4.52312	4.87171	1.62198	3.58	3.71351	2.60343	2.59646	4.38423	4.71886	4.77917	3.04935	5.07279	3.66307	4.69901	4.02987
ENSCPOG00000032426	234.937	-1.39081	0.310433	-4.48023	7.45615e-06	0.000825121	ENSCPOG00000032426	protein_coding	DDIT4|ENSCPOG00000032426	7.57384	7.26113	7.84592	7.44484	7.83678	8.39738	8.96338	7.25479	7.36158	7.63624	8.6458	7.20064	7.66223	7.06573	6.72326	6.87993	7.38874	8.16397	8.22192	8.14835	9.28149	7.24527	7.72428	7.58066	7.95355
ENSCPOG00000030524	12.5106	-1.40228	0.499678	-2.80637	0.0050103	0.0475428	ENSCPOG00000030524	protein_coding	AGO3|ENSCPOG00000030524	3.98649	3.68404	3.98614	4.1384	2.80527	3.65097	0	4.1712	3.72478	4.02447	3.69074	5.38019	2.85478	2.92129	3.58696	1.42891	1.42367	3.79947	4.43368	4.42025	3.53441	4.26394	3.38181	3.3737	3.61417
ENSCPOG00000026377	233.536	-1.40554	0.313074	-4.48947	7.13999e-06	0.000823758	ENSCPOG00000026377	protein_coding	JUN|ENSCPOG00000026377	7.5081	7.42646	7.40616	7.33604	7.59004	8.77079	8.89036	7.18621	7.16059	7.64507	8.94303	6.89979	7.19434	6.74059	7.44262	6.96056	7.20351	8.56518	8.32597	8.26639	8.42242	7.80697	7.97644	7.75758	7.85506
ENSCPOG00000022371	18.6425	-1.41698	0.405759	-3.49216	0.000479131	0.0125002	ENSCPOG00000022371	protein_coding	EPM2AIP1|ENSCPOG00000022371	4.64641	2.95851	4.60473	4.1384	3.16776	4.23169	3.87636	3.92409	4.66916	3.91186	4.83244	5.55307	2.36624	3.82278	3.71351	3.47957	2.12609	4.48374	5.21214	4.5655	4.07726	4.63599	4.70764	4.51428	4.38785
ENSCPOG00000005736	14.4008	-1.43948	0.474172	-3.03577	0.00239921	0.031185	ENSCPOG00000005736	protein_coding	CADM1|ENSCPOG00000005736	3.77919	3.24283	3.98614	3.8527	4.08517	2.18823	3.20344	4.64995	4.02472	4.12892	4.27258	5.20694	2.36624	3.74631	3.44824	2.60343	1.42367	4.63571	4.87479	4.51869	2.92917	4.16639	4.46541	3.3737	3.61417
ENSCPOG00000003577	17.0099	-1.48927	0.530912	-2.80511	0.00502986	0.0475579	ENSCPOG00000003577	protein_coding	LATS1|ENSCPOG00000003577	4.60508	3.86259	3.2455	4.58129	2.80527	4.53817	3.57879	4.56607	3.11074	3.25599	4.87812	5.64085	2.85478	3.74631	3.12295	2.13254	2.59646	4.63571	4.62156	4.61084	2.49357	4.74136	4.4358	4.51428	4.58508
ENSCPOG00000013559	11.3743	-1.51028	0.455601	-3.31491	0.000916714	0.018309	ENSCPOG00000013559	protein_coding	.|ENSCPOG00000013559	3.44633	3.24283	2.65593	3.27813	3.90462	3.43069	4.12293	3.24913	0	3.72454	3.88221	3.60799	1.62198	3.82278	2.10601	1.42891	3.47196	4.27735	4.64651	4.07681	4.59446	2.59072	4.02304	4.30237	4.02987
ENSCPOG00000002973	334.731	-1.51182	0.339071	-4.45871	8.24541e-06	0.000894214	ENSCPOG00000002973	protein_coding	KMT2D|ENSCPOG00000002973	8.62535	8.3567	8.51077	8.53293	7.77237	8.43122	7.43831	8.22293	7.42708	7.93887	9.06653	9.50888	7.17373	7.81095	7.70122	6.47584	6.82958	8.83231	8.94569	8.89631	8.05708	9.41443	8.58753	8.41479	8.39806
ENSCPOG00000011487	58.741	-1.51301	0.427587	-3.53849	0.000402423	0.0112244	ENSCPOG00000011487	protein_coding	UGGT1|ENSCPOG00000011487	6.26057	5.6469	6.171	6.04137	5.20709	6.11855	5.08092	6.27745	5.11304	5.3034	6.57571	7.33304	4.30025	5.53282	4.71909	4.16385	3.85413	5.94584	6.70119	6.12498	4.77962	6.64708	6.37715	5.75676	5.78614
ENSCPOG00000006746	36.7004	-1.52328	0.352607	-4.32006	1.55986e-05	0.00134259	ENSCPOG00000006746	protein_coding	WDFY3|ENSCPOG00000006746	5.15591	5.19217	5.36804	4.62819	3.90462	5.53473	4.95926	5.0088	4.66916	5.11279	5.96341	6.2886	3.75145	4.65015	4.30219	4.02076	4.01292	5.75985	6.12314	5.19099	5.1989	5.93753	5.82389	5.37793	4.98501
ENSCPOG00000013675	42.7695	-1.52985	0.432953	-3.53352	0.000410059	0.0113324	ENSCPOG00000013675	protein_coding	ITGA1|ENSCPOG00000013675	4.90663	5.25748	5.16979	5.31321	4.95184	4.88067	4.82639	5.7783	5.17536	5.54909	6.02561	7.28481	3.50968	4.65015	3.82985	4.41341	4.40544	5.6641	6.3975	5.33304	4.51319	6.32423	5.9549	5.00979	5.20088
ENSCPOG00000014331	27.3155	-1.53213	0.476301	-3.21673	0.00129659	0.0228271	ENSCPOG00000014331	protein_coding	ATP8A1|ENSCPOG00000014331	5.0674	4.97633	5.12665	4.43069	4.52124	4.92358	4.82639	4.94382	4.02472	4.48434	5.33643	6.36277	2.36624	4.51838	3.58696	1.42891	3.47196	4.57683	5.70315	4.92989	3.61453	5.31962	5.38669	4.86275	4.86362
ENSCPOG00000013067	18.1222	-1.53585	0.538852	-2.85023	0.00436871	0.0438286	ENSCPOG00000013067	protein_coding	GNA13|ENSCPOG00000013067	4.42682	4.6268	4.47314	4.67361	3.6982	3.54503	3.57879	3.78261	2.48103	3.78972	4.5795	5.90474	2.85478	3.66555	3.58696	2.13254	2.12609	4.54646	5.16111	4.42025	3.35944	5.09946	4.87142	3.75351	4.45663
ENSCPOG00000000024	13.154	-1.53681	0.55063	-2.79101	0.00525446	0.0487048	ENSCPOG00000000024	protein_coding	PIK3C2A|ENSCPOG00000000024	3.92064	3.68404	2.8803	3.9296	3.45722	4.48186	4.33344	3.44968	3.88253	3.65627	3.96919	5.60638	2.36624	3.28792	2.70228	1.42891	1.42367	4.27735	4.43368	3.71096	2.31326	4.3989	3.89834	3.75351	3.55266
ENSCPOG00000011269	12.1271	-1.55107	0.448114	-3.46133	0.000537505	0.0131562	ENSCPOG00000011269	protein_coding	LPGAT1|ENSCPOG00000011269	3.34956	3.68404	3.39842	4.20179	3.45722	4.16172	2.69474	3.92409	3.72478	2.55767	4.40328	4.68608	2.36624	3.28792	2.10601	2.13254	2.95059	3.99204	4.4899	3.8686	3.69043	3.62106	4.13782	4.30237	3.67317
ENSCPOG00000022038	174.873	-1.60285	0.234395	-6.83826	8.01593e-12	2.89776e-08	ENSCPOG00000022038	protein_coding	ZFP36L2|ENSCPOG00000022038	7.92396	7.21254	7.22372	7.28573	6.76578	7.75045	7.21731	6.83844	6.90877	7.10698	8.65238	7.65318	6.35827	7.06573	6.79658	6.10219	5.77729	8.07635	8.01238	7.94652	7.72391	8.01391	7.59295	7.55694	7.44528
ENSCPOG00000033740	19.9029	-1.60419	0.400503	-4.00545	6.19001e-05	0.00315167	ENSCPOG00000033740	protein_coding	H3C15|ENSCPOG00000033740	4.56254	4.16454	4.0796	3.77146	3.16776	4.83645	3.87636	4.1712	2.82997	4.40335	4.5795	4.90045	3.21907	3.66555	2.92789	4.16385	3.47196	4.69228	5.74994	5.09853	4.81397	5.36429	4.60497	4.05388	3.93662
ENSCPOG00000031010	7.08393	-1.61542	0.573697	-2.81581	0.0048655	0.04661	ENSCPOG00000031010	protein_coding	.|ENSCPOG00000031010	3.13406	3.24283	3.07442	3.39122	1.58334	3.02058	0	4.1712	2.48103	2.82974	3.34536	4.31117	0	1.97171	2.43474	1.42891	2.59646	3.38464	3.74979	3.53397	2.31326	3.54547	3.10916	2.04327	3.02789
ENSCPOG00000002915	13.1227	-1.68757	0.500537	-3.37152	0.000747555	0.0159356	ENSCPOG00000002915	protein_coding	.|ENSCPOG00000002915	4.16771	4.02145	3.07442	3.68538	2.31998	3.84202	4.12293	3.78261	2.82997	2.70011	4.33941	4.78188	1.62198	3.05413	2.70228	2.95787	1.42367	3.63605	4.76516	4.01069	3.35944	4.59908	3.89834	5.14321	4.07432
ENSCPOG00000022622	22.7708	-1.70876	0.362553	-4.71314	2.43927e-06	0.000406983	ENSCPOG00000022622	protein_coding	DUSP5|ENSCPOG00000022622	4.83694	4.6268	5.33051	3.49608	4.08517	4.42327	5.19312	4.2805	3.34566	3.96926	5.98444	3.74106	3.50968	3.39199	4.21929	3.86191	3.47196	4.89868	5.12606	5.2495	5.37024	4.5612	4.84913	3.3737	4.2781
ENSCPOG00000039725	24.8345	-1.72236	0.498622	-3.45425	0.000551823	0.0132775	ENSCPOG00000039725	lincRNA	.|ENSCPOG00000039725	4.68658	4.89657	4.72531	4.37678	3.16776	4.36219	3.87636	4.56607	3.88253	3.96926	5.30333	6.23319	2.85478	4.2121	3.71351	3.68337	2.59646	5.48355	5.61741	5.27789	3.89677	5.87716	4.63133	4.30237	4.42265
ENSCPOG00000005240	10.0831	-1.74708	0.456143	-3.83011	0.000128085	0.0050329	ENSCPOG00000005240	protein_coding	SCN5A|ENSCPOG00000005240	3.24583	2.60405	4.40256	3.39122	0	3.02058	4.12293	3.62573	3.88253	3.05855	4.63376	3.46138	1.62198	2.42855	2.70228	2.13254	2.95059	4.20142	3.70299	3.8686	3.53441	3.69287	3.55705	3.75351	3.19826
ENSCPOG00000021467	7.64582	-1.79245	0.56577	-3.16816	0.00153409	0.0244665	ENSCPOG00000021467	snoRNA	SNORD79|ENSCPOG00000021467	3.0129	1.42937	2.65593	4.00261	2.80527	2.44542	3.20344	2.39341	2.01981	3.16065	3.88221	4.2229	2.36624	1.97171	2.43474	0	2.12609	3.07997	3.74979	3.43661	3.35944	3.38128	3.10916	4.05388	3.4884
ENSCPOG00000020377	10.1382	-1.81194	0.624845	-2.89981	0.00373385	0.0401016	ENSCPOG00000020377	protein_coding	ATP7A|ENSCPOG00000020377	3.62234	3.68404	3.66284	3.59383	2.31998	3.84202	3.87636	3.24913	2.01981	2.01961	3.88221	5.08704	2.85478	2.61214	1.67957	1.42891	1.42367	3.51581	4.18394	3.8686	2.65384	4.16639	4.10057	3.75351	2.83468
ENSCPOG00000000126	8.19131	-1.86834	0.582851	-3.20551	0.00134823	0.0232457	ENSCPOG00000000126	protein_coding	SEC61A2|ENSCPOG00000000126	3.24583	2.95851	3.07442	2.70863	1.58334	3.43069	1.90195	4.1712	3.11074	2.55767	2.70005	3.80327	2.36624	1.97171	2.43474	0	2.12609	3.57718	3.55272	4.01069	3.76254	4.3989	2.67469	4.30237	2.72742
ENSCPOG00000015608	16.4328	-1.89232	0.62675	-3.01926	0.00253389	0.0321404	ENSCPOG00000015608	protein_coding	FOSB|ENSCPOG00000015608	2.88062	3.48024	2.8803	3.77146	3.16776	4.79082	5.99899	3.24913	3.88253	2.55767	5.68371	3.92016	4.69687	2.42855	2.43474	1.42891	2.12609	3.63605	4.7422	4.51869	4.70838	3.76129	4.2779	4.05388	4.11744
ENSCPOG00000002924	19.0124	-1.91044	0.483438	-3.95177	7.75741e-05	0.00361069	ENSCPOG00000002924	protein_coding	ATXN7|ENSCPOG00000002924	4.68658	4.52437	4.72531	4.1384	3.16776	4.6446	3.87636	4.2805	3.88253	4.17844	4.5795	5.7396	2.36624	3.28792	3.29474	2.60343	1.42367	4.51544	4.93678	5.06634	3.35944	5.31962	4.31089	4.30237	4.23958
ENSCPOG00000013582	7.19955	-1.95637	0.525412	-3.72349	0.000196489	0.00664668	ENSCPOG00000013582	protein_coding	TLE1|ENSCPOG00000013582	2.1814	2.1331	2.39012	2.87342	2.80527	3.3065	3.57879	3.44968	2.82997	3.34543	3.88221	3.29816	1.62198	1.67435	2.10601	2.13254	2.12609	3.85008	3.70299	3.43661	2.65384	3.2916	3.50097	2.04327	3.67317
ENSCPOG00000008225	24.1378	-1.96081	0.289062	-6.78334	1.17431e-11	3.18384e-08	ENSCPOG00000008225	protein_coding	NR4A2|ENSCPOG00000008225	4.42682	4.02145	4.25009	4.20179	3.16776	4.6446	4.12293	4.64995	4.48459	4.76928	5.75888	4.84238	3.75145	3.66555	3.44824	3.86191	2.95059	5.53085	5.42896	4.85649	5.48125	5.20148	5.09625	4.51428	4.81205
ENSCPOG00000026214	86.5185	-2.02862	0.270751	-7.49257	6.75371e-14	3.6622e-10	ENSCPOG00000026214	protein_coding	SIK1|ENSCPOG00000026214	6.60254	5.12375	6.47609	5.77579	6.68409	6.6398	6.75155	5.7783	6.05937	6.17953	7.92978	6.00078	5.18291	5.83933	5.49398	4.97562	4.61808	7.00838	7.02034	7.01693	7.44043	6.40129	6.53209	6.24646	6.49908
ENSCPOG00000008325	29.5607	-2.15888	0.622791	-3.46646	0.00052737	0.0130281	ENSCPOG00000008325	protein_coding	.|ENSCPOG00000008325	4.64641	4.81213	4.72531	4.32077	3.45722	3.84202	3.87636	5.39649	3.72478	3.65627	5.43139	7.36433	2.36624	3.28792	3.82985	3.86191	2.12609	5.69211	5.82835	5.13001	3.83121	5.92267	5.11505	4.69901	4.42265
ENSCPOG00000027141	88.2171	-2.34813	0.783259	-2.9979	0.0027185	0.033238	ENSCPOG00000027141	protein_coding	EGR1|ENSCPOG00000027141	5.0674	3.68404	5.72696	4.71765	5.42389	8.31113	9.16945	5.13059	5.45201	5.47175	7.82873	4.68608	4.30025	4.80898	4.88963	5.19145	4.40544	6.7263	6.58984	6.51907	7.20839	5.71414	5.81241	5.48236	5.95018
ENSCPOG00000001983	7.09348	-2.75729	0.672732	-4.09865	4.15569e-05	0.00247629	ENSCPOG00000001983	protein_coding	PTGS2|ENSCPOG00000001983	2.57296	0	2.65593	3.0213	3.6982	4.16172	4.12293	2.39341	2.48103	3.16065	4.12885	3.1141	0	2.42855	1.07153	0	0	3.24033	3.55272	3.71096	3.35944	2.59072	3.03211	3.3737	2.83468
ENSCPOG00000022758	11.5576	-2.90721	0.78273	-3.71419	0.000203857	0.00680254	ENSCPOG00000022758	protein_coding	.|ENSCPOG00000022758	3.70289	5.49268	3.98614	4.0721	2.80527	5.32668	1.90195	4.05293	4.02472	2.22209	4.2025	3.1141	1.62198	1.29934	1.07153	2.13254	1.42367	2.45249	2.62122	4.6548	4.28739	3.2916	2.45616	0	4.35219
ENSCPOG00000015206	7.78231	-3.36251	0.888963	-3.78251	0.000155257	0.00572708	ENSCPOG00000015206	protein_coding	.|ENSCPOG00000015206	2.88062	1.42937	2.8803	1.75403	2.80527	3.02058	3.20344	0	3.72478	2.01961	5.83033	2.78473	2.85478	1.29934	1.67957	0	0	2.31514	2.00207	4.69746	3.2633	2.04963	3.55705	3.75351	1.83017
ENSCPOG00000017433	22.2649	-20.5287	2.47372	-8.29871	1.05246e-16	1.14139e-12	ENSCPOG00000017433	Mt_tRNA	.|ENSCPOG00000017433	0	7.36851	0	0	0	1.87503	1.90195	4.72922	7.45246	0	4.12885	4.98339	0	0	0	0	0	0	0.515402	4.69746	4.23765	5.31962	1.48285	5.83774	0
Day54: VLP10 µg vs VLP 4µg_2fold.1 with log2 normalized counts
ID	baseMean	log2FoldChange	lfcSE	stat	pvalue	padj	gene_id	biotype	gene_name	X10.GP3.Day54	X11.VLP4.Day54	X12.VLP4.Day54	X13.VLP4.Day54	X14.VLP4.Day54	X15.VLP4.Day54	X16.GP7.5.Day54	X17.GP7.5.Day54	X18.GP7.5.Day54	X19.GP7.5.Day54	X1.PBS.Day54	X20.GP7.5.Day54	X21.VLP10.Day54	X22.VLP10.Day54	X23.VLP10.Day54	X24.VLP10.Day54	X25.VLP10.Day54	X2.PBS.Day54	X3.PBS.Day54	X4.PBS.Day54	X5.PBS.Day54	X6.GP3.Day54	X7.GP3.Day54	X8.GP3.Day54	X9.GP3.Day54
ENSCPOG00000024349	385.51	1.02952	0.286613	3.59201	0.000328134	0.0512784	ENSCPOG00000024349	protein_coding	.|ENSCPOG00000024349	7.54681	7.79975	7.69166	7.39825	8.78221	7.81455	8.71352	8.47944	8.615	9.02152	8.40184	9.01583	8.63624	8.97416	8.98802	9.45465	8.80925	8.29988	8.98167	8.00712	8.76067	8.39383	9.31081	8.61185	7.87405
ENSCPOG00000022051	62.4364	-1.09884	0.262336	-4.18869	2.80567e-05	0.0167345	ENSCPOG00000022051	protein_coding	MAPKBP1|ENSCPOG00000022051	6.35083	5.87214	5.966	6.58376	5.8305	6.40259	5.29721	5.98622	5.45201	5.72603	6.43	6.49114	4.80806	5.64239	5.45828	4.6261	4.15596	6.55384	6.31431	6.07732	5.96661	6.43309	5.94443	6.30459	6.23108
ENSCPOG00000033299	75.0854	-1.26356	0.30134	-4.19313	2.75135e-05	0.0167345	ENSCPOG00000033299	protein_coding	.|ENSCPOG00000033299	6.33828	7.36851	6.95441	7.39825	5.77897	6.84347	6.11748	6.35448	6.66995	6.11741	6.41458	6.11554	5.9369	5.68399	5.62858	6.0662	5.24863	5.10028	5.64243	6.32867	6.40994	5.2499	6.22102	5.00979	5.77271
ENSCPOG00000030533	3543.37	-1.44783	0.38555	-3.75523	0.000173183	0.0366397	ENSCPOG00000030533	protein_coding	.|ENSCPOG00000030533	11.2167	13.3277	12.4346	12.6553	11.1631	12.0355	11.499	12.4821	12.1551	11.3678	11.21	11.1045	10.9046	10.1805	11.1205	11.3808	11.3316	10.8572	10.7105	12.6476	12.7132	11.0634	11.357	11.2336	11.3987

## Sheet: Gene enrichment
Day 54: GP 7.5 µg vs PBS : Upregulated genes
#category	term ID	term description	observed gene count	background gene count	strength	false discovery rate	matching proteins in your network (IDs)	matching proteins in your network (labels)
STRING clusters	CL:10646	Mixed, incl. Antiviral mechanism by IFN-stimulated genes, and Regulation of translational initiation in response to stress	3	31	2.64	9.38e-05	10141.ENSCPOP00000007290,10141.ENSCPOP00000024705,10141.ENSCPOP00000027590	RSAD2,Herc5,IFIT1B
STRING clusters	CL:10652	Mixed, incl. C-terminal domain of RIG-I, and 2-5-oligoadenylate synthetase 1, domain 2/C-terminal	2	10	2.96	0.0019	10141.ENSCPOP00000007290,10141.ENSCPOP00000024705	RSAD2,Herc5
Reactome	MAP-913531	Interferon Signaling	3	142	1.98	0.0034	10141.ENSCPOP00000007290,10141.ENSCPOP00000024705,10141.ENSCPOP00000027590	RSAD2,Herc5,IFIT1B
Reactome	MAP-1169408	ISG15 antiviral mechanism	2	48	2.28	0.0381	10141.ENSCPOP00000024705,10141.ENSCPOP00000027590	Herc5,IFIT1B
Reactome	MAP-1169410	Antiviral mechanism by IFN-stimulated genes	2	56	2.21	0.0381	10141.ENSCPOP00000024705,10141.ENSCPOP00000027590	Herc5,IFIT1B
Day 54: VLP 10 µg vs PBS : Upregulated genes
#category	term ID	term description	observed gene count	background gene count	strength	false discovery rate	matching proteins in your network (IDs)	matching proteins in your network (labels)
COMPARTMENTS	GOCC:0005746	Mitochondrial respirasome	5	62	1.25	0.0245	10141.ENSCPOP00000003406,10141.ENSCPOP00000008240,10141.ENSCPOP00000013022,10141.ENSCPOP00000014666,10141.ENSCPOP00000017707	NDUFS6,NDUFA2,COX6C,Ndufa11,UQCRQ
COMPARTMENTS	GOCC:0098803	Respiratory chain complex	5	69	1.2	0.0245	10141.ENSCPOP00000003406,10141.ENSCPOP00000008240,10141.ENSCPOP00000013022,10141.ENSCPOP00000014666,10141.ENSCPOP00000017707	NDUFS6,NDUFA2,COX6C,Ndufa11,UQCRQ
Day 54: VLP 10 µg vs PBS : Downregulated genes
#category	term ID	term description	observed gene count	background gene count	strength	false discovery rate	matching proteins in your network (IDs)	matching proteins in your network (labels)
GO Process	GO:0048518	Positive regulation of biological process	71	6000	0.27	2.8e-06	10141.ENSCPOP00000000020,10141.ENSCPOP00000000752,10141.ENSCPOP00000000837,10141.ENSCPOP00000001794,10141.ENSCPOP00000002059,10141.ENSCPOP00000002266,10141.ENSCPOP00000002656,10141.ENSCPOP00000002700,10141.ENSCPOP00000002924,10141.ENSCPOP00000003231,10141.ENSCPOP00000003432,10141.ENSCPOP00000003894,10141.ENSCPOP00000004668,10141.ENSCPOP00000005242,10141.ENSCPOP00000005629,10141.ENSCPOP00000005908…	PIK3C2A,UTRN,KSR1,PTGS2,ZMIZ1,SOS1,H0UZN9_CAVPO,KMT2D,PKD1,LATS1,DIP2A,KIF23,HIVEP2,Kmt2a,AMOTL1,MLLT6,HELZ2,MAN2A1,KIF1B,NR4A2,FNIP2,ABLIM2,TNFAIP3,LPGAT1,KAT6A,FN1,JARID2,ITGA1,PRDM1,FOXK1,EPAS1,RECQL4,FOSB,LOC100721657,Sik1,H0VZI8_CAVPO,CCR3,ADARB1,DUSP5,BCL2,ZFP36L2,ATP7A,EPM2AIP1,MAPKBP1,EGR1,CCDC142,JUN,LOC100735368,PFKFB2,TET3,AGO3,ENSCPOP00000023778,ATP8A1,TRRAP,MYO5A,SMAD7,LRP1,TLE1,Vegf…
GO Process	GO:0048522	Positive regulation of cellular process	65	5385	0.28	9.84e-06	10141.ENSCPOP00000000020,10141.ENSCPOP00000000752,10141.ENSCPOP00000000837,10141.ENSCPOP00000001794,10141.ENSCPOP00000002059,10141.ENSCPOP00000002266,10141.ENSCPOP00000002656,10141.ENSCPOP00000002700,10141.ENSCPOP00000002924,10141.ENSCPOP00000003231,10141.ENSCPOP00000003894,10141.ENSCPOP00000004668,10141.ENSCPOP00000005242,10141.ENSCPOP00000005629,10141.ENSCPOP00000005908,10141.ENSCPOP00000006228…	PIK3C2A,UTRN,KSR1,PTGS2,ZMIZ1,SOS1,H0UZN9_CAVPO,KMT2D,PKD1,LATS1,KIF23,HIVEP2,Kmt2a,AMOTL1,MLLT6,HELZ2,MAN2A1,NR4A2,FNIP2,ABLIM2,TNFAIP3,LPGAT1,KAT6A,FN1,JARID2,ITGA1,FOXK1,EPAS1,RECQL4,FOSB,LOC100721657,Sik1,H0VZI8_CAVPO,CCR3,ADARB1,BCL2,ZFP36L2,ATP7A,EPM2AIP1,MAPKBP1,EGR1,CCDC142,JUN,LOC100735368,PFKFB2,TET3,AGO3,ENSCPOP00000023778,ATP8A1,TRRAP,MYO5A,SMAD7,LRP1,Vegfa,DDIT4,CD274,AGO1,EP400,CCNT…
GO Process	GO:0009893	Positive regulation of metabolic process	51	3655	0.35	1.44e-05	10141.ENSCPOP00000000020,10141.ENSCPOP00000001794,10141.ENSCPOP00000002059,10141.ENSCPOP00000002656,10141.ENSCPOP00000002700,10141.ENSCPOP00000002924,10141.ENSCPOP00000003231,10141.ENSCPOP00000003432,10141.ENSCPOP00000004668,10141.ENSCPOP00000005242,10141.ENSCPOP00000005908,10141.ENSCPOP00000006228,10141.ENSCPOP00000007073,10141.ENSCPOP00000007396,10141.ENSCPOP00000008614,10141.ENSCPOP00000008710…	PIK3C2A,PTGS2,ZMIZ1,H0UZN9_CAVPO,KMT2D,PKD1,LATS1,DIP2A,HIVEP2,Kmt2a,MLLT6,HELZ2,KIF1B,NR4A2,FNIP2,ABLIM2,TNFAIP3,LPGAT1,KAT6A,FN1,JARID2,ITGA1,PRDM1,FOXK1,EPAS1,FOSB,LOC100721657,ADARB1,BCL2,ZFP36L2,ATP7A,EPM2AIP1,EGR1,JUN,LOC100735368,PFKFB2,TET3,AGO3,TRRAP,SMAD7,LRP1,TLE1,Vegfa,AGO1,EP400,CCNT1,CADM1,HEG1,ZNF445,Rapgef2,ARID5B
GO Process	GO:0031323	Regulation of cellular metabolic process	62	5111	0.28	1.53e-05	10141.ENSCPOP00000000020,10141.ENSCPOP00000000449,10141.ENSCPOP00000000837,10141.ENSCPOP00000001794,10141.ENSCPOP00000002059,10141.ENSCPOP00000002266,10141.ENSCPOP00000002656,10141.ENSCPOP00000002700,10141.ENSCPOP00000002924,10141.ENSCPOP00000003101,10141.ENSCPOP00000003231,10141.ENSCPOP00000003621,10141.ENSCPOP00000004668,10141.ENSCPOP00000005242,10141.ENSCPOP00000005908,10141.ENSCPOP00000006228…	PIK3C2A,ZBTB11,KSR1,PTGS2,ZMIZ1,SOS1,H0UZN9_CAVPO,KMT2D,PKD1,MTMR4,LATS1,BHLHE40,HIVEP2,Kmt2a,MLLT6,HELZ2,ZZEF1,NR4A2,FNIP2,ABLIM2,TNFAIP3,LPGAT1,AGO4,KAT6A,SMG1,FN1,JARID2,ITGA1,PRDM1,FOXK1,EPAS1,FOSB,LOC100721657,Sik1,ADARB1,DUSP5,BCL2,ZFP36L2,ATP7A,EPM2AIP1,EGR1,CCDC142,JUN,PFKFB2,TET3,AGO3,SETBP1,TRRAP,MYO5A,SMAD7,LRP1,TLE1,Vegfa,DDIT4,AGO1,EP400,CCNT1,CBL,HEG1,ZNF445,Rapgef2,ARID5B
GO Process	GO:0031324	Negative regulation of cellular metabolic process	36	2019	0.45	1.53e-05	10141.ENSCPOP00000002656,10141.ENSCPOP00000003231,10141.ENSCPOP00000003621,10141.ENSCPOP00000005242,10141.ENSCPOP00000005908,10141.ENSCPOP00000007396,10141.ENSCPOP00000008614,10141.ENSCPOP00000009670,10141.ENSCPOP00000010397,10141.ENSCPOP00000010518,10141.ENSCPOP00000011341,10141.ENSCPOP00000011943,10141.ENSCPOP00000012667,10141.ENSCPOP00000012717,10141.ENSCPOP00000012832,10141.ENSCPOP00000015554…	H0UZN9_CAVPO,LATS1,BHLHE40,Kmt2a,MLLT6,NR4A2,FNIP2,TNFAIP3,AGO4,KAT6A,SMG1,JARID2,PRDM1,FOXK1,EPAS1,LOC100721657,Sik1,ADARB1,DUSP5,BCL2,ZFP36L2,ATP7A,EGR1,CCDC142,JUN,AGO3,SMAD7,LRP1,TLE1,DDIT4,AGO1,CCNT1,CBL,HEG1,Rapgef2,ARID5B
GO Process	GO:0019222	Regulation of metabolic process	69	6164	0.25	1.7e-05	10141.ENSCPOP00000000020,10141.ENSCPOP00000000449,10141.ENSCPOP00000000837,10141.ENSCPOP00000001794,10141.ENSCPOP00000002059,10141.ENSCPOP00000002266,10141.ENSCPOP00000002656,10141.ENSCPOP00000002700,10141.ENSCPOP00000002924,10141.ENSCPOP00000003101,10141.ENSCPOP00000003231,10141.ENSCPOP00000003432,10141.ENSCPOP00000003621,10141.ENSCPOP00000004668,10141.ENSCPOP00000005242,10141.ENSCPOP00000005908…	PIK3C2A,ZBTB11,KSR1,PTGS2,ZMIZ1,SOS1,H0UZN9_CAVPO,KMT2D,PKD1,MTMR4,LATS1,DIP2A,BHLHE40,HIVEP2,Kmt2a,MLLT6,HELZ2,ZZEF1,Il5ra,KIF1B,NR4A2,FNIP2,ABLIM2,TNFAIP3,LPGAT1,AGO4,KAT6A,SMG1,FN1,JARID2,ITGA1,PRDM1,FOXK1,EPAS1,FOSB,LOC100721657,Sik1,ADARB1,DUSP5,BCL2,ZFP36L2,ATP7A,EPM2AIP1,MAPKBP1,EGR1,CCDC142,JUN,LOC100735368,PFKFB2,TET3,AGO3,PAPLN,SETBP1,TRRAP,MYO5A,SMAD7,LRP1,TLE1,Vegfa,DDIT4,AGO1,EP400,C…
GO Process	GO:0009892	Negative regulation of metabolic process	42	2725	0.39	2.01e-05	10141.ENSCPOP00000001794,10141.ENSCPOP00000002656,10141.ENSCPOP00000002700,10141.ENSCPOP00000003231,10141.ENSCPOP00000003432,10141.ENSCPOP00000003621,10141.ENSCPOP00000005242,10141.ENSCPOP00000005908,10141.ENSCPOP00000007396,10141.ENSCPOP00000008614,10141.ENSCPOP00000009670,10141.ENSCPOP00000010397,10141.ENSCPOP00000010518,10141.ENSCPOP00000011341,10141.ENSCPOP00000011528,10141.ENSCPOP00000011943…	PTGS2,H0UZN9_CAVPO,KMT2D,LATS1,DIP2A,BHLHE40,Kmt2a,MLLT6,NR4A2,FNIP2,TNFAIP3,AGO4,KAT6A,SMG1,FN1,JARID2,PRDM1,FOXK1,EPAS1,LOC100721657,Sik1,ADARB1,DUSP5,BCL2,ZFP36L2,ATP7A,MAPKBP1,EGR1,CCDC142,JUN,AGO3,PAPLN,SMAD7,LRP1,TLE1,DDIT4,AGO1,CCNT1,CBL,HEG1,Rapgef2,ARID5B
GO Process	GO:0001568	Blood vessel development	17	486	0.74	2.08e-05	10141.ENSCPOP00000002059,10141.ENSCPOP00000002266,10141.ENSCPOP00000002924,10141.ENSCPOP00000005629,10141.ENSCPOP00000010518,10141.ENSCPOP00000011528,10141.ENSCPOP00000011766,10141.ENSCPOP00000012667,10141.ENSCPOP00000012832,10141.ENSCPOP00000017865,10141.ENSCPOP00000020348,10141.ENSCPOP00000021144,10141.ENSCPOP00000024957,10141.ENSCPOP00000025275,10141.ENSCPOP00000026635,10141.ENSCPOP00000030504…	ZMIZ1,SOS1,PKD1,AMOTL1,KAT6A,FN1,GNA13,PRDM1,EPAS1,ATP7A,EGR1,JUN,SMAD7,LRP1,Vegfa,HEG1,Rapgef2
GO Process	GO:0010604	Positive regulation of macromolecule metabolic process	47	3326	0.35	2.08e-05	10141.ENSCPOP00000001794,10141.ENSCPOP00000002059,10141.ENSCPOP00000002656,10141.ENSCPOP00000002700,10141.ENSCPOP00000002924,10141.ENSCPOP00000003231,10141.ENSCPOP00000003432,10141.ENSCPOP00000004668,10141.ENSCPOP00000005242,10141.ENSCPOP00000005908,10141.ENSCPOP00000006228,10141.ENSCPOP00000007073,10141.ENSCPOP00000007396,10141.ENSCPOP00000008614,10141.ENSCPOP00000008710,10141.ENSCPOP00000009670…	PTGS2,ZMIZ1,H0UZN9_CAVPO,KMT2D,PKD1,LATS1,DIP2A,HIVEP2,Kmt2a,MLLT6,HELZ2,KIF1B,NR4A2,FNIP2,ABLIM2,TNFAIP3,KAT6A,FN1,JARID2,ITGA1,PRDM1,FOXK1,EPAS1,FOSB,LOC100721657,ADARB1,BCL2,ZFP36L2,EPM2AIP1,EGR1,JUN,LOC100735368,TET3,AGO3,TRRAP,SMAD7,LRP1,TLE1,Vegfa,AGO1,EP400,CCNT1,CADM1,HEG1,ZNF445,Rapgef2,ARID5B
GO Process	GO:0060255	Regulation of macromolecule metabolic process	65	5654	0.26	2.08e-05	10141.ENSCPOP00000000449,10141.ENSCPOP00000000837,10141.ENSCPOP00000001794,10141.ENSCPOP00000002059,10141.ENSCPOP00000002266,10141.ENSCPOP00000002656,10141.ENSCPOP00000002700,10141.ENSCPOP00000002924,10141.ENSCPOP00000003101,10141.ENSCPOP00000003231,10141.ENSCPOP00000003432,10141.ENSCPOP00000003621,10141.ENSCPOP00000004668,10141.ENSCPOP00000005242,10141.ENSCPOP00000005908,10141.ENSCPOP00000006228…	ZBTB11,KSR1,PTGS2,ZMIZ1,SOS1,H0UZN9_CAVPO,KMT2D,PKD1,MTMR4,LATS1,DIP2A,BHLHE40,HIVEP2,Kmt2a,MLLT6,HELZ2,ZZEF1,Il5ra,KIF1B,NR4A2,FNIP2,ABLIM2,TNFAIP3,AGO4,KAT6A,SMG1,FN1,JARID2,ITGA1,PRDM1,FOXK1,EPAS1,FOSB,LOC100721657,Sik1,ADARB1,DUSP5,BCL2,ZFP36L2,ATP7A,EPM2AIP1,MAPKBP1,EGR1,CCDC142,JUN,LOC100735368,TET3,AGO3,PAPLN,SETBP1,TRRAP,SMAD7,LRP1,TLE1,Vegfa,DDIT4,AGO1,EP400,CCNT1,CBL,CADM1,HEG1,ZNF445,R…
GO Process	GO:0080090	Regulation of primary metabolic process	62	5305	0.27	2.6e-05	10141.ENSCPOP00000000449,10141.ENSCPOP00000000837,10141.ENSCPOP00000001794,10141.ENSCPOP00000002059,10141.ENSCPOP00000002266,10141.ENSCPOP00000002656,10141.ENSCPOP00000002700,10141.ENSCPOP00000002924,10141.ENSCPOP00000003101,10141.ENSCPOP00000003231,10141.ENSCPOP00000003432,10141.ENSCPOP00000003621,10141.ENSCPOP00000004668,10141.ENSCPOP00000005242,10141.ENSCPOP00000005908,10141.ENSCPOP00000006228…	ZBTB11,KSR1,PTGS2,ZMIZ1,SOS1,H0UZN9_CAVPO,KMT2D,PKD1,MTMR4,LATS1,DIP2A,BHLHE40,HIVEP2,Kmt2a,MLLT6,HELZ2,ZZEF1,NR4A2,FNIP2,ABLIM2,TNFAIP3,LPGAT1,AGO4,KAT6A,SMG1,FN1,JARID2,ITGA1,PRDM1,FOXK1,EPAS1,FOSB,LOC100721657,Sik1,ADARB1,DUSP5,BCL2,ZFP36L2,ATP7A,EPM2AIP1,EGR1,CCDC142,JUN,PFKFB2,TET3,AGO3,PAPLN,SETBP1,TRRAP,SMAD7,LRP1,TLE1,Vegfa,DDIT4,AGO1,EP400,CCNT1,CBL,HEG1,ZNF445,Rapgef2,ARID5B
GO Process	GO:0031399	Regulation of protein modification process	29	1474	0.49	3.17e-05	10141.ENSCPOP00000000837,10141.ENSCPOP00000001794,10141.ENSCPOP00000002059,10141.ENSCPOP00000002266,10141.ENSCPOP00000002924,10141.ENSCPOP00000003231,10141.ENSCPOP00000003432,10141.ENSCPOP00000005242,10141.ENSCPOP00000005908,10141.ENSCPOP00000006721,10141.ENSCPOP00000008614,10141.ENSCPOP00000009670,10141.ENSCPOP00000011528,10141.ENSCPOP00000011943,10141.ENSCPOP00000012313,10141.ENSCPOP00000012832…	KSR1,PTGS2,ZMIZ1,SOS1,PKD1,LATS1,DIP2A,Kmt2a,MLLT6,ZZEF1,FNIP2,TNFAIP3,FN1,JARID2,ITGA1,EPAS1,LOC100721657,ADARB1,BCL2,EGR1,JUN,SMAD7,LRP1,Vegfa,DDIT4,CCNT1,CBL,HEG1,Rapgef2
GO Process	GO:0010605	Negative regulation of macromolecule metabolic process	38	2502	0.38	0.0001	10141.ENSCPOP00000001794,10141.ENSCPOP00000002700,10141.ENSCPOP00000003231,10141.ENSCPOP00000003432,10141.ENSCPOP00000003621,10141.ENSCPOP00000005242,10141.ENSCPOP00000005908,10141.ENSCPOP00000007396,10141.ENSCPOP00000008614,10141.ENSCPOP00000009670,10141.ENSCPOP00000010397,10141.ENSCPOP00000010518,10141.ENSCPOP00000011341,10141.ENSCPOP00000011528,10141.ENSCPOP00000011943,10141.ENSCPOP00000012667…	PTGS2,KMT2D,LATS1,DIP2A,BHLHE40,Kmt2a,MLLT6,NR4A2,FNIP2,TNFAIP3,AGO4,KAT6A,SMG1,FN1,JARID2,PRDM1,FOXK1,EPAS1,LOC100721657,Sik1,ADARB1,DUSP5,ZFP36L2,MAPKBP1,EGR1,CCDC142,JUN,AGO3,PAPLN,SMAD7,LRP1,TLE1,DDIT4,AGO1,CCNT1,CBL,HEG1,ARID5B
GO Process	GO:0072359	Circulatory system development	21	894	0.57	0.00018	10141.ENSCPOP00000001362,10141.ENSCPOP00000002059,10141.ENSCPOP00000002266,10141.ENSCPOP00000002924,10141.ENSCPOP00000005629,10141.ENSCPOP00000010518,10141.ENSCPOP00000011528,10141.ENSCPOP00000011766,10141.ENSCPOP00000011943,10141.ENSCPOP00000012667,10141.ENSCPOP00000012832,10141.ENSCPOP00000015580,10141.ENSCPOP00000017865,10141.ENSCPOP00000020348,10141.ENSCPOP00000021144,10141.ENSCPOP00000024957…	CLUAP1,ZMIZ1,SOS1,PKD1,AMOTL1,KAT6A,FN1,GNA13,JARID2,PRDM1,EPAS1,Sik1,ATP7A,EGR1,JUN,SMAD7,LRP1,Vegfa,HEG1,Rapgef2,SCN5A
GO Process	GO:0051172	Negative regulation of nitrogen compound metabolic process	34	2153	0.4	0.00022	10141.ENSCPOP00000001794,10141.ENSCPOP00000003231,10141.ENSCPOP00000003621,10141.ENSCPOP00000005242,10141.ENSCPOP00000005908,10141.ENSCPOP00000007396,10141.ENSCPOP00000008614,10141.ENSCPOP00000009670,10141.ENSCPOP00000010397,10141.ENSCPOP00000010518,10141.ENSCPOP00000011943,10141.ENSCPOP00000012667,10141.ENSCPOP00000012717,10141.ENSCPOP00000012832,10141.ENSCPOP00000015554,10141.ENSCPOP00000015580…	PTGS2,LATS1,BHLHE40,Kmt2a,MLLT6,NR4A2,FNIP2,TNFAIP3,AGO4,KAT6A,JARID2,PRDM1,FOXK1,EPAS1,LOC100721657,Sik1,ADARB1,DUSP5,ZFP36L2,ATP7A,EGR1,CCDC142,JUN,AGO3,PAPLN,SMAD7,LRP1,TLE1,DDIT4,AGO1,CCNT1,CBL,HEG1,ARID5B
GO Process	GO:0051171	Regulation of nitrogen compound metabolic process	58	5132	0.25	0.00028	10141.ENSCPOP00000000449,10141.ENSCPOP00000000837,10141.ENSCPOP00000001794,10141.ENSCPOP00000002059,10141.ENSCPOP00000002266,10141.ENSCPOP00000002656,10141.ENSCPOP00000002700,10141.ENSCPOP00000002924,10141.ENSCPOP00000003231,10141.ENSCPOP00000003432,10141.ENSCPOP00000003621,10141.ENSCPOP00000004668,10141.ENSCPOP00000005242,10141.ENSCPOP00000005908,10141.ENSCPOP00000006228,10141.ENSCPOP00000006721…	ZBTB11,KSR1,PTGS2,ZMIZ1,SOS1,H0UZN9_CAVPO,KMT2D,PKD1,LATS1,DIP2A,BHLHE40,HIVEP2,Kmt2a,MLLT6,HELZ2,ZZEF1,NR4A2,FNIP2,ABLIM2,TNFAIP3,AGO4,KAT6A,SMG1,FN1,JARID2,ITGA1,PRDM1,FOXK1,EPAS1,FOSB,LOC100721657,Sik1,ADARB1,DUSP5,BCL2,ZFP36L2,ATP7A,EGR1,CCDC142,JUN,TET3,AGO3,PAPLN,SETBP1,TRRAP,SMAD7,LRP1,TLE1,Vegfa,DDIT4,AGO1,EP400,CCNT1,CBL,HEG1,ZNF445,Rapgef2,ARID5B
GO Process	GO:0050789	Regulation of biological process	95	11214	0.13	0.00043	10141.ENSCPOP00000000020,10141.ENSCPOP00000000449,10141.ENSCPOP00000000752,10141.ENSCPOP00000000837,10141.ENSCPOP00000001362,10141.ENSCPOP00000001444,10141.ENSCPOP00000001794,10141.ENSCPOP00000002059,10141.ENSCPOP00000002266,10141.ENSCPOP00000002647,10141.ENSCPOP00000002656,10141.ENSCPOP00000002700,10141.ENSCPOP00000002799,10141.ENSCPOP00000002924,10141.ENSCPOP00000003101,10141.ENSCPOP00000003231…	PIK3C2A,ZBTB11,UTRN,KSR1,CLUAP1,RALGAPA2,PTGS2,ZMIZ1,SOS1,H0UZN0_CAVPO,H0UZN9_CAVPO,KMT2D,GRASP,PKD1,MTMR4,LATS1,DIP2A,BHLHE40,KIF23,HIVEP2,Kmt2a,AMOTL1,MLLT6,HELZ2,MAN2A1,ZZEF1,Il5ra,KIF1B,NR4A2,FNIP2,ABLIM2,ARHGEF6,TNFAIP3,LPGAT1,AGO4,KAT6A,SMG1,FN1,GNA13,JARID2,ITGA1,PRDM1,FOXK1,EPAS1,RGS1,RECQL4,FOSB,MDN1,Fcrl6,LOC100721657,Sik1,H0VZI8_CAVPO,CCR3,ADARB1,DUSP5,BCL2,PALM2AKAP2,ZFP36L2,ATP7A,ARH…
GO Process	GO:0019220	Regulation of phosphate metabolic process	25	1338	0.47	0.00057	10141.ENSCPOP00000000837,10141.ENSCPOP00000001794,10141.ENSCPOP00000002266,10141.ENSCPOP00000002656,10141.ENSCPOP00000002924,10141.ENSCPOP00000003101,10141.ENSCPOP00000003231,10141.ENSCPOP00000006721,10141.ENSCPOP00000008614,10141.ENSCPOP00000009670,10141.ENSCPOP00000011528,10141.ENSCPOP00000012313,10141.ENSCPOP00000016505,10141.ENSCPOP00000016923,10141.ENSCPOP00000020348,10141.ENSCPOP00000021144…	KSR1,PTGS2,SOS1,H0UZN9_CAVPO,PKD1,MTMR4,LATS1,ZZEF1,FNIP2,TNFAIP3,FN1,ITGA1,ADARB1,BCL2,EGR1,JUN,PFKFB2,SMAD7,LRP1,Vegfa,DDIT4,CCNT1,CBL,HEG1,Rapgef2
GO Process	GO:0031325	Positive regulation of cellular metabolic process	40	2940	0.33	0.00057	10141.ENSCPOP00000000020,10141.ENSCPOP00000001794,10141.ENSCPOP00000002059,10141.ENSCPOP00000002656,10141.ENSCPOP00000002700,10141.ENSCPOP00000002924,10141.ENSCPOP00000003231,10141.ENSCPOP00000004668,10141.ENSCPOP00000005242,10141.ENSCPOP00000005908,10141.ENSCPOP00000006228,10141.ENSCPOP00000007396,10141.ENSCPOP00000008614,10141.ENSCPOP00000008710,10141.ENSCPOP00000010132,10141.ENSCPOP00000010518…	PIK3C2A,PTGS2,ZMIZ1,H0UZN9_CAVPO,KMT2D,PKD1,LATS1,HIVEP2,Kmt2a,MLLT6,HELZ2,NR4A2,FNIP2,ABLIM2,LPGAT1,KAT6A,JARID2,ITGA1,FOXK1,EPAS1,FOSB,ADARB1,BCL2,ZFP36L2,ATP7A,EPM2AIP1,EGR1,JUN,PFKFB2,TET3,AGO3,TRRAP,SMAD7,Vegfa,AGO1,EP400,CCNT1,ZNF445,Rapgef2,ARID5B
GO Process	GO:0009889	Regulation of biosynthetic process	46	3695	0.3	0.00061	10141.ENSCPOP00000000449,10141.ENSCPOP00000001794,10141.ENSCPOP00000002059,10141.ENSCPOP00000002266,10141.ENSCPOP00000002656,10141.ENSCPOP00000002700,10141.ENSCPOP00000002924,10141.ENSCPOP00000003621,10141.ENSCPOP00000004668,10141.ENSCPOP00000005242,10141.ENSCPOP00000005908,10141.ENSCPOP00000006228,10141.ENSCPOP00000007396,10141.ENSCPOP00000008614,10141.ENSCPOP00000008710,10141.ENSCPOP00000009670…	ZBTB11,PTGS2,ZMIZ1,SOS1,H0UZN9_CAVPO,KMT2D,PKD1,BHLHE40,HIVEP2,Kmt2a,MLLT6,HELZ2,NR4A2,FNIP2,ABLIM2,TNFAIP3,LPGAT1,AGO4,KAT6A,FN1,JARID2,PRDM1,FOXK1,EPAS1,FOSB,LOC100721657,Sik1,DUSP5,BCL2,ZFP36L2,ATP7A,EPM2AIP1,EGR1,CCDC142,JUN,TET3,AGO3,SETBP1,TRRAP,SMAD7,TLE1,AGO1,CCNT1,ZNF445,Rapgef2,ARID5B
GO Process	GO:0010468	Regulation of gene expression	51	4345	0.27	0.00062	10141.ENSCPOP00000000449,10141.ENSCPOP00000002059,10141.ENSCPOP00000002266,10141.ENSCPOP00000002656,10141.ENSCPOP00000002700,10141.ENSCPOP00000002924,10141.ENSCPOP00000003432,10141.ENSCPOP00000003621,10141.ENSCPOP00000004668,10141.ENSCPOP00000005242,10141.ENSCPOP00000005908,10141.ENSCPOP00000006228,10141.ENSCPOP00000007062,10141.ENSCPOP00000007073,10141.ENSCPOP00000007396,10141.ENSCPOP00000008614…	ZBTB11,ZMIZ1,SOS1,H0UZN9_CAVPO,KMT2D,PKD1,DIP2A,BHLHE40,HIVEP2,Kmt2a,MLLT6,HELZ2,Il5ra,KIF1B,NR4A2,FNIP2,ABLIM2,TNFAIP3,AGO4,KAT6A,SMG1,FN1,JARID2,PRDM1,FOXK1,EPAS1,FOSB,LOC100721657,Sik1,DUSP5,BCL2,ZFP36L2,ATP7A,MAPKBP1,EGR1,CCDC142,JUN,LOC100735368,TET3,AGO3,SETBP1,TRRAP,SMAD7,LRP1,TLE1,AGO1,CCNT1,CADM1,HEG1,ZNF445,ARID5B
GO Process	GO:0016043	Cellular component organization	57	5158	0.24	0.00062	10141.ENSCPOP00000000020,10141.ENSCPOP00000000752,10141.ENSCPOP00000001362,10141.ENSCPOP00000002059,10141.ENSCPOP00000002266,10141.ENSCPOP00000002647,10141.ENSCPOP00000002656,10141.ENSCPOP00000002700,10141.ENSCPOP00000002924,10141.ENSCPOP00000003231,10141.ENSCPOP00000003432,10141.ENSCPOP00000003894,10141.ENSCPOP00000005242,10141.ENSCPOP00000005629,10141.ENSCPOP00000006698,10141.ENSCPOP00000007396…	PIK3C2A,UTRN,CLUAP1,ZMIZ1,SOS1,H0UZN0_CAVPO,H0UZN9_CAVPO,KMT2D,PKD1,LATS1,DIP2A,KIF23,Kmt2a,AMOTL1,MAN2A1,NR4A2,H0VDE5_CAVPO,ABLIM2,ARHGEF6,MACF1,TNFAIP3,AGO4,KAT6A,FN1,JARID2,ITGA1,EPAS1,RECQL4,MDN1,LOC100721657,H0VZI8_CAVPO,ADARB1,BCL2,ACTL7B,PALM2AKAP2,ATP7A,STX16,JUN,PHETA2,TRIO,AGO3,PAPLN,ENSCPOP00000023778,ATP8A1,TRRAP,MYO5A,SMAD7,LRP1,ENSCPOP00000025603,Rap1gap2,ENSCPOP00000026932,DDIT4,AG…
GO Process	GO:0042127	Regulation of cell population proliferation	27	1563	0.44	0.00065	10141.ENSCPOP00000000837,10141.ENSCPOP00000001794,10141.ENSCPOP00000002059,10141.ENSCPOP00000002266,10141.ENSCPOP00000002700,10141.ENSCPOP00000005242,10141.ENSCPOP00000008614,10141.ENSCPOP00000009670,10141.ENSCPOP00000011528,10141.ENSCPOP00000011766,10141.ENSCPOP00000011943,10141.ENSCPOP00000012313,10141.ENSCPOP00000012667,10141.ENSCPOP00000014034,10141.ENSCPOP00000016457,10141.ENSCPOP00000016505…	KSR1,PTGS2,ZMIZ1,SOS1,KMT2D,Kmt2a,FNIP2,TNFAIP3,FN1,GNA13,JARID2,ITGA1,PRDM1,RECQL4,CCR3,ADARB1,BCL2,ATP7A,EGR1,CCDC142,JUN,AGO3,SMAD7,Vegfa,CD274,Rapgef2,SCN5A
GO Process	GO:0050794	Regulation of cellular process	91	10589	0.13	0.00065	10141.ENSCPOP00000000020,10141.ENSCPOP00000000449,10141.ENSCPOP00000000752,10141.ENSCPOP00000000837,10141.ENSCPOP00000001362,10141.ENSCPOP00000001444,10141.ENSCPOP00000001794,10141.ENSCPOP00000002059,10141.ENSCPOP00000002266,10141.ENSCPOP00000002656,10141.ENSCPOP00000002700,10141.ENSCPOP00000002799,10141.ENSCPOP00000002924,10141.ENSCPOP00000003101,10141.ENSCPOP00000003231,10141.ENSCPOP00000003621…	PIK3C2A,ZBTB11,UTRN,KSR1,CLUAP1,RALGAPA2,PTGS2,ZMIZ1,SOS1,H0UZN9_CAVPO,KMT2D,GRASP,PKD1,MTMR4,LATS1,BHLHE40,KIF23,HIVEP2,Kmt2a,AMOTL1,MLLT6,HELZ2,MAN2A1,ZZEF1,Il5ra,NR4A2,FNIP2,ABLIM2,ARHGEF6,TNFAIP3,LPGAT1,AGO4,KAT6A,SMG1,FN1,GNA13,JARID2,ITGA1,PRDM1,FOXK1,EPAS1,RGS1,RECQL4,FOSB,MDN1,Fcrl6,LOC100721657,Sik1,H0VZI8_CAVPO,CCR3,ADARB1,DUSP5,BCL2,PALM2AKAP2,ZFP36L2,ATP7A,ARHGAP31,EPM2AIP1,MAPKBP1,EG…
GO Process	GO:0031326	Regulation of cellular biosynthetic process	45	3606	0.3	0.00066	10141.ENSCPOP00000000449,10141.ENSCPOP00000001794,10141.ENSCPOP00000002059,10141.ENSCPOP00000002266,10141.ENSCPOP00000002656,10141.ENSCPOP00000002700,10141.ENSCPOP00000002924,10141.ENSCPOP00000003621,10141.ENSCPOP00000004668,10141.ENSCPOP00000005242,10141.ENSCPOP00000005908,10141.ENSCPOP00000006228,10141.ENSCPOP00000007396,10141.ENSCPOP00000008614,10141.ENSCPOP00000008710,10141.ENSCPOP00000009670…	ZBTB11,PTGS2,ZMIZ1,SOS1,H0UZN9_CAVPO,KMT2D,PKD1,BHLHE40,HIVEP2,Kmt2a,MLLT6,HELZ2,NR4A2,FNIP2,ABLIM2,TNFAIP3,LPGAT1,AGO4,KAT6A,JARID2,PRDM1,FOXK1,EPAS1,FOSB,LOC100721657,Sik1,DUSP5,BCL2,ZFP36L2,ATP7A,EPM2AIP1,EGR1,CCDC142,JUN,TET3,AGO3,SETBP1,TRRAP,SMAD7,TLE1,AGO1,CCNT1,ZNF445,Rapgef2,ARID5B
GO Process	GO:0042325	Regulation of phosphorylation	23	1187	0.49	0.00066	10141.ENSCPOP00000000837,10141.ENSCPOP00000001794,10141.ENSCPOP00000002266,10141.ENSCPOP00000002656,10141.ENSCPOP00000002924,10141.ENSCPOP00000003231,10141.ENSCPOP00000006721,10141.ENSCPOP00000008614,10141.ENSCPOP00000009670,10141.ENSCPOP00000011528,10141.ENSCPOP00000016505,10141.ENSCPOP00000016923,10141.ENSCPOP00000020348,10141.ENSCPOP00000021144,10141.ENSCPOP00000022161,10141.ENSCPOP00000024957…	KSR1,PTGS2,SOS1,H0UZN9_CAVPO,PKD1,LATS1,ZZEF1,FNIP2,TNFAIP3,FN1,ADARB1,BCL2,EGR1,JUN,PFKFB2,SMAD7,LRP1,Vegfa,DDIT4,CCNT1,CBL,HEG1,Rapgef2
GO Process	GO:0048514	Blood vessel morphogenesis	13	389	0.72	0.00066	10141.ENSCPOP00000002059,10141.ENSCPOP00000002266,10141.ENSCPOP00000005629,10141.ENSCPOP00000010518,10141.ENSCPOP00000011528,10141.ENSCPOP00000011766,10141.ENSCPOP00000012667,10141.ENSCPOP00000012832,10141.ENSCPOP00000021144,10141.ENSCPOP00000024957,10141.ENSCPOP00000025275,10141.ENSCPOP00000026635,10141.ENSCPOP00000030504	ZMIZ1,SOS1,AMOTL1,KAT6A,FN1,GNA13,PRDM1,EPAS1,JUN,SMAD7,LRP1,Vegfa,HEG1
GO Process	GO:0050790	Regulation of catalytic activity	32	2098	0.38	0.00066	10141.ENSCPOP00000000837,10141.ENSCPOP00000001444,10141.ENSCPOP00000001794,10141.ENSCPOP00000002266,10141.ENSCPOP00000002924,10141.ENSCPOP00000003231,10141.ENSCPOP00000007396,10141.ENSCPOP00000009439,10141.ENSCPOP00000009670,10141.ENSCPOP00000011528,10141.ENSCPOP00000011766,10141.ENSCPOP00000012313,10141.ENSCPOP00000013206,10141.ENSCPOP00000016505,10141.ENSCPOP00000016923,10141.ENSCPOP00000017865…	KSR1,RALGAPA2,PTGS2,SOS1,PKD1,LATS1,NR4A2,ARHGEF6,TNFAIP3,FN1,GNA13,ITGA1,RGS1,ADARB1,BCL2,ATP7A,ARHGAP31,EPM2AIP1,EGR1,JUN,LOC100735368,PFKFB2,TRIO,PAPLN,MYO5A,SMAD7,LRP1,Rap1gap2,CCNT1,CBL,HEG1,Rapgef2
GO Process	GO:0051173	Positive regulation of nitrogen compound metabolic process	39	2930	0.32	0.00089	10141.ENSCPOP00000001794,10141.ENSCPOP00000002059,10141.ENSCPOP00000002656,10141.ENSCPOP00000002700,10141.ENSCPOP00000002924,10141.ENSCPOP00000003231,10141.ENSCPOP00000003432,10141.ENSCPOP00000004668,10141.ENSCPOP00000005242,10141.ENSCPOP00000005908,10141.ENSCPOP00000006228,10141.ENSCPOP00000007396,10141.ENSCPOP00000008614,10141.ENSCPOP00000008710,10141.ENSCPOP00000009670,10141.ENSCPOP00000010518…	PTGS2,ZMIZ1,H0UZN9_CAVPO,KMT2D,PKD1,LATS1,DIP2A,HIVEP2,Kmt2a,MLLT6,HELZ2,NR4A2,FNIP2,ABLIM2,TNFAIP3,KAT6A,FN1,JARID2,ITGA1,FOXK1,EPAS1,FOSB,ADARB1,BCL2,ZFP36L2,EGR1,JUN,TET3,AGO3,TRRAP,SMAD7,LRP1,Vegfa,AGO1,EP400,CCNT1,ZNF445,Rapgef2,ARID5B
GO Process	GO:0001932	Regulation of protein phosphorylation	21	1042	0.5	0.00095	10141.ENSCPOP00000000837,10141.ENSCPOP00000001794,10141.ENSCPOP00000002266,10141.ENSCPOP00000002924,10141.ENSCPOP00000003231,10141.ENSCPOP00000006721,10141.ENSCPOP00000008614,10141.ENSCPOP00000009670,10141.ENSCPOP00000011528,10141.ENSCPOP00000016505,10141.ENSCPOP00000016923,10141.ENSCPOP00000020348,10141.ENSCPOP00000021144,10141.ENSCPOP00000024957,10141.ENSCPOP00000025275,10141.ENSCPOP00000026635…	KSR1,PTGS2,SOS1,PKD1,LATS1,ZZEF1,FNIP2,TNFAIP3,FN1,ADARB1,BCL2,EGR1,JUN,SMAD7,LRP1,Vegfa,DDIT4,CCNT1,CBL,HEG1,Rapgef2
GO Process	GO:0065007	Biological regulation	97	11906	0.11	0.0012	10141.ENSCPOP00000000020,10141.ENSCPOP00000000449,10141.ENSCPOP00000000752,10141.ENSCPOP00000000837,10141.ENSCPOP00000001362,10141.ENSCPOP00000001444,10141.ENSCPOP00000001794,10141.ENSCPOP00000002059,10141.ENSCPOP00000002266,10141.ENSCPOP00000002647,10141.ENSCPOP00000002656,10141.ENSCPOP00000002700,10141.ENSCPOP00000002799,10141.ENSCPOP00000002924,10141.ENSCPOP00000003101,10141.ENSCPOP00000003231…	PIK3C2A,ZBTB11,UTRN,KSR1,CLUAP1,RALGAPA2,PTGS2,ZMIZ1,SOS1,H0UZN0_CAVPO,H0UZN9_CAVPO,KMT2D,GRASP,PKD1,MTMR4,LATS1,DIP2A,BHLHE40,KIF23,HIVEP2,Kmt2a,AMOTL1,MLLT6,HELZ2,MAN2A1,ZZEF1,Il5ra,KIF1B,NR4A2,FNIP2,ABLIM2,ARHGEF6,TNFAIP3,SLC9A5,PM20D2,LPGAT1,AGO4,KAT6A,SMG1,FN1,GNA13,JARID2,ITGA1,PRDM1,FOXK1,EPAS1,RGS1,RECQL4,FOSB,MDN1,Fcrl6,LOC100721657,Sik1,H0VZI8_CAVPO,CCR3,ADARB1,DUSP5,BCL2,PALM2AKAP2,ZFP…
GO Process	GO:0035239	Tube morphogenesis	16	666	0.58	0.0019	10141.ENSCPOP00000001362,10141.ENSCPOP00000002059,10141.ENSCPOP00000002266,10141.ENSCPOP00000002924,10141.ENSCPOP00000005629,10141.ENSCPOP00000010518,10141.ENSCPOP00000011528,10141.ENSCPOP00000011766,10141.ENSCPOP00000012667,10141.ENSCPOP00000012832,10141.ENSCPOP00000016923,10141.ENSCPOP00000021144,10141.ENSCPOP00000024957,10141.ENSCPOP00000025275,10141.ENSCPOP00000026635,10141.ENSCPOP00000030504	CLUAP1,ZMIZ1,SOS1,PKD1,AMOTL1,KAT6A,FN1,GNA13,PRDM1,EPAS1,BCL2,JUN,SMAD7,LRP1,Vegfa,HEG1
GO Process	GO:0006357	Regulation of transcription by RNA polymerase II	31	2133	0.36	0.0022	10141.ENSCPOP00000000449,10141.ENSCPOP00000002059,10141.ENSCPOP00000002266,10141.ENSCPOP00000002656,10141.ENSCPOP00000002700,10141.ENSCPOP00000002924,10141.ENSCPOP00000003621,10141.ENSCPOP00000004668,10141.ENSCPOP00000005242,10141.ENSCPOP00000005908,10141.ENSCPOP00000006228,10141.ENSCPOP00000007396,10141.ENSCPOP00000008614,10141.ENSCPOP00000008710,10141.ENSCPOP00000010518,10141.ENSCPOP00000011943…	ZBTB11,ZMIZ1,SOS1,H0UZN9_CAVPO,KMT2D,PKD1,BHLHE40,HIVEP2,Kmt2a,MLLT6,HELZ2,NR4A2,FNIP2,ABLIM2,KAT6A,JARID2,PRDM1,FOXK1,EPAS1,FOSB,Sik1,EGR1,JUN,TET3,TRRAP,SMAD7,TLE1,AGO1,CCNT1,ZNF445,ARID5B
GO Process	GO:0009653	Anatomical structure morphogenesis	32	2252	0.35	0.0022	10141.ENSCPOP00000001362,10141.ENSCPOP00000002059,10141.ENSCPOP00000002266,10141.ENSCPOP00000002647,10141.ENSCPOP00000002924,10141.ENSCPOP00000003231,10141.ENSCPOP00000003432,10141.ENSCPOP00000005629,10141.ENSCPOP00000006698,10141.ENSCPOP00000007396,10141.ENSCPOP00000009509,10141.ENSCPOP00000010518,10141.ENSCPOP00000011528,10141.ENSCPOP00000011766,10141.ENSCPOP00000012313,10141.ENSCPOP00000012667…	CLUAP1,ZMIZ1,SOS1,H0UZN0_CAVPO,PKD1,LATS1,DIP2A,AMOTL1,MAN2A1,NR4A2,MACF1,KAT6A,FN1,GNA13,ITGA1,PRDM1,EPAS1,RECQL4,ADARB1,DUSP5,BCL2,ACTL7B,ATP7A,JUN,TRIO,MYO5A,SMAD7,LRP1,Vegfa,CADM1,HEG1,ARID5B
GO Process	GO:0051246	Regulation of protein metabolic process	34	2475	0.34	0.0022	10141.ENSCPOP00000000837,10141.ENSCPOP00000001794,10141.ENSCPOP00000002059,10141.ENSCPOP00000002266,10141.ENSCPOP00000002924,10141.ENSCPOP00000003231,10141.ENSCPOP00000003432,10141.ENSCPOP00000005242,10141.ENSCPOP00000005908,10141.ENSCPOP00000006721,10141.ENSCPOP00000008614,10141.ENSCPOP00000009670,10141.ENSCPOP00000010397,10141.ENSCPOP00000011528,10141.ENSCPOP00000011943,10141.ENSCPOP00000012313…	KSR1,PTGS2,ZMIZ1,SOS1,PKD1,LATS1,DIP2A,Kmt2a,MLLT6,ZZEF1,FNIP2,TNFAIP3,AGO4,FN1,JARID2,ITGA1,EPAS1,LOC100721657,ADARB1,BCL2,ZFP36L2,EGR1,JUN,AGO3,PAPLN,SMAD7,LRP1,Vegfa,DDIT4,AGO1,CCNT1,CBL,HEG1,Rapgef2
GO Process	GO:0065009	Regulation of molecular function	37	2817	0.32	0.0022	10141.ENSCPOP00000000837,10141.ENSCPOP00000001444,10141.ENSCPOP00000001794,10141.ENSCPOP00000002266,10141.ENSCPOP00000002924,10141.ENSCPOP00000003231,10141.ENSCPOP00000003621,10141.ENSCPOP00000005242,10141.ENSCPOP00000007396,10141.ENSCPOP00000009439,10141.ENSCPOP00000009670,10141.ENSCPOP00000010518,10141.ENSCPOP00000011528,10141.ENSCPOP00000011766,10141.ENSCPOP00000012313,10141.ENSCPOP00000013206…	KSR1,RALGAPA2,PTGS2,SOS1,PKD1,LATS1,BHLHE40,Kmt2a,NR4A2,ARHGEF6,TNFAIP3,KAT6A,FN1,GNA13,ITGA1,RGS1,Sik1,ADARB1,BCL2,ATP7A,ARHGAP31,EPM2AIP1,EGR1,JUN,LOC100735368,PFKFB2,TRIO,PAPLN,MYO5A,SMAD7,LRP1,Rap1gap2,CCNT1,CBL,HEG1,Rapgef2,ARID5B
GO Process	GO:0007275	Multicellular organism development	47	4095	0.26	0.0025	10141.ENSCPOP00000001362,10141.ENSCPOP00000001794,10141.ENSCPOP00000002059,10141.ENSCPOP00000002266,10141.ENSCPOP00000002647,10141.ENSCPOP00000002700,10141.ENSCPOP00000002924,10141.ENSCPOP00000003231,10141.ENSCPOP00000003432,10141.ENSCPOP00000003621,10141.ENSCPOP00000005242,10141.ENSCPOP00000005629,10141.ENSCPOP00000006698,10141.ENSCPOP00000006721,10141.ENSCPOP00000007396,10141.ENSCPOP00000009509…	CLUAP1,PTGS2,ZMIZ1,SOS1,H0UZN0_CAVPO,KMT2D,PKD1,LATS1,DIP2A,BHLHE40,Kmt2a,AMOTL1,MAN2A1,ZZEF1,NR4A2,MACF1,TNFAIP3,AGO4,KAT6A,FN1,GNA13,JARID2,ITGA1,PRDM1,EPAS1,RECQL4,Sik1,ADARB1,DUSP5,BCL2,ZFP36L2,ATP7A,EGR1,JUN,TET3,TRIO,MYO5A,SMAD7,LRP1,Vegfa,DDIT4,CBL,CADM1,HEG1,Rapgef2,ARID5B,SCN5A
GO Process	GO:0019219	Regulation of nucleobase-containing compound metabolic process	42	3512	0.28	0.0036	10141.ENSCPOP00000000449,10141.ENSCPOP00000002059,10141.ENSCPOP00000002266,10141.ENSCPOP00000002656,10141.ENSCPOP00000002700,10141.ENSCPOP00000002924,10141.ENSCPOP00000003621,10141.ENSCPOP00000004668,10141.ENSCPOP00000005242,10141.ENSCPOP00000005908,10141.ENSCPOP00000006228,10141.ENSCPOP00000007396,10141.ENSCPOP00000008614,10141.ENSCPOP00000008710,10141.ENSCPOP00000009670,10141.ENSCPOP00000010518…	ZBTB11,ZMIZ1,SOS1,H0UZN9_CAVPO,KMT2D,PKD1,BHLHE40,HIVEP2,Kmt2a,MLLT6,HELZ2,NR4A2,FNIP2,ABLIM2,TNFAIP3,KAT6A,SMG1,JARID2,PRDM1,FOXK1,EPAS1,FOSB,LOC100721657,Sik1,ADARB1,DUSP5,ZFP36L2,EGR1,CCDC142,JUN,TET3,AGO3,SETBP1,TRRAP,SMAD7,TLE1,DDIT4,AGO1,EP400,CCNT1,ZNF445,ARID5B
GO Process	GO:0035295	Tube development	18	885	0.51	0.0037	10141.ENSCPOP00000001362,10141.ENSCPOP00000002059,10141.ENSCPOP00000002266,10141.ENSCPOP00000002924,10141.ENSCPOP00000005629,10141.ENSCPOP00000006698,10141.ENSCPOP00000010518,10141.ENSCPOP00000011528,10141.ENSCPOP00000011766,10141.ENSCPOP00000012667,10141.ENSCPOP00000012832,10141.ENSCPOP00000016923,10141.ENSCPOP00000017865,10141.ENSCPOP00000021144,10141.ENSCPOP00000024957,10141.ENSCPOP00000025275…	CLUAP1,ZMIZ1,SOS1,PKD1,AMOTL1,MAN2A1,KAT6A,FN1,GNA13,PRDM1,EPAS1,BCL2,ATP7A,JUN,SMAD7,LRP1,Vegfa,HEG1
GO Process	GO:0007507	Heart development	14	566	0.59	0.0045	10141.ENSCPOP00000001362,10141.ENSCPOP00000002059,10141.ENSCPOP00000002266,10141.ENSCPOP00000002924,10141.ENSCPOP00000010518,10141.ENSCPOP00000011528,10141.ENSCPOP00000011943,10141.ENSCPOP00000012667,10141.ENSCPOP00000015580,10141.ENSCPOP00000021144,10141.ENSCPOP00000024957,10141.ENSCPOP00000025275,10141.ENSCPOP00000030504,10141.ENSCPOP00000032395	CLUAP1,ZMIZ1,SOS1,PKD1,KAT6A,FN1,JARID2,PRDM1,Sik1,JUN,SMAD7,LRP1,HEG1,SCN5A
GO Process	GO:0010556	Regulation of macromolecule biosynthetic process	41	3424	0.28	0.0045	10141.ENSCPOP00000000449,10141.ENSCPOP00000002059,10141.ENSCPOP00000002266,10141.ENSCPOP00000002656,10141.ENSCPOP00000002700,10141.ENSCPOP00000002924,10141.ENSCPOP00000003621,10141.ENSCPOP00000004668,10141.ENSCPOP00000005242,10141.ENSCPOP00000005908,10141.ENSCPOP00000006228,10141.ENSCPOP00000007396,10141.ENSCPOP00000008614,10141.ENSCPOP00000008710,10141.ENSCPOP00000009670,10141.ENSCPOP00000010397…	ZBTB11,ZMIZ1,SOS1,H0UZN9_CAVPO,KMT2D,PKD1,BHLHE40,HIVEP2,Kmt2a,MLLT6,HELZ2,NR4A2,FNIP2,ABLIM2,TNFAIP3,AGO4,KAT6A,JARID2,PRDM1,FOXK1,EPAS1,FOSB,LOC100721657,Sik1,DUSP5,BCL2,ZFP36L2,EPM2AIP1,EGR1,CCDC142,JUN,TET3,AGO3,SETBP1,TRRAP,SMAD7,TLE1,AGO1,CCNT1,ZNF445,ARID5B
GO Process	GO:0014910	Regulation of smooth muscle cell migration	6	82	1.06	0.0053	10141.ENSCPOP00000011766,10141.ENSCPOP00000016923,10141.ENSCPOP00000017865,10141.ENSCPOP00000020348,10141.ENSCPOP00000024648,10141.ENSCPOP00000025275	GNA13,BCL2,ATP7A,EGR1,MYO5A,LRP1
GO Process	GO:0051252	Regulation of RNA metabolic process	39	3214	0.28	0.0056	10141.ENSCPOP00000000449,10141.ENSCPOP00000002059,10141.ENSCPOP00000002266,10141.ENSCPOP00000002656,10141.ENSCPOP00000002700,10141.ENSCPOP00000002924,10141.ENSCPOP00000003621,10141.ENSCPOP00000004668,10141.ENSCPOP00000005242,10141.ENSCPOP00000005908,10141.ENSCPOP00000006228,10141.ENSCPOP00000007396,10141.ENSCPOP00000008614,10141.ENSCPOP00000008710,10141.ENSCPOP00000009670,10141.ENSCPOP00000010518…	ZBTB11,ZMIZ1,SOS1,H0UZN9_CAVPO,KMT2D,PKD1,BHLHE40,HIVEP2,Kmt2a,MLLT6,HELZ2,NR4A2,FNIP2,ABLIM2,TNFAIP3,KAT6A,JARID2,PRDM1,FOXK1,EPAS1,FOSB,LOC100721657,Sik1,ADARB1,DUSP5,ZFP36L2,EGR1,CCDC142,JUN,TET3,AGO3,SETBP1,TRRAP,SMAD7,TLE1,AGO1,CCNT1,ZNF445,ARID5B
GO Process	GO:0018205	Peptidyl-lysine modification	10	295	0.73	0.0059	10141.ENSCPOP00000002656,10141.ENSCPOP00000002700,10141.ENSCPOP00000005242,10141.ENSCPOP00000005908,10141.ENSCPOP00000010518,10141.ENSCPOP00000017865,10141.ENSCPOP00000022168,10141.ENSCPOP00000023767,10141.ENSCPOP00000024235,10141.ENSCPOP00000028919	H0UZN9_CAVPO,KMT2D,Kmt2a,MLLT6,KAT6A,ATP7A,TET3,SETBP1,TRRAP,EP400
GO Process	GO:0036294	Cellular response to decreased oxygen levels	7	128	0.94	0.0059	10141.ENSCPOP00000001794,10141.ENSCPOP00000012832,10141.ENSCPOP00000016923,10141.ENSCPOP00000017865,10141.ENSCPOP00000020348,10141.ENSCPOP00000021144,10141.ENSCPOP00000029265	PTGS2,EPAS1,BCL2,ATP7A,EGR1,JUN,CBL
GO Process	GO:0006950	Response to stress	37	2991	0.29	0.0062	10141.ENSCPOP00000000020,10141.ENSCPOP00000000259,10141.ENSCPOP00000001794,10141.ENSCPOP00000002059,10141.ENSCPOP00000002924,10141.ENSCPOP00000007062,10141.ENSCPOP00000007396,10141.ENSCPOP00000008614,10141.ENSCPOP00000009509,10141.ENSCPOP00000009670,10141.ENSCPOP00000010329,10141.ENSCPOP00000010518,10141.ENSCPOP00000011341,10141.ENSCPOP00000011528,10141.ENSCPOP00000011766,10141.ENSCPOP00000012717…	PIK3C2A,ERP27,PTGS2,ZMIZ1,PKD1,Il5ra,NR4A2,FNIP2,MACF1,TNFAIP3,UGGT1,KAT6A,SMG1,FN1,GNA13,FOXK1,EPAS1,RECQL4,LOC100721657,Sik1,H0VZI8_CAVPO,CCR3,BCL2,ZFP36L2,ATP7A,EGR1,JUN,LOC100735368,ENSCPOP00000023778,TRRAP,MYO5A,SMAD7,LRP1,DDIT4,EP400,CBL,CXCL1
GO Process	GO:0009890	Negative regulation of biosynthetic process	23	1414	0.41	0.0062	10141.ENSCPOP00000003621,10141.ENSCPOP00000007396,10141.ENSCPOP00000008614,10141.ENSCPOP00000010397,10141.ENSCPOP00000010518,10141.ENSCPOP00000011528,10141.ENSCPOP00000011943,10141.ENSCPOP00000012667,10141.ENSCPOP00000012717,10141.ENSCPOP00000012832,10141.ENSCPOP00000015554,10141.ENSCPOP00000015580,10141.ENSCPOP00000016596,10141.ENSCPOP00000017715,10141.ENSCPOP00000020348,10141.ENSCPOP00000020518…	BHLHE40,NR4A2,FNIP2,AGO4,KAT6A,FN1,JARID2,PRDM1,FOXK1,EPAS1,LOC100721657,Sik1,DUSP5,ZFP36L2,EGR1,CCDC142,JUN,AGO3,SMAD7,TLE1,AGO1,Rapgef2,ARID5B
GO Process	GO:0023052	Signaling	51	4821	0.23	0.0065	10141.ENSCPOP00000000020,10141.ENSCPOP00000000837,10141.ENSCPOP00000001362,10141.ENSCPOP00000001444,10141.ENSCPOP00000001794,10141.ENSCPOP00000002059,10141.ENSCPOP00000002266,10141.ENSCPOP00000002647,10141.ENSCPOP00000002799,10141.ENSCPOP00000002924,10141.ENSCPOP00000003101,10141.ENSCPOP00000003231,10141.ENSCPOP00000006721,10141.ENSCPOP00000007062,10141.ENSCPOP00000007073,10141.ENSCPOP00000007396…	PIK3C2A,KSR1,CLUAP1,RALGAPA2,PTGS2,ZMIZ1,SOS1,H0UZN0_CAVPO,GRASP,PKD1,MTMR4,LATS1,ZZEF1,Il5ra,KIF1B,NR4A2,FNIP2,ARHGEF6,SMG1,FN1,GNA13,ITGA1,RGS1,Fcrl6,Sik1,H0VZI8_CAVPO,CCR3,ADARB1,BCL2,PALM2AKAP2,ZFP36L2,ATP7A,ARHGAP31,EGR1,CCDC142,JUN,LOC100735368,ENSCPOP00000023778,MYO5A,SMAD7,LRP1,TLE1,Vegfa,DDIT4,CD274,CBL,CXCL1,CADM1,Rapgef2,ARID5B,SCN5A
GO Process	GO:0071363	Cellular response to growth factor stimulus	12	444	0.63	0.007	10141.ENSCPOP00000002059,10141.ENSCPOP00000002266,10141.ENSCPOP00000003101,10141.ENSCPOP00000017715,10141.ENSCPOP00000017865,10141.ENSCPOP00000020348,10141.ENSCPOP00000020518,10141.ENSCPOP00000021144,10141.ENSCPOP00000024957,10141.ENSCPOP00000027112,10141.ENSCPOP00000029265,10141.ENSCPOP00000031861	ZMIZ1,SOS1,MTMR4,ZFP36L2,ATP7A,EGR1,CCDC142,JUN,SMAD7,DDIT4,CBL,Rapgef2
GO Process	GO:0048523	Negative regulation of cellular process	48	4443	0.23	0.0075	10141.ENSCPOP00000000020,10141.ENSCPOP00000001794,10141.ENSCPOP00000002656,10141.ENSCPOP00000003231,10141.ENSCPOP00000003621,10141.ENSCPOP00000005242,10141.ENSCPOP00000005908,10141.ENSCPOP00000007396,10141.ENSCPOP00000008614,10141.ENSCPOP00000009670,10141.ENSCPOP00000010397,10141.ENSCPOP00000010518,10141.ENSCPOP00000011341,10141.ENSCPOP00000011528,10141.ENSCPOP00000011766,10141.ENSCPOP00000011943…	PIK3C2A,PTGS2,H0UZN9_CAVPO,LATS1,BHLHE40,Kmt2a,MLLT6,NR4A2,FNIP2,TNFAIP3,AGO4,KAT6A,SMG1,FN1,GNA13,JARID2,ITGA1,PRDM1,FOXK1,EPAS1,RGS1,RECQL4,LOC100721657,Sik1,ADARB1,DUSP5,BCL2,ZFP36L2,ATP7A,MAPKBP1,EGR1,CCDC142,JUN,TRIO,AGO3,MYO5A,SMAD7,LRP1,TLE1,Rap1gap2,DDIT4,CD274,AGO1,CCNT1,CBL,HEG1,Rapgef2,ARID5B
GO Process	GO:0006355	Regulation of transcription, DNA-templated	36	2910	0.29	0.0077	10141.ENSCPOP00000000449,10141.ENSCPOP00000002059,10141.ENSCPOP00000002266,10141.ENSCPOP00000002656,10141.ENSCPOP00000002700,10141.ENSCPOP00000002924,10141.ENSCPOP00000003621,10141.ENSCPOP00000004668,10141.ENSCPOP00000005242,10141.ENSCPOP00000005908,10141.ENSCPOP00000006228,10141.ENSCPOP00000007396,10141.ENSCPOP00000008614,10141.ENSCPOP00000008710,10141.ENSCPOP00000009670,10141.ENSCPOP00000010518…	ZBTB11,ZMIZ1,SOS1,H0UZN9_CAVPO,KMT2D,PKD1,BHLHE40,HIVEP2,Kmt2a,MLLT6,HELZ2,NR4A2,FNIP2,ABLIM2,TNFAIP3,KAT6A,JARID2,PRDM1,FOXK1,EPAS1,FOSB,LOC100721657,Sik1,DUSP5,EGR1,CCDC142,JUN,TET3,SETBP1,TRRAP,SMAD7,TLE1,AGO1,CCNT1,ZNF445,ARID5B
GO Process	GO:0014911	Positive regulation of smooth muscle cell migration	5	55	1.16	0.0081	10141.ENSCPOP00000016923,10141.ENSCPOP00000017865,10141.ENSCPOP00000020348,10141.ENSCPOP00000024648,10141.ENSCPOP00000025275	BCL2,ATP7A,EGR1,MYO5A,LRP1
GO Process	GO:0007166	Cell surface receptor signaling pathway	26	1775	0.37	0.0083	10141.ENSCPOP00000001362,10141.ENSCPOP00000002059,10141.ENSCPOP00000002266,10141.ENSCPOP00000002924,10141.ENSCPOP00000003101,10141.ENSCPOP00000007062,10141.ENSCPOP00000011528,10141.ENSCPOP00000012313,10141.ENSCPOP00000015244,10141.ENSCPOP00000016121,10141.ENSCPOP00000016457,10141.ENSCPOP00000016923,10141.ENSCPOP00000017270,10141.ENSCPOP00000020348,10141.ENSCPOP00000020518,10141.ENSCPOP00000021144…	CLUAP1,ZMIZ1,SOS1,PKD1,MTMR4,Il5ra,FN1,ITGA1,Fcrl6,H0VZI8_CAVPO,CCR3,BCL2,PALM2AKAP2,EGR1,CCDC142,JUN,LOC100735368,ENSCPOP00000023778,SMAD7,LRP1,TLE1,DDIT4,CD274,CBL,Rapgef2,ARID5B
GO Process	GO:0010501	RNA secondary structure unwinding	3	8	1.77	0.0083	10141.ENSCPOP00000010397,10141.ENSCPOP00000022915,10141.ENSCPOP00000027610	AGO4,AGO3,AGO1
GO Process	GO:0016570	Histone modification	11	386	0.66	0.0083	10141.ENSCPOP00000002656,10141.ENSCPOP00000002700,10141.ENSCPOP00000005242,10141.ENSCPOP00000005908,10141.ENSCPOP00000010518,10141.ENSCPOP00000012667,10141.ENSCPOP00000015554,10141.ENSCPOP00000022168,10141.ENSCPOP00000023767,10141.ENSCPOP00000024235,10141.ENSCPOP00000028919	H0UZN9_CAVPO,KMT2D,Kmt2a,MLLT6,KAT6A,PRDM1,LOC100721657,TET3,SETBP1,TRRAP,EP400
GO Process	GO:0051254	Positive regulation of RNA metabolic process	25	1667	0.38	0.0083	10141.ENSCPOP00000002059,10141.ENSCPOP00000002656,10141.ENSCPOP00000002700,10141.ENSCPOP00000002924,10141.ENSCPOP00000004668,10141.ENSCPOP00000005242,10141.ENSCPOP00000005908,10141.ENSCPOP00000006228,10141.ENSCPOP00000007396,10141.ENSCPOP00000008710,10141.ENSCPOP00000010518,10141.ENSCPOP00000012717,10141.ENSCPOP00000012832,10141.ENSCPOP00000014076,10141.ENSCPOP00000016505,10141.ENSCPOP00000017715…	ZMIZ1,H0UZN9_CAVPO,KMT2D,PKD1,HIVEP2,Kmt2a,MLLT6,HELZ2,NR4A2,ABLIM2,KAT6A,FOXK1,EPAS1,FOSB,ADARB1,ZFP36L2,EGR1,JUN,TET3,AGO3,TRRAP,AGO1,CCNT1,ZNF445,ARID5B
GO Process	GO:0051248	Negative regulation of protein metabolic process	18	972	0.47	0.0085	10141.ENSCPOP00000001794,10141.ENSCPOP00000003231,10141.ENSCPOP00000005908,10141.ENSCPOP00000009670,10141.ENSCPOP00000010397,10141.ENSCPOP00000011943,10141.ENSCPOP00000015554,10141.ENSCPOP00000016505,10141.ENSCPOP00000017715,10141.ENSCPOP00000021144,10141.ENSCPOP00000022915,10141.ENSCPOP00000023174,10141.ENSCPOP00000024957,10141.ENSCPOP00000025275,10141.ENSCPOP00000027112,10141.ENSCPOP00000027610…	PTGS2,LATS1,MLLT6,TNFAIP3,AGO4,JARID2,LOC100721657,ADARB1,ZFP36L2,JUN,AGO3,PAPLN,SMAD7,LRP1,DDIT4,AGO1,CBL,HEG1
GO Process	GO:0031327	Negative regulation of cellular biosynthetic process	22	1375	0.4	0.0096	10141.ENSCPOP00000003621,10141.ENSCPOP00000007396,10141.ENSCPOP00000008614,10141.ENSCPOP00000010397,10141.ENSCPOP00000010518,10141.ENSCPOP00000011943,10141.ENSCPOP00000012667,10141.ENSCPOP00000012717,10141.ENSCPOP00000012832,10141.ENSCPOP00000015554,10141.ENSCPOP00000015580,10141.ENSCPOP00000016596,10141.ENSCPOP00000017715,10141.ENSCPOP00000020348,10141.ENSCPOP00000020518,10141.ENSCPOP00000021144…	BHLHE40,NR4A2,FNIP2,AGO4,KAT6A,JARID2,PRDM1,FOXK1,EPAS1,LOC100721657,Sik1,DUSP5,ZFP36L2,EGR1,CCDC142,JUN,AGO3,SMAD7,TLE1,AGO1,Rapgef2,ARID5B
GO Process	GO:0070922	RISC complex assembly	3	9	1.72	0.0099	10141.ENSCPOP00000010397,10141.ENSCPOP00000022915,10141.ENSCPOP00000027610	AGO4,AGO3,AGO1
GO Process	GO:1904752	Regulation of vascular associated smooth muscle cell migration	4	29	1.34	0.0099	10141.ENSCPOP00000011766,10141.ENSCPOP00000017865,10141.ENSCPOP00000024648,10141.ENSCPOP00000025275	GNA13,ATP7A,MYO5A,LRP1
GO Process	GO:0007154	Cell communication	51	4948	0.21	0.01	10141.ENSCPOP00000000020,10141.ENSCPOP00000000837,10141.ENSCPOP00000001362,10141.ENSCPOP00000001444,10141.ENSCPOP00000001794,10141.ENSCPOP00000002059,10141.ENSCPOP00000002266,10141.ENSCPOP00000002647,10141.ENSCPOP00000002799,10141.ENSCPOP00000002924,10141.ENSCPOP00000003101,10141.ENSCPOP00000003231,10141.ENSCPOP00000006721,10141.ENSCPOP00000007062,10141.ENSCPOP00000007073,10141.ENSCPOP00000007396…	PIK3C2A,KSR1,CLUAP1,RALGAPA2,PTGS2,ZMIZ1,SOS1,H0UZN0_CAVPO,GRASP,PKD1,MTMR4,LATS1,ZZEF1,Il5ra,KIF1B,NR4A2,FNIP2,ARHGEF6,SMG1,FN1,GNA13,ITGA1,RGS1,Fcrl6,Sik1,H0VZI8_CAVPO,CCR3,ADARB1,BCL2,PALM2AKAP2,ZFP36L2,ATP7A,ARHGAP31,EGR1,CCDC142,JUN,LOC100735368,ENSCPOP00000023778,MYO5A,SMAD7,LRP1,TLE1,Vegfa,DDIT4,CD274,CBL,CXCL1,CADM1,Rapgef2,ARID5B,SCN5A
GO Process	GO:0021954	Central nervous system neuron development	6	100	0.98	0.01	10141.ENSCPOP00000002059,10141.ENSCPOP00000002647,10141.ENSCPOP00000007396,10141.ENSCPOP00000016505,10141.ENSCPOP00000017865,10141.ENSCPOP00000031861	ZMIZ1,H0UZN0_CAVPO,NR4A2,ADARB1,ATP7A,Rapgef2
GO Process	GO:0031400	Negative regulation of protein modification process	12	475	0.6	0.01	10141.ENSCPOP00000003231,10141.ENSCPOP00000005908,10141.ENSCPOP00000009670,10141.ENSCPOP00000011943,10141.ENSCPOP00000015554,10141.ENSCPOP00000016505,10141.ENSCPOP00000021144,10141.ENSCPOP00000024957,10141.ENSCPOP00000025275,10141.ENSCPOP00000027112,10141.ENSCPOP00000029265,10141.ENSCPOP00000030504	LATS1,MLLT6,TNFAIP3,JARID2,LOC100721657,ADARB1,JUN,SMAD7,LRP1,DDIT4,CBL,HEG1
GO Process	GO:0016571	Histone methylation	6	103	0.97	0.0112	10141.ENSCPOP00000002700,10141.ENSCPOP00000005242,10141.ENSCPOP00000005908,10141.ENSCPOP00000012667,10141.ENSCPOP00000022168,10141.ENSCPOP00000023767	KMT2D,Kmt2a,MLLT6,PRDM1,TET3,SETBP1
GO Process	GO:0070887	Cellular response to chemical stimulus	32	2522	0.3	0.0116	10141.ENSCPOP00000001794,10141.ENSCPOP00000002059,10141.ENSCPOP00000002266,10141.ENSCPOP00000003101,10141.ENSCPOP00000003231,10141.ENSCPOP00000007062,10141.ENSCPOP00000007396,10141.ENSCPOP00000009670,10141.ENSCPOP00000010329,10141.ENSCPOP00000011528,10141.ENSCPOP00000011943,10141.ENSCPOP00000012313,10141.ENSCPOP00000012832,10141.ENSCPOP00000014076,10141.ENSCPOP00000016457,10141.ENSCPOP00000016923…	PTGS2,ZMIZ1,SOS1,MTMR4,LATS1,Il5ra,NR4A2,TNFAIP3,UGGT1,FN1,JARID2,ITGA1,EPAS1,FOSB,CCR3,BCL2,ZFP36L2,ATP7A,EGR1,CCDC142,JUN,LOC100735368,MYO5A,SMAD7,LRP1,DDIT4,CD274,CBL,CXCL1,Rapgef2,ARID5B,SCN5A
GO Process	GO:0010558	Negative regulation of macromolecule biosynthetic process	21	1311	0.41	0.0124	10141.ENSCPOP00000003621,10141.ENSCPOP00000007396,10141.ENSCPOP00000008614,10141.ENSCPOP00000010397,10141.ENSCPOP00000010518,10141.ENSCPOP00000011943,10141.ENSCPOP00000012667,10141.ENSCPOP00000012717,10141.ENSCPOP00000012832,10141.ENSCPOP00000015554,10141.ENSCPOP00000015580,10141.ENSCPOP00000016596,10141.ENSCPOP00000017715,10141.ENSCPOP00000020348,10141.ENSCPOP00000020518,10141.ENSCPOP00000021144…	BHLHE40,NR4A2,FNIP2,AGO4,KAT6A,JARID2,PRDM1,FOXK1,EPAS1,LOC100721657,Sik1,DUSP5,ZFP36L2,EGR1,CCDC142,JUN,AGO3,SMAD7,TLE1,AGO1,ARID5B
GO Process	GO:0031328	Positive regulation of cellular biosynthetic process	26	1848	0.35	0.0124	10141.ENSCPOP00000001794,10141.ENSCPOP00000002059,10141.ENSCPOP00000002656,10141.ENSCPOP00000002700,10141.ENSCPOP00000002924,10141.ENSCPOP00000004668,10141.ENSCPOP00000005242,10141.ENSCPOP00000005908,10141.ENSCPOP00000006228,10141.ENSCPOP00000007396,10141.ENSCPOP00000008710,10141.ENSCPOP00000010132,10141.ENSCPOP00000010518,10141.ENSCPOP00000012717,10141.ENSCPOP00000012832,10141.ENSCPOP00000014076…	PTGS2,ZMIZ1,H0UZN9_CAVPO,KMT2D,PKD1,HIVEP2,Kmt2a,MLLT6,HELZ2,NR4A2,ABLIM2,LPGAT1,KAT6A,FOXK1,EPAS1,FOSB,ATP7A,EPM2AIP1,EGR1,JUN,TET3,TRRAP,AGO1,CCNT1,ZNF445,ARID5B
GO Process	GO:0046189	Phenol-containing compound biosynthetic process	4	32	1.3	0.0124	10141.ENSCPOP00000007396,10141.ENSCPOP00000012832,10141.ENSCPOP00000017865,10141.ENSCPOP00000024648	NR4A2,EPAS1,ATP7A,MYO5A
GO Process	GO:0050896	Response to stimulus	69	7655	0.16	0.0124	10141.ENSCPOP00000000020,10141.ENSCPOP00000000259,10141.ENSCPOP00000000837,10141.ENSCPOP00000001362,10141.ENSCPOP00000001444,10141.ENSCPOP00000001794,10141.ENSCPOP00000002059,10141.ENSCPOP00000002266,10141.ENSCPOP00000002700,10141.ENSCPOP00000002799,10141.ENSCPOP00000002924,10141.ENSCPOP00000003101,10141.ENSCPOP00000003231,10141.ENSCPOP00000003621,10141.ENSCPOP00000005242,10141.ENSCPOP00000006721…	PIK3C2A,ERP27,KSR1,CLUAP1,RALGAPA2,PTGS2,ZMIZ1,SOS1,KMT2D,GRASP,PKD1,MTMR4,LATS1,BHLHE40,Kmt2a,ZZEF1,Il5ra,NR4A2,FNIP2,ARHGEF6,MACF1,TNFAIP3,UGGT1,KAT6A,SMG1,FN1,GNA13,JARID2,ITGA1,PRDM1,FOXK1,EPAS1,RGS1,RECQL4,FOSB,Fcrl6,LOC100721657,Sik1,H0VZI8_CAVPO,CCR3,BCL2,PALM2AKAP2,ZFP36L2,ATP7A,ARHGAP31,EPM2AIP1,EGR1,CCDC142,JUN,LOC100735368,PFKFB2,TRIO,ENSCPOP00000023778,TRRAP,MYO5A,SMAD7,LRP1,TLE1,Vegf…
GO Process	GO:0071310	Cellular response to organic substance	27	1956	0.34	0.0124	10141.ENSCPOP00000002059,10141.ENSCPOP00000002266,10141.ENSCPOP00000003101,10141.ENSCPOP00000003231,10141.ENSCPOP00000007062,10141.ENSCPOP00000007396,10141.ENSCPOP00000009670,10141.ENSCPOP00000010329,10141.ENSCPOP00000011528,10141.ENSCPOP00000011943,10141.ENSCPOP00000014076,10141.ENSCPOP00000016457,10141.ENSCPOP00000016923,10141.ENSCPOP00000017715,10141.ENSCPOP00000017865,10141.ENSCPOP00000020348…	ZMIZ1,SOS1,MTMR4,LATS1,Il5ra,NR4A2,TNFAIP3,UGGT1,FN1,JARID2,FOSB,CCR3,BCL2,ZFP36L2,ATP7A,EGR1,CCDC142,JUN,LOC100735368,MYO5A,SMAD7,LRP1,DDIT4,CD274,CBL,Rapgef2,ARID5B
GO Process	GO:0042326	Negative regulation of phosphorylation	10	344	0.66	0.0125	10141.ENSCPOP00000002656,10141.ENSCPOP00000003231,10141.ENSCPOP00000009670,10141.ENSCPOP00000016505,10141.ENSCPOP00000021144,10141.ENSCPOP00000024957,10141.ENSCPOP00000025275,10141.ENSCPOP00000027112,10141.ENSCPOP00000029265,10141.ENSCPOP00000030504	H0UZN9_CAVPO,LATS1,TNFAIP3,ADARB1,JUN,SMAD7,LRP1,DDIT4,CBL,HEG1
GO Process	GO:0048519	Negative regulation of biological process	51	5016	0.21	0.0128	10141.ENSCPOP00000000020,10141.ENSCPOP00000001794,10141.ENSCPOP00000002656,10141.ENSCPOP00000002700,10141.ENSCPOP00000003231,10141.ENSCPOP00000003432,10141.ENSCPOP00000003621,10141.ENSCPOP00000005242,10141.ENSCPOP00000005908,10141.ENSCPOP00000007396,10141.ENSCPOP00000008614,10141.ENSCPOP00000009670,10141.ENSCPOP00000010397,10141.ENSCPOP00000010518,10141.ENSCPOP00000011341,10141.ENSCPOP00000011528…	PIK3C2A,PTGS2,H0UZN9_CAVPO,KMT2D,LATS1,DIP2A,BHLHE40,Kmt2a,MLLT6,NR4A2,FNIP2,TNFAIP3,AGO4,KAT6A,SMG1,FN1,GNA13,JARID2,ITGA1,PRDM1,FOXK1,EPAS1,RGS1,RECQL4,LOC100721657,Sik1,ADARB1,DUSP5,BCL2,ZFP36L2,ATP7A,MAPKBP1,EGR1,CCDC142,JUN,TRIO,AGO3,PAPLN,MYO5A,SMAD7,LRP1,TLE1,Rap1gap2,DDIT4,CD274,AGO1,CCNT1,CBL,HEG1,Rapgef2,ARID5B
GO Process	GO:0051239	Regulation of multicellular organismal process	33	2682	0.29	0.0141	10141.ENSCPOP00000000020,10141.ENSCPOP00000001794,10141.ENSCPOP00000002059,10141.ENSCPOP00000002266,10141.ENSCPOP00000003231,10141.ENSCPOP00000003621,10141.ENSCPOP00000005629,10141.ENSCPOP00000006698,10141.ENSCPOP00000007062,10141.ENSCPOP00000007396,10141.ENSCPOP00000009670,10141.ENSCPOP00000011528,10141.ENSCPOP00000011943,10141.ENSCPOP00000012667,10141.ENSCPOP00000012832,10141.ENSCPOP00000015554…	PIK3C2A,PTGS2,ZMIZ1,SOS1,LATS1,BHLHE40,AMOTL1,MAN2A1,Il5ra,NR4A2,TNFAIP3,FN1,JARID2,PRDM1,EPAS1,LOC100721657,CCR3,DUSP5,BCL2,ZFP36L2,MAPKBP1,EGR1,CCDC142,JUN,LOC100735368,SMAD7,LRP1,Vegfa,AGO1,CADM1,HEG1,Rapgef2,SCN5A
GO Process	GO:0036293	Response to decreased oxygen levels	9	285	0.7	0.0152	10141.ENSCPOP00000001794,10141.ENSCPOP00000007396,10141.ENSCPOP00000012832,10141.ENSCPOP00000016923,10141.ENSCPOP00000017865,10141.ENSCPOP00000020348,10141.ENSCPOP00000021144,10141.ENSCPOP00000027112,10141.ENSCPOP00000029265	PTGS2,NR4A2,EPAS1,BCL2,ATP7A,EGR1,JUN,DDIT4,CBL
GO Process	GO:0045935	Positive regulation of nucleobase-containing compound metabolic process	26	1878	0.34	0.0152	10141.ENSCPOP00000002059,10141.ENSCPOP00000002656,10141.ENSCPOP00000002700,10141.ENSCPOP00000002924,10141.ENSCPOP00000004668,10141.ENSCPOP00000005242,10141.ENSCPOP00000005908,10141.ENSCPOP00000006228,10141.ENSCPOP00000007396,10141.ENSCPOP00000008710,10141.ENSCPOP00000010518,10141.ENSCPOP00000012717,10141.ENSCPOP00000012832,10141.ENSCPOP00000014076,10141.ENSCPOP00000016505,10141.ENSCPOP00000017715…	ZMIZ1,H0UZN9_CAVPO,KMT2D,PKD1,HIVEP2,Kmt2a,MLLT6,HELZ2,NR4A2,ABLIM2,KAT6A,FOXK1,EPAS1,FOSB,ADARB1,ZFP36L2,EGR1,JUN,TET3,AGO3,TRRAP,AGO1,EP400,CCNT1,ZNF445,ARID5B
GO Process	GO:0048731	System development	41	3703	0.24	0.0152	10141.ENSCPOP00000001362,10141.ENSCPOP00000001794,10141.ENSCPOP00000002059,10141.ENSCPOP00000002266,10141.ENSCPOP00000002647,10141.ENSCPOP00000002924,10141.ENSCPOP00000003432,10141.ENSCPOP00000005242,10141.ENSCPOP00000005629,10141.ENSCPOP00000006698,10141.ENSCPOP00000006721,10141.ENSCPOP00000007396,10141.ENSCPOP00000009670,10141.ENSCPOP00000010397,10141.ENSCPOP00000010518,10141.ENSCPOP00000011528…	CLUAP1,PTGS2,ZMIZ1,SOS1,H0UZN0_CAVPO,PKD1,DIP2A,Kmt2a,AMOTL1,MAN2A1,ZZEF1,NR4A2,TNFAIP3,AGO4,KAT6A,FN1,GNA13,JARID2,ITGA1,PRDM1,EPAS1,RECQL4,Sik1,ADARB1,BCL2,ZFP36L2,ATP7A,EGR1,JUN,TRIO,MYO5A,SMAD7,LRP1,Vegfa,DDIT4,CBL,CADM1,HEG1,Rapgef2,ARID5B,SCN5A
GO Process	GO:0035278	miRNA-mediated gene silencing by inhibition of translation	3	12	1.6	0.0155	10141.ENSCPOP00000010397,10141.ENSCPOP00000022915,10141.ENSCPOP00000027610	AGO4,AGO3,AGO1
GO Process	GO:0043085	Positive regulation of catalytic activity	18	1049	0.44	0.0163	10141.ENSCPOP00000001444,10141.ENSCPOP00000002266,10141.ENSCPOP00000002924,10141.ENSCPOP00000007396,10141.ENSCPOP00000011528,10141.ENSCPOP00000011766,10141.ENSCPOP00000012313,10141.ENSCPOP00000013206,10141.ENSCPOP00000016923,10141.ENSCPOP00000017865,10141.ENSCPOP00000019437,10141.ENSCPOP00000020348,10141.ENSCPOP00000021358,10141.ENSCPOP00000022161,10141.ENSCPOP00000024648,10141.ENSCPOP00000026758…	RALGAPA2,SOS1,PKD1,NR4A2,FN1,GNA13,ITGA1,RGS1,BCL2,ATP7A,EPM2AIP1,EGR1,LOC100735368,PFKFB2,MYO5A,Rap1gap2,CCNT1,Rapgef2
GO Process	GO:0048844	Artery morphogenesis	5	71	1.05	0.0168	10141.ENSCPOP00000002059,10141.ENSCPOP00000010518,10141.ENSCPOP00000012667,10141.ENSCPOP00000024957,10141.ENSCPOP00000025275	ZMIZ1,KAT6A,PRDM1,SMAD7,LRP1
GO Process	GO:0009791	Post-embryonic development	6	117	0.91	0.0178	10141.ENSCPOP00000005242,10141.ENSCPOP00000007396,10141.ENSCPOP00000012667,10141.ENSCPOP00000016923,10141.ENSCPOP00000030504,10141.ENSCPOP00000032351	Kmt2a,NR4A2,PRDM1,BCL2,HEG1,ARID5B
GO Process	GO:0018193	Peptidyl-amino acid modification	16	868	0.47	0.0178	10141.ENSCPOP00000002656,10141.ENSCPOP00000002700,10141.ENSCPOP00000002924,10141.ENSCPOP00000003231,10141.ENSCPOP00000005242,10141.ENSCPOP00000005908,10141.ENSCPOP00000010329,10141.ENSCPOP00000010518,10141.ENSCPOP00000011341,10141.ENSCPOP00000012667,10141.ENSCPOP00000016923,10141.ENSCPOP00000017865,10141.ENSCPOP00000022168,10141.ENSCPOP00000023767,10141.ENSCPOP00000024235,10141.ENSCPOP00000028919	H0UZN9_CAVPO,KMT2D,PKD1,LATS1,Kmt2a,MLLT6,UGGT1,KAT6A,SMG1,PRDM1,BCL2,ATP7A,TET3,SETBP1,TRRAP,EP400
GO Process	GO:0045944	Positive regulation of transcription by RNA polymerase II	19	1162	0.41	0.0181	10141.ENSCPOP00000002059,10141.ENSCPOP00000002656,10141.ENSCPOP00000002700,10141.ENSCPOP00000002924,10141.ENSCPOP00000004668,10141.ENSCPOP00000005242,10141.ENSCPOP00000005908,10141.ENSCPOP00000006228,10141.ENSCPOP00000007396,10141.ENSCPOP00000008710,10141.ENSCPOP00000010518,10141.ENSCPOP00000012832,10141.ENSCPOP00000014076,10141.ENSCPOP00000020348,10141.ENSCPOP00000021144,10141.ENSCPOP00000022168…	ZMIZ1,H0UZN9_CAVPO,KMT2D,PKD1,HIVEP2,Kmt2a,MLLT6,HELZ2,NR4A2,ABLIM2,KAT6A,EPAS1,FOSB,EGR1,JUN,TET3,AGO1,CCNT1,ZNF445
GO Process	GO:0048583	Regulation of response to stimulus	40	3617	0.24	0.0181	10141.ENSCPOP00000000837,10141.ENSCPOP00000001444,10141.ENSCPOP00000001794,10141.ENSCPOP00000002059,10141.ENSCPOP00000002266,10141.ENSCPOP00000002656,10141.ENSCPOP00000002700,10141.ENSCPOP00000003231,10141.ENSCPOP00000007396,10141.ENSCPOP00000009670,10141.ENSCPOP00000011341,10141.ENSCPOP00000011528,10141.ENSCPOP00000011943,10141.ENSCPOP00000012313,10141.ENSCPOP00000013206,10141.ENSCPOP00000016121…	KSR1,RALGAPA2,PTGS2,ZMIZ1,SOS1,H0UZN9_CAVPO,KMT2D,LATS1,NR4A2,TNFAIP3,SMG1,FN1,JARID2,ITGA1,RGS1,H0VZI8_CAVPO,DUSP5,BCL2,ATP7A,MAPKBP1,EGR1,CCDC142,JUN,LOC100735368,AGO3,ENSCPOP00000023778,TRRAP,MYO5A,SMAD7,LRP1,TLE1,Rap1gap2,DDIT4,AGO1,EP400,CBL,CADM1,HEG1,Rapgef2,SCN5A
GO Process	GO:0071456	Cellular response to hypoxia	6	118	0.91	0.0181	10141.ENSCPOP00000001794,10141.ENSCPOP00000012832,10141.ENSCPOP00000016923,10141.ENSCPOP00000017865,10141.ENSCPOP00000020348,10141.ENSCPOP00000021144	PTGS2,EPAS1,BCL2,ATP7A,EGR1,JUN
GO Process	GO:0051568	Histone H3-K4 methylation	4	38	1.22	0.0184	10141.ENSCPOP00000002700,10141.ENSCPOP00000005242,10141.ENSCPOP00000022168,10141.ENSCPOP00000023767	KMT2D,Kmt2a,TET3,SETBP1
GO Process	GO:0001933	Negative regulation of protein phosphorylation	9	301	0.68	0.0195	10141.ENSCPOP00000003231,10141.ENSCPOP00000009670,10141.ENSCPOP00000016505,10141.ENSCPOP00000021144,10141.ENSCPOP00000024957,10141.ENSCPOP00000025275,10141.ENSCPOP00000027112,10141.ENSCPOP00000029265,10141.ENSCPOP00000030504	LATS1,TNFAIP3,ADARB1,JUN,SMAD7,LRP1,DDIT4,CBL,HEG1
GO Process	GO:0034968	Histone lysine methylation	5	75	1.02	0.0195	10141.ENSCPOP00000002700,10141.ENSCPOP00000005242,10141.ENSCPOP00000005908,10141.ENSCPOP00000022168,10141.ENSCPOP00000023767	KMT2D,Kmt2a,MLLT6,TET3,SETBP1
GO Process	GO:0006584	Catecholamine metabolic process	4	40	1.2	0.0214	10141.ENSCPOP00000007396,10141.ENSCPOP00000012832,10141.ENSCPOP00000017865,10141.ENSCPOP00000024648	NR4A2,EPAS1,ATP7A,MYO5A
GO Process	GO:0048856	Anatomical structure development	49	4879	0.2	0.0223	10141.ENSCPOP00000001362,10141.ENSCPOP00000001794,10141.ENSCPOP00000002059,10141.ENSCPOP00000002266,10141.ENSCPOP00000002647,10141.ENSCPOP00000002700,10141.ENSCPOP00000002924,10141.ENSCPOP00000003231,10141.ENSCPOP00000003432,10141.ENSCPOP00000003621,10141.ENSCPOP00000005242,10141.ENSCPOP00000005629,10141.ENSCPOP00000006698,10141.ENSCPOP00000006721,10141.ENSCPOP00000007396,10141.ENSCPOP00000009509…	CLUAP1,PTGS2,ZMIZ1,SOS1,H0UZN0_CAVPO,KMT2D,PKD1,LATS1,DIP2A,BHLHE40,Kmt2a,AMOTL1,MAN2A1,ZZEF1,NR4A2,MACF1,TNFAIP3,AGO4,KAT6A,FN1,GNA13,JARID2,ITGA1,PRDM1,EPAS1,RECQL4,Sik1,ADARB1,DUSP5,BCL2,ACTL7B,ZFP36L2,ATP7A,EGR1,JUN,TET3,TRIO,MYO5A,SMAD7,LRP1,Vegfa,ENSCPOP00000026932,DDIT4,CBL,CADM1,HEG1,Rapgef2,ARID5B,SCN5A
GO Process	GO:0030335	Positive regulation of cell migration	12	541	0.55	0.0231	10141.ENSCPOP00000000020,10141.ENSCPOP00000005629,10141.ENSCPOP00000011528,10141.ENSCPOP00000016923,10141.ENSCPOP00000017865,10141.ENSCPOP00000020348,10141.ENSCPOP00000021144,10141.ENSCPOP00000023974,10141.ENSCPOP00000024648,10141.ENSCPOP00000025275,10141.ENSCPOP00000026635,10141.ENSCPOP00000031861	PIK3C2A,AMOTL1,FN1,BCL2,ATP7A,EGR1,JUN,ATP8A1,MYO5A,LRP1,Vegfa,Rapgef2
GO Process	GO:0018958	Phenol-containing compound metabolic process	5	81	0.99	0.0259	10141.ENSCPOP00000007396,10141.ENSCPOP00000012832,10141.ENSCPOP00000016923,10141.ENSCPOP00000017865,10141.ENSCPOP00000024648	NR4A2,EPAS1,BCL2,ATP7A,MYO5A
GO Process	GO:0031054	pre-miRNA processing	3	16	1.47	0.0266	10141.ENSCPOP00000010397,10141.ENSCPOP00000022915,10141.ENSCPOP00000027610	AGO4,AGO3,AGO1
GO Process	GO:0008285	Negative regulation of cell population proliferation	13	638	0.51	0.0267	10141.ENSCPOP00000005242,10141.ENSCPOP00000008614,10141.ENSCPOP00000009670,10141.ENSCPOP00000011766,10141.ENSCPOP00000011943,10141.ENSCPOP00000012313,10141.ENSCPOP00000016505,10141.ENSCPOP00000016923,10141.ENSCPOP00000020518,10141.ENSCPOP00000021144,10141.ENSCPOP00000024957,10141.ENSCPOP00000027182,10141.ENSCPOP00000031861	Kmt2a,FNIP2,TNFAIP3,GNA13,JARID2,ITGA1,ADARB1,BCL2,CCDC142,JUN,SMAD7,CD274,Rapgef2
GO Process	GO:0045893	Positive regulation of transcription, DNA-templated	22	1535	0.36	0.0283	10141.ENSCPOP00000002059,10141.ENSCPOP00000002656,10141.ENSCPOP00000002700,10141.ENSCPOP00000002924,10141.ENSCPOP00000004668,10141.ENSCPOP00000005242,10141.ENSCPOP00000005908,10141.ENSCPOP00000006228,10141.ENSCPOP00000007396,10141.ENSCPOP00000008710,10141.ENSCPOP00000010518,10141.ENSCPOP00000012717,10141.ENSCPOP00000012832,10141.ENSCPOP00000014076,10141.ENSCPOP00000020348,10141.ENSCPOP00000021144…	ZMIZ1,H0UZN9_CAVPO,KMT2D,PKD1,HIVEP2,Kmt2a,MLLT6,HELZ2,NR4A2,ABLIM2,KAT6A,FOXK1,EPAS1,FOSB,EGR1,JUN,TET3,TRRAP,AGO1,CCNT1,ZNF445,ARID5B
GO Process	GO:0009719	Response to endogenous stimulus	20	1325	0.38	0.0287	10141.ENSCPOP00000002059,10141.ENSCPOP00000002266,10141.ENSCPOP00000002700,10141.ENSCPOP00000003101,10141.ENSCPOP00000003231,10141.ENSCPOP00000007396,10141.ENSCPOP00000014076,10141.ENSCPOP00000016923,10141.ENSCPOP00000017715,10141.ENSCPOP00000017865,10141.ENSCPOP00000019437,10141.ENSCPOP00000020348,10141.ENSCPOP00000020518,10141.ENSCPOP00000021144,10141.ENSCPOP00000024648,10141.ENSCPOP00000024957…	ZMIZ1,SOS1,KMT2D,MTMR4,LATS1,NR4A2,FOSB,BCL2,ZFP36L2,ATP7A,EPM2AIP1,EGR1,CCDC142,JUN,MYO5A,SMAD7,LRP1,DDIT4,CBL,Rapgef2
GO Process	GO:1902531	Regulation of intracellular signal transduction	22	1540	0.36	0.0287	10141.ENSCPOP00000000837,10141.ENSCPOP00000001444,10141.ENSCPOP00000001794,10141.ENSCPOP00000002266,10141.ENSCPOP00000009670,10141.ENSCPOP00000011528,10141.ENSCPOP00000012313,10141.ENSCPOP00000016596,10141.ENSCPOP00000016923,10141.ENSCPOP00000019871,10141.ENSCPOP00000020518,10141.ENSCPOP00000021144,10141.ENSCPOP00000021358,10141.ENSCPOP00000022915,10141.ENSCPOP00000025275,10141.ENSCPOP00000026120…	KSR1,RALGAPA2,PTGS2,SOS1,TNFAIP3,FN1,ITGA1,DUSP5,BCL2,MAPKBP1,CCDC142,JUN,LOC100735368,AGO3,LRP1,TLE1,Rap1gap2,DDIT4,AGO1,CBL,HEG1,Rapgef2
GO Process	GO:0033135	Regulation of peptidyl-serine phosphorylation	6	134	0.85	0.029	10141.ENSCPOP00000001794,10141.ENSCPOP00000003231,10141.ENSCPOP00000008614,10141.ENSCPOP00000016923,10141.ENSCPOP00000024957,10141.ENSCPOP00000027112	PTGS2,LATS1,FNIP2,BCL2,SMAD7,DDIT4
GO Process	GO:0007178	Transmembrane receptor protein serine/threonine kinase signaling pathway	7	196	0.75	0.0324	10141.ENSCPOP00000002059,10141.ENSCPOP00000003101,10141.ENSCPOP00000017270,10141.ENSCPOP00000020348,10141.ENSCPOP00000020518,10141.ENSCPOP00000021144,10141.ENSCPOP00000024957	ZMIZ1,MTMR4,PALM2AKAP2,EGR1,CCDC142,JUN,SMAD7
GO Process	GO:0044093	Positive regulation of molecular function	21	1452	0.36	0.0324	10141.ENSCPOP00000001444,10141.ENSCPOP00000002266,10141.ENSCPOP00000002924,10141.ENSCPOP00000005242,10141.ENSCPOP00000007396,10141.ENSCPOP00000011528,10141.ENSCPOP00000011766,10141.ENSCPOP00000012313,10141.ENSCPOP00000013206,10141.ENSCPOP00000016923,10141.ENSCPOP00000017865,10141.ENSCPOP00000019437,10141.ENSCPOP00000020348,10141.ENSCPOP00000021358,10141.ENSCPOP00000022161,10141.ENSCPOP00000024648…	RALGAPA2,SOS1,PKD1,Kmt2a,NR4A2,FN1,GNA13,ITGA1,RGS1,BCL2,ATP7A,EPM2AIP1,EGR1,LOC100735368,PFKFB2,MYO5A,LRP1,Rap1gap2,CCNT1,Rapgef2,ARID5B
GO Process	GO:0045934	Negative regulation of nucleobase-containing compound metabolic process	20	1345	0.37	0.0324	10141.ENSCPOP00000003621,10141.ENSCPOP00000005242,10141.ENSCPOP00000007396,10141.ENSCPOP00000008614,10141.ENSCPOP00000010518,10141.ENSCPOP00000011943,10141.ENSCPOP00000012667,10141.ENSCPOP00000012717,10141.ENSCPOP00000012832,10141.ENSCPOP00000015554,10141.ENSCPOP00000015580,10141.ENSCPOP00000016596,10141.ENSCPOP00000020348,10141.ENSCPOP00000020518,10141.ENSCPOP00000021144,10141.ENSCPOP00000024957…	BHLHE40,Kmt2a,NR4A2,FNIP2,KAT6A,JARID2,PRDM1,FOXK1,EPAS1,LOC100721657,Sik1,DUSP5,EGR1,CCDC142,JUN,SMAD7,TLE1,DDIT4,CCNT1,ARID5B
GO Process	GO:0070997	Neuron death	5	88	0.96	0.0324	10141.ENSCPOP00000002647,10141.ENSCPOP00000007396,10141.ENSCPOP00000016505,10141.ENSCPOP00000016923,10141.ENSCPOP00000029265	H0UZN0_CAVPO,NR4A2,ADARB1,BCL2,CBL
GO Process	GO:0007167	Enzyme-linked receptor protein signaling pathway	12	577	0.52	0.0344	10141.ENSCPOP00000002059,10141.ENSCPOP00000002266,10141.ENSCPOP00000003101,10141.ENSCPOP00000017270,10141.ENSCPOP00000020348,10141.ENSCPOP00000020518,10141.ENSCPOP00000021144,10141.ENSCPOP00000024957,10141.ENSCPOP00000025275,10141.ENSCPOP00000027112,10141.ENSCPOP00000031861,10141.ENSCPOP00000032351	ZMIZ1,SOS1,MTMR4,PALM2AKAP2,EGR1,CCDC142,JUN,SMAD7,LRP1,DDIT4,Rapgef2,ARID5B
GO Process	GO:0001889	Liver development	6	143	0.82	0.0354	10141.ENSCPOP00000002924,10141.ENSCPOP00000006698,10141.ENSCPOP00000011943,10141.ENSCPOP00000017865,10141.ENSCPOP00000021144,10141.ENSCPOP00000030313	PKD1,MAN2A1,JARID2,ATP7A,JUN,CADM1
GO Process	GO:0032502	Developmental process	51	5299	0.18	0.0354	10141.ENSCPOP00000001352,10141.ENSCPOP00000001362,10141.ENSCPOP00000001794,10141.ENSCPOP00000002059,10141.ENSCPOP00000002266,10141.ENSCPOP00000002647,10141.ENSCPOP00000002700,10141.ENSCPOP00000002924,10141.ENSCPOP00000003231,10141.ENSCPOP00000003432,10141.ENSCPOP00000003621,10141.ENSCPOP00000005242,10141.ENSCPOP00000005629,10141.ENSCPOP00000006698,10141.ENSCPOP00000006721,10141.ENSCPOP00000007396…	GOLGA3,CLUAP1,PTGS2,ZMIZ1,SOS1,H0UZN0_CAVPO,KMT2D,PKD1,LATS1,DIP2A,BHLHE40,Kmt2a,AMOTL1,MAN2A1,ZZEF1,NR4A2,MACF1,TNFAIP3,AGO4,KAT6A,FN1,GNA13,JARID2,ITGA1,PRDM1,EPAS1,RECQL4,Sik1,ADARB1,DUSP5,BCL2,ACTL7B,ZFP36L2,ATP7A,EGR1,JUN,TET3,TRIO,MYO5A,SMAD7,LRP1,Vegfa,ENSCPOP00000026932,DDIT4,ENSCPOP00000029210,CBL,CADM1,HEG1,Rapgef2,ARID5B,SCN5A
GO Process	GO:0042423	Catecholamine biosynthetic process	3	19	1.4	0.0354	10141.ENSCPOP00000007396,10141.ENSCPOP00000012832,10141.ENSCPOP00000017865	NR4A2,EPAS1,ATP7A
GO Process	GO:0080182	Histone H3-K4 trimethylation	3	19	1.4	0.0354	10141.ENSCPOP00000002700,10141.ENSCPOP00000005242,10141.ENSCPOP00000022168	KMT2D,Kmt2a,TET3
GO Process	GO:1904754	Positive regulation of vascular associated smooth muscle cell migration	3	19	1.4	0.0354	10141.ENSCPOP00000017865,10141.ENSCPOP00000024648,10141.ENSCPOP00000025275	ATP7A,MYO5A,LRP1
GO Process	GO:0001666	Response to hypoxia	8	270	0.67	0.0356	10141.ENSCPOP00000001794,10141.ENSCPOP00000007396,10141.ENSCPOP00000012832,10141.ENSCPOP00000016923,10141.ENSCPOP00000017865,10141.ENSCPOP00000020348,10141.ENSCPOP00000021144,10141.ENSCPOP00000027112	PTGS2,NR4A2,EPAS1,BCL2,ATP7A,EGR1,JUN,DDIT4
GO Process	GO:0009888	Tissue development	23	1695	0.33	0.0356	10141.ENSCPOP00000001362,10141.ENSCPOP00000001794,10141.ENSCPOP00000002266,10141.ENSCPOP00000002647,10141.ENSCPOP00000002924,10141.ENSCPOP00000003231,10141.ENSCPOP00000011528,10141.ENSCPOP00000011766,10141.ENSCPOP00000011943,10141.ENSCPOP00000012667,10141.ENSCPOP00000012832,10141.ENSCPOP00000015580,10141.ENSCPOP00000016505,10141.ENSCPOP00000016596,10141.ENSCPOP00000016923,10141.ENSCPOP00000017865…	CLUAP1,PTGS2,SOS1,H0UZN0_CAVPO,PKD1,LATS1,FN1,GNA13,JARID2,PRDM1,EPAS1,Sik1,ADARB1,DUSP5,BCL2,ATP7A,EGR1,JUN,MYO5A,SMAD7,HEG1,Rapgef2,ARID5B
GO Process	GO:0010629	Negative regulation of gene expression	15	859	0.44	0.0356	10141.ENSCPOP00000002700,10141.ENSCPOP00000003432,10141.ENSCPOP00000009670,10141.ENSCPOP00000010397,10141.ENSCPOP00000011341,10141.ENSCPOP00000011528,10141.ENSCPOP00000012667,10141.ENSCPOP00000015554,10141.ENSCPOP00000017715,10141.ENSCPOP00000019871,10141.ENSCPOP00000020518,10141.ENSCPOP00000022915,10141.ENSCPOP00000024957,10141.ENSCPOP00000025275,10141.ENSCPOP00000027610	KMT2D,DIP2A,TNFAIP3,AGO4,SMG1,FN1,PRDM1,LOC100721657,ZFP36L2,MAPKBP1,CCDC142,AGO3,SMAD7,LRP1,AGO1
GO Process	GO:0033554	Cellular response to stress	21	1478	0.35	0.036	10141.ENSCPOP00000000020,10141.ENSCPOP00000000259,10141.ENSCPOP00000001794,10141.ENSCPOP00000002059,10141.ENSCPOP00000007396,10141.ENSCPOP00000008614,10141.ENSCPOP00000009670,10141.ENSCPOP00000010329,10141.ENSCPOP00000010518,10141.ENSCPOP00000011341,10141.ENSCPOP00000012832,10141.ENSCPOP00000014034,10141.ENSCPOP00000015580,10141.ENSCPOP00000016923,10141.ENSCPOP00000017865,10141.ENSCPOP00000020348…	PIK3C2A,ERP27,PTGS2,ZMIZ1,NR4A2,FNIP2,TNFAIP3,UGGT1,KAT6A,SMG1,EPAS1,RECQL4,Sik1,BCL2,ATP7A,EGR1,JUN,TRRAP,DDIT4,EP400,CBL
GO Process	GO:0010033	Response to organic substance	31	2649	0.27	0.0372	10141.ENSCPOP00000002059,10141.ENSCPOP00000002266,10141.ENSCPOP00000002700,10141.ENSCPOP00000003101,10141.ENSCPOP00000003231,10141.ENSCPOP00000007062,10141.ENSCPOP00000007396,10141.ENSCPOP00000009670,10141.ENSCPOP00000010329,10141.ENSCPOP00000011528,10141.ENSCPOP00000011943,10141.ENSCPOP00000014076,10141.ENSCPOP00000016457,10141.ENSCPOP00000016923,10141.ENSCPOP00000017715,10141.ENSCPOP00000017865…	ZMIZ1,SOS1,KMT2D,MTMR4,LATS1,Il5ra,NR4A2,TNFAIP3,UGGT1,FN1,JARID2,FOSB,CCR3,BCL2,ZFP36L2,ATP7A,EPM2AIP1,EGR1,CCDC142,JUN,LOC100735368,PFKFB2,MYO5A,SMAD7,LRP1,DDIT4,CD274,CBL,Rapgef2,ARID5B,SCN5A
GO Process	GO:0071495	Cellular response to endogenous stimulus	17	1063	0.4	0.0372	10141.ENSCPOP00000002059,10141.ENSCPOP00000002266,10141.ENSCPOP00000003101,10141.ENSCPOP00000003231,10141.ENSCPOP00000007396,10141.ENSCPOP00000014076,10141.ENSCPOP00000017715,10141.ENSCPOP00000017865,10141.ENSCPOP00000020348,10141.ENSCPOP00000020518,10141.ENSCPOP00000021144,10141.ENSCPOP00000024648,10141.ENSCPOP00000024957,10141.ENSCPOP00000025275,10141.ENSCPOP00000027112,10141.ENSCPOP00000029265…	ZMIZ1,SOS1,MTMR4,LATS1,NR4A2,FOSB,ZFP36L2,ATP7A,EGR1,CCDC142,JUN,MYO5A,SMAD7,LRP1,DDIT4,CBL,Rapgef2
GO Process	GO:2000209	Regulation of anoikis	3	20	1.38	0.0372	10141.ENSCPOP00000015580,10141.ENSCPOP00000016923,10141.ENSCPOP00000026120	Sik1,BCL2,TLE1
GO Process	GO:0036211	Protein modification process	30	2537	0.27	0.0383	10141.ENSCPOP00000000837,10141.ENSCPOP00000002656,10141.ENSCPOP00000002700,10141.ENSCPOP00000002924,10141.ENSCPOP00000003101,10141.ENSCPOP00000003231,10141.ENSCPOP00000005242,10141.ENSCPOP00000005908,10141.ENSCPOP00000006698,10141.ENSCPOP00000006721,10141.ENSCPOP00000008614,10141.ENSCPOP00000009670,10141.ENSCPOP00000010329,10141.ENSCPOP00000010518,10141.ENSCPOP00000011341,10141.ENSCPOP00000011528…	KSR1,H0UZN9_CAVPO,KMT2D,PKD1,MTMR4,LATS1,Kmt2a,MLLT6,MAN2A1,ZZEF1,FNIP2,TNFAIP3,UGGT1,KAT6A,SMG1,FN1,PRDM1,LOC100721657,Sik1,DUSP5,BCL2,ATP7A,TET3,TRIO,SETBP1,TRRAP,SMAD7,EP400,CCNT1,CBL
GO Process	GO:0001836	Release of cytochrome c from mitochondria	3	21	1.36	0.0402	10141.ENSCPOP00000016923,10141.ENSCPOP00000017865,10141.ENSCPOP00000021144	BCL2,ATP7A,JUN
GO Process	GO:0042069	Regulation of catecholamine metabolic process	3	21	1.36	0.0402	10141.ENSCPOP00000007396,10141.ENSCPOP00000012832,10141.ENSCPOP00000017865	NR4A2,EPAS1,ATP7A
GO Process	GO:0009987	Cellular process	106	14754	0.06	0.0405	10141.ENSCPOP00000000020,10141.ENSCPOP00000000111,10141.ENSCPOP00000000259,10141.ENSCPOP00000000752,10141.ENSCPOP00000000837,10141.ENSCPOP00000001362,10141.ENSCPOP00000001444,10141.ENSCPOP00000001794,10141.ENSCPOP00000002059,10141.ENSCPOP00000002266,10141.ENSCPOP00000002647,10141.ENSCPOP00000002656,10141.ENSCPOP00000002700,10141.ENSCPOP00000002799,10141.ENSCPOP00000002924,10141.ENSCPOP00000003101…	PIK3C2A,SEC61A2,ERP27,UTRN,KSR1,CLUAP1,RALGAPA2,PTGS2,ZMIZ1,SOS1,H0UZN0_CAVPO,H0UZN9_CAVPO,KMT2D,GRASP,PKD1,MTMR4,LATS1,DIP2A,KIF23,Kmt2a,SUSD1,AMOTL1,MLLT6,WDFY3,HELZ2,MAN2A1,ZZEF1,Il5ra,KIF1B,NR4A2,H0VDE5_CAVPO,FNIP2,ABLIM2,ARHGEF6,MACF1,TNFAIP3,SLC9A5,LPGAT1,UGGT1,AGO4,KAT6A,SMG1,FN1,GNA13,JARID2,ITGA1,PRDM1,FOXK1,EPAS1,RGS1,RECQL4,FOSB,MDN1,N4BP2,Fcrl6,LOC100721657,Sik1,H0VZI8_CAVPO,CCR3,ADAR…
GO Process	GO:0038179	Neurotrophin signaling pathway	3	22	1.34	0.0445	10141.ENSCPOP00000002266,10141.ENSCPOP00000027112,10141.ENSCPOP00000031861	SOS1,DDIT4,Rapgef2
GO Process	GO:0010557	Positive regulation of macromolecule biosynthetic process	23	1742	0.32	0.0467	10141.ENSCPOP00000002059,10141.ENSCPOP00000002656,10141.ENSCPOP00000002700,10141.ENSCPOP00000002924,10141.ENSCPOP00000004668,10141.ENSCPOP00000005242,10141.ENSCPOP00000005908,10141.ENSCPOP00000006228,10141.ENSCPOP00000007396,10141.ENSCPOP00000008710,10141.ENSCPOP00000010518,10141.ENSCPOP00000012717,10141.ENSCPOP00000012832,10141.ENSCPOP00000014076,10141.ENSCPOP00000019437,10141.ENSCPOP00000020348…	ZMIZ1,H0UZN9_CAVPO,KMT2D,PKD1,HIVEP2,Kmt2a,MLLT6,HELZ2,NR4A2,ABLIM2,KAT6A,FOXK1,EPAS1,FOSB,EPM2AIP1,EGR1,JUN,TET3,TRRAP,AGO1,CCNT1,ZNF445,ARID5B
GO Process	GO:0043433	Negative regulation of DNA-binding transcription factor activity	6	156	0.79	0.0482	10141.ENSCPOP00000002924,10141.ENSCPOP00000003621,10141.ENSCPOP00000009670,10141.ENSCPOP00000010518,10141.ENSCPOP00000015580,10141.ENSCPOP00000024957	PKD1,BHLHE40,TNFAIP3,KAT6A,Sik1,SMAD7
GO Process	GO:0007296	Vitellogenesis	2	4	1.9	0.0499	10141.ENSCPOP00000002059,10141.ENSCPOP00000002266	ZMIZ1,SOS1
GO Process	GO:0045892	Negative regulation of transcription, DNA-templated	17	1100	0.39	0.0499	10141.ENSCPOP00000003621,10141.ENSCPOP00000007396,10141.ENSCPOP00000008614,10141.ENSCPOP00000010518,10141.ENSCPOP00000011943,10141.ENSCPOP00000012667,10141.ENSCPOP00000012717,10141.ENSCPOP00000012832,10141.ENSCPOP00000015554,10141.ENSCPOP00000015580,10141.ENSCPOP00000016596,10141.ENSCPOP00000020348,10141.ENSCPOP00000020518,10141.ENSCPOP00000021144,10141.ENSCPOP00000024957,10141.ENSCPOP00000026120…	BHLHE40,NR4A2,FNIP2,KAT6A,JARID2,PRDM1,FOXK1,EPAS1,LOC100721657,Sik1,DUSP5,EGR1,CCDC142,JUN,SMAD7,TLE1,ARID5B
GO Process	GO:1901214	Regulation of neuron death	9	365	0.59	0.0499	10141.ENSCPOP00000007396,10141.ENSCPOP00000012313,10141.ENSCPOP00000016923,10141.ENSCPOP00000017865,10141.ENSCPOP00000020348,10141.ENSCPOP00000021144,10141.ENSCPOP00000025275,10141.ENSCPOP00000027112,10141.ENSCPOP00000029265	NR4A2,ITGA1,BCL2,ATP7A,EGR1,JUN,LRP1,DDIT4,CBL
GO Function	GO:0005515	Protein binding	74	7252	0.21	0.00027	10141.ENSCPOP00000000020,10141.ENSCPOP00000000752,10141.ENSCPOP00000000837,10141.ENSCPOP00000001352,10141.ENSCPOP00000001444,10141.ENSCPOP00000001794,10141.ENSCPOP00000002059,10141.ENSCPOP00000002266,10141.ENSCPOP00000002647,10141.ENSCPOP00000002700,10141.ENSCPOP00000002799,10141.ENSCPOP00000002924,10141.ENSCPOP00000003101,10141.ENSCPOP00000003231,10141.ENSCPOP00000003621,10141.ENSCPOP00000003894…	PIK3C2A,UTRN,KSR1,GOLGA3,RALGAPA2,PTGS2,ZMIZ1,SOS1,H0UZN0_CAVPO,KMT2D,GRASP,PKD1,MTMR4,LATS1,BHLHE40,KIF23,Kmt2a,AMOTL1,MLLT6,MAN2A1,ZZEF1,Il5ra,KIF1B,NR4A2,FNIP2,ABLIM2,MACF1,TNFAIP3,PM20D2,UGGT1,KAT6A,FN1,GNA13,JARID2,ITGA1,PRDM1,FOXK1,EPAS1,RGS1,Fcrl6,LOC100721657,Sik1,H0VZI8_CAVPO,CCR3,ADARB1,BCL2,PALM2AKAP2,ATP7A,ARHGAP31,EPM2AIP1,STX16,EGR1,JUN,LOC100735368,PFKFB2,PHETA2,TRIO,ENSCPOP0000002…
GO Function	GO:0005488	Binding	101	12808	0.1	0.0084	10141.ENSCPOP00000000020,10141.ENSCPOP00000000111,10141.ENSCPOP00000000449,10141.ENSCPOP00000000752,10141.ENSCPOP00000000837,10141.ENSCPOP00000001352,10141.ENSCPOP00000001444,10141.ENSCPOP00000001794,10141.ENSCPOP00000002059,10141.ENSCPOP00000002266,10141.ENSCPOP00000002647,10141.ENSCPOP00000002656,10141.ENSCPOP00000002700,10141.ENSCPOP00000002799,10141.ENSCPOP00000002924,10141.ENSCPOP00000003101…	PIK3C2A,SEC61A2,ZBTB11,UTRN,KSR1,GOLGA3,RALGAPA2,PTGS2,ZMIZ1,SOS1,H0UZN0_CAVPO,H0UZN9_CAVPO,KMT2D,GRASP,PKD1,MTMR4,LATS1,BHLHE40,KIF23,HIVEP2,Kmt2a,SUSD1,AMOTL1,MLLT6,WDFY3,HELZ2,MAN2A1,ZZEF1,Il5ra,KIF1B,NR4A2,H0VDE5_CAVPO,FNIP2,ABLIM2,MACF1,TNFAIP3,PM20D2,UGGT1,AGO4,KAT6A,SMG1,FN1,GNA13,JARID2,ITGA1,PRDM1,FOXK1,EPAS1,RGS1,RECQL4,FOSB,MDN1,N4BP2,Fcrl6,LOC100721657,Sik1,H0VZI8_CAVPO,CCR3,ADARB1,BC…
GO Function	GO:0019899	Enzyme binding	31	2181	0.35	0.0109	10141.ENSCPOP00000000752,10141.ENSCPOP00000000837,10141.ENSCPOP00000001794,10141.ENSCPOP00000002647,10141.ENSCPOP00000002799,10141.ENSCPOP00000002924,10141.ENSCPOP00000003101,10141.ENSCPOP00000003231,10141.ENSCPOP00000007073,10141.ENSCPOP00000009670,10141.ENSCPOP00000011528,10141.ENSCPOP00000012313,10141.ENSCPOP00000012667,10141.ENSCPOP00000015244,10141.ENSCPOP00000015554,10141.ENSCPOP00000015580…	UTRN,KSR1,PTGS2,H0UZN0_CAVPO,GRASP,PKD1,MTMR4,LATS1,KIF1B,TNFAIP3,FN1,ITGA1,PRDM1,Fcrl6,LOC100721657,Sik1,BCL2,ATP7A,EGR1,JUN,PFKFB2,TRIO,MYO5A,SMAD7,LRP1,ENSCPOP00000026932,AGO1,CCNT1,CBL,Rapgef2,SCN5A
GO Function	GO:0046872	Metal ion binding	40	3364	0.28	0.02	10141.ENSCPOP00000000752,10141.ENSCPOP00000001794,10141.ENSCPOP00000002059,10141.ENSCPOP00000002700,10141.ENSCPOP00000003101,10141.ENSCPOP00000003231,10141.ENSCPOP00000004668,10141.ENSCPOP00000005242,10141.ENSCPOP00000005446,10141.ENSCPOP00000005908,10141.ENSCPOP00000006078,10141.ENSCPOP00000006698,10141.ENSCPOP00000006721,10141.ENSCPOP00000007396,10141.ENSCPOP00000008710,10141.ENSCPOP00000009509…	UTRN,PTGS2,ZMIZ1,KMT2D,MTMR4,LATS1,HIVEP2,Kmt2a,SUSD1,MLLT6,WDFY3,MAN2A1,ZZEF1,NR4A2,ABLIM2,MACF1,TNFAIP3,KAT6A,SMG1,FN1,GNA13,ITGA1,PRDM1,EPAS1,RECQL4,LOC100721657,Sik1,ADARB1,ZFP36L2,ATP7A,EGR1,ZNF800,TET3,ATP8A1,MYO5A,SMAD7,LRP1,CBL,HEG1,ZNF445
GO Function	GO:0003677	DNA binding	28	2009	0.34	0.0285	10141.ENSCPOP00000000449,10141.ENSCPOP00000002266,10141.ENSCPOP00000002700,10141.ENSCPOP00000003621,10141.ENSCPOP00000004668,10141.ENSCPOP00000005242,10141.ENSCPOP00000007396,10141.ENSCPOP00000009670,10141.ENSCPOP00000010518,10141.ENSCPOP00000011341,10141.ENSCPOP00000011943,10141.ENSCPOP00000012667,10141.ENSCPOP00000012717,10141.ENSCPOP00000012832,10141.ENSCPOP00000014034,10141.ENSCPOP00000014076…	ZBTB11,SOS1,KMT2D,BHLHE40,HIVEP2,Kmt2a,NR4A2,TNFAIP3,KAT6A,SMG1,JARID2,PRDM1,FOXK1,EPAS1,RECQL4,FOSB,BCL2,EGR1,JUN,ZNF800,TET3,SETBP1,SMAD7,ENSCPOP00000025603,AGO1,CCNT1,ZNF445,ARID5B
GO Function	GO:0071889	14-3-3 protein binding	4	34	1.27	0.0426	10141.ENSCPOP00000000837,10141.ENSCPOP00000012717,10141.ENSCPOP00000015580,10141.ENSCPOP00000027112	KSR1,FOXK1,Sik1,DDIT4
GO Component	GO:0005634	Nucleus	63	6432	0.19	0.0246	10141.ENSCPOP00000000449,10141.ENSCPOP00000000752,10141.ENSCPOP00000001362,10141.ENSCPOP00000001444,10141.ENSCPOP00000001794,10141.ENSCPOP00000002059,10141.ENSCPOP00000002647,10141.ENSCPOP00000002656,10141.ENSCPOP00000002700,10141.ENSCPOP00000002924,10141.ENSCPOP00000003621,10141.ENSCPOP00000003894,10141.ENSCPOP00000004668,10141.ENSCPOP00000005242,10141.ENSCPOP00000005908,10141.ENSCPOP00000006078…	ZBTB11,UTRN,CLUAP1,RALGAPA2,PTGS2,ZMIZ1,H0UZN0_CAVPO,H0UZN9_CAVPO,KMT2D,PKD1,BHLHE40,KIF23,HIVEP2,Kmt2a,MLLT6,WDFY3,HELZ2,NR4A2,H0VDE5_CAVPO,TNFAIP3,PM20D2,AGO4,KAT6A,SMG1,GNA13,JARID2,PRDM1,FOXK1,EPAS1,RECQL4,FOSB,MDN1,LOC100721657,Sik1,ADARB1,DUSP5,BCL2,ACTL7B,ZFP36L2,ATP7A,EPM2AIP1,MAPKBP1,EGR1,CCDC142,JUN,ZNF800,PFKFB2,TET3,AGO3,SETBP1,TRRAP,SMAD7,LRP1,ENSCPOP00000025603,TLE1,ENSCPOP000000269…
GO Component	GO:0005654	Nucleoplasm	34	2655	0.31	0.0246	10141.ENSCPOP00000000449,10141.ENSCPOP00000000752,10141.ENSCPOP00000001362,10141.ENSCPOP00000002059,10141.ENSCPOP00000002700,10141.ENSCPOP00000003621,10141.ENSCPOP00000004668,10141.ENSCPOP00000005242,10141.ENSCPOP00000006078,10141.ENSCPOP00000006228,10141.ENSCPOP00000007396,10141.ENSCPOP00000007995,10141.ENSCPOP00000009813,10141.ENSCPOP00000010518,10141.ENSCPOP00000011341,10141.ENSCPOP00000011943…	ZBTB11,UTRN,CLUAP1,ZMIZ1,KMT2D,BHLHE40,HIVEP2,Kmt2a,WDFY3,HELZ2,NR4A2,H0VDE5_CAVPO,PM20D2,KAT6A,SMG1,JARID2,EPAS1,RECQL4,FOSB,MDN1,LOC100721657,ADARB1,MAPKBP1,EGR1,PFKFB2,AGO3,SETBP1,TRRAP,SMAD7,ENSCPOP00000026932,EP400,CCNT1,ENSCPOP00000029210,SCN5A
GO Component	GO:0043231	Intracellular membrane-bounded organelle	88	10517	0.12	0.0246	10141.ENSCPOP00000000020,10141.ENSCPOP00000000111,10141.ENSCPOP00000000259,10141.ENSCPOP00000000449,10141.ENSCPOP00000000752,10141.ENSCPOP00000000837,10141.ENSCPOP00000001352,10141.ENSCPOP00000001362,10141.ENSCPOP00000001444,10141.ENSCPOP00000001794,10141.ENSCPOP00000002059,10141.ENSCPOP00000002647,10141.ENSCPOP00000002656,10141.ENSCPOP00000002700,10141.ENSCPOP00000002924,10141.ENSCPOP00000003101…	PIK3C2A,SEC61A2,ERP27,ZBTB11,UTRN,KSR1,GOLGA3,CLUAP1,RALGAPA2,PTGS2,ZMIZ1,H0UZN0_CAVPO,H0UZN9_CAVPO,KMT2D,PKD1,MTMR4,DIP2A,BHLHE40,KIF23,HIVEP2,Kmt2a,AMOTL1,MLLT6,WDFY3,HELZ2,MAN2A1,KIF1B,NR4A2,H0VDE5_CAVPO,FNIP2,MACF1,TNFAIP3,PM20D2,LPGAT1,UGGT1,AGO4,KAT6A,SMG1,FN1,GNA13,JARID2,ITGA1,PRDM1,FOXK1,EPAS1,RECQL4,FOSB,MDN1,LOC100721657,Sik1,ADARB1,DUSP5,BCL2,ACTL7B,ZFP36L2,ATP7A,EPM2AIP1,STX16,MAPKBP…
GO Component	GO:0070578	RISC-loading complex	3	9	1.72	0.0246	10141.ENSCPOP00000010397,10141.ENSCPOP00000022915,10141.ENSCPOP00000027610	AGO4,AGO3,AGO1
KEGG	map04064	NF-kappa B signaling pathway	7	143	0.89	0.0154	10141.ENSCPOP00000001794,10141.ENSCPOP00000009670,10141.ENSCPOP00000016121,10141.ENSCPOP00000016923,10141.ENSCPOP00000021358,10141.ENSCPOP00000023778,10141.ENSCPOP00000029891	PTGS2,TNFAIP3,H0VZI8_CAVPO,BCL2,LOC100735368,ENSCPOP00000023778,CXCL1
Reactome	MAP-426496	Post-transcriptional silencing by small RNAs	3	7	1.83	0.0474	10141.ENSCPOP00000010397,10141.ENSCPOP00000022915,10141.ENSCPOP00000027610	AGO4,AGO3,AGO1
UniProt Keywords	KW-0862	Zinc	24	1437	0.42	0.0039	10141.ENSCPOP00000000449,10141.ENSCPOP00000000752,10141.ENSCPOP00000000837,10141.ENSCPOP00000002059,10141.ENSCPOP00000002700,10141.ENSCPOP00000003101,10141.ENSCPOP00000004668,10141.ENSCPOP00000005242,10141.ENSCPOP00000005908,10141.ENSCPOP00000006078,10141.ENSCPOP00000006228,10141.ENSCPOP00000006698,10141.ENSCPOP00000006721,10141.ENSCPOP00000007396,10141.ENSCPOP00000008710,10141.ENSCPOP00000009670…	ZBTB11,UTRN,KSR1,ZMIZ1,KMT2D,MTMR4,HIVEP2,Kmt2a,MLLT6,WDFY3,HELZ2,MAN2A1,ZZEF1,NR4A2,ABLIM2,TNFAIP3,KAT6A,PRDM1,LOC100721657,ZFP36L2,EGR1,ZNF800,CBL,ZNF445
UniProt Keywords	KW-0863	Zinc-finger	21	1176	0.45	0.0039	10141.ENSCPOP00000000449,10141.ENSCPOP00000000752,10141.ENSCPOP00000002059,10141.ENSCPOP00000002700,10141.ENSCPOP00000003101,10141.ENSCPOP00000004668,10141.ENSCPOP00000005242,10141.ENSCPOP00000005908,10141.ENSCPOP00000006078,10141.ENSCPOP00000006228,10141.ENSCPOP00000006721,10141.ENSCPOP00000007396,10141.ENSCPOP00000009670,10141.ENSCPOP00000010518,10141.ENSCPOP00000012667,10141.ENSCPOP00000015554…	ZBTB11,UTRN,ZMIZ1,KMT2D,MTMR4,HIVEP2,Kmt2a,MLLT6,WDFY3,HELZ2,ZZEF1,NR4A2,TNFAIP3,KAT6A,PRDM1,LOC100721657,ZFP36L2,EGR1,ZNF800,CBL,ZNF445
UniProt Keywords	KW-0479	Metal-binding	26	1861	0.35	0.0085	10141.ENSCPOP00000000449,10141.ENSCPOP00000000752,10141.ENSCPOP00000000837,10141.ENSCPOP00000001794,10141.ENSCPOP00000002059,10141.ENSCPOP00000002700,10141.ENSCPOP00000003101,10141.ENSCPOP00000004668,10141.ENSCPOP00000005242,10141.ENSCPOP00000005908,10141.ENSCPOP00000006078,10141.ENSCPOP00000006228,10141.ENSCPOP00000006698,10141.ENSCPOP00000006721,10141.ENSCPOP00000007396,10141.ENSCPOP00000008710…	ZBTB11,UTRN,KSR1,PTGS2,ZMIZ1,KMT2D,MTMR4,HIVEP2,Kmt2a,MLLT6,WDFY3,HELZ2,MAN2A1,ZZEF1,NR4A2,ABLIM2,TNFAIP3,KAT6A,PRDM1,LOC100721657,ZFP36L2,ATP7A,EGR1,ZNF800,CBL,ZNF445
UniProt Keywords	KW-0943	RNA-mediated gene silencing	3	10	1.68	0.0085	10141.ENSCPOP00000010397,10141.ENSCPOP00000022915,10141.ENSCPOP00000027610	AGO4,AGO3,AGO1
UniProt Keywords	KW-0805	Transcription regulation	8	286	0.65	0.0411	10141.ENSCPOP00000005242,10141.ENSCPOP00000007396,10141.ENSCPOP00000011943,10141.ENSCPOP00000012832,10141.ENSCPOP00000020348,10141.ENSCPOP00000021144,10141.ENSCPOP00000031197,10141.ENSCPOP00000032351	Kmt2a,NR4A2,JARID2,EPAS1,EGR1,JUN,ZNF445,ARID5B
Pfam	PF16486	N-terminal domain of argonaute	3	4	2.08	0.0173	10141.ENSCPOP00000010397,10141.ENSCPOP00000022915,10141.ENSCPOP00000027610	AGO4,AGO3,AGO1
Pfam	PF16487	Mid domain of argonaute	3	4	2.08	0.0173	10141.ENSCPOP00000010397,10141.ENSCPOP00000022915,10141.ENSCPOP00000027610	AGO4,AGO3,AGO1
Pfam	PF16488	Argonaute linker 2 domain	3	4	2.08	0.0173	10141.ENSCPOP00000010397,10141.ENSCPOP00000022915,10141.ENSCPOP00000027610	AGO4,AGO3,AGO1
SMART	SM01163	This region is found in argonaute [PUBMED:16216572] proteins and often co-occurs with BAG (SM00264) and Piwi (SM00950).	3	5	1.98	0.0103	10141.ENSCPOP00000010397,10141.ENSCPOP00000022915,10141.ENSCPOP00000027610	AGO4,AGO3,AGO1
SMART	SM00150	Spectrin repeats	4	32	1.3	0.015	10141.ENSCPOP00000000752,10141.ENSCPOP00000009509,10141.ENSCPOP00000022464,10141.ENSCPOP00000026932	UTRN,MACF1,TRIO,ENSCPOP00000026932
SMART	SM00949	This domain is named PAZ after the proteins Piwi Argonaut and Zwille. This domain is found in two families of proteins that are involved in post-transcriptional gene silencing. These are the Piwi family and the Dicer family, that includes the Carpel ...	3	9	1.72	0.015	10141.ENSCPOP00000010397,10141.ENSCPOP00000022915,10141.ENSCPOP00000027610	AGO4,AGO3,AGO1
SMART	SM00950	This domain is found in the protein Piwi and its relatives. The function of this domain is the dsRNA guided hydrolysis of ssRNA. Determination of the crystal structure of Argonaute reveals that PIWI is an RNase H domain, and identifies Argonaute as ...	3	8	1.77	0.015	10141.ENSCPOP00000010397,10141.ENSCPOP00000022915,10141.ENSCPOP00000027610	AGO4,AGO3,AGO1
SMART	SM00146	Phosphoinositide 3-kinase, catalytic domain	3	15	1.5	0.0288	10141.ENSCPOP00000000020,10141.ENSCPOP00000011341,10141.ENSCPOP00000024235	PIK3C2A,SMG1,TRRAP
SMART	SM00249	PHD zinc finger	5	79	1	0.0288	10141.ENSCPOP00000002700,10141.ENSCPOP00000005242,10141.ENSCPOP00000005908,10141.ENSCPOP00000010518,10141.ENSCPOP00000015554	KMT2D,Kmt2a,MLLT6,KAT6A,LOC100721657
Day 54: VLP 10 µg vs VLP 4µg : Downregulated genes
#category	term ID	term description	observed gene count	background gene count	strength	false discovery rate	matching proteins in your network (IDs)	matching proteins in your network (labels)
KEGG	map05320	Autoimmune thyroid disease	3	88	2.19	0.00014	10141.ENSCPOP00000022635,10141.ENSCPOP00000029468,10141.ENSCPOP00000030191	ENSCPOP00000022635,ENSCPOP00000029468,LOC100735067
KEGG	map05330	Allograft rejection	3	83	2.21	0.00014	10141.ENSCPOP00000022635,10141.ENSCPOP00000029468,10141.ENSCPOP00000030191	ENSCPOP00000022635,ENSCPOP00000029468,LOC100735067
KEGG	map04650	Natural killer cell mediated cytotoxicity	3	137	2	0.00021	10141.ENSCPOP00000022635,10141.ENSCPOP00000029468,10141.ENSCPOP00000030191	ENSCPOP00000022635,ENSCPOP00000029468,LOC100735067
KEGG	map05202	Transcriptional misregulation in cancer	3	234	1.76	0.00077	10141.ENSCPOP00000022635,10141.ENSCPOP00000029468,10141.ENSCPOP00000030191	ENSCPOP00000022635,ENSCPOP00000029468,LOC100735067
KEGG	map05310	Asthma	2	66	2.14	0.0058	10141.ENSCPOP00000022635,10141.ENSCPOP00000029468	ENSCPOP00000022635,ENSCPOP00000029468
KEGG	map05143	African trypanosomiasis	2	75	2.08	0.0062	10141.ENSCPOP00000022635,10141.ENSCPOP00000029468	ENSCPOP00000022635,ENSCPOP00000029468
KEGG	map05340	Primary immunodeficiency	2	82	2.04	0.0063	10141.ENSCPOP00000022635,10141.ENSCPOP00000029468	ENSCPOP00000022635,ENSCPOP00000029468
KEGG	map04662	B cell receptor signaling pathway	2	101	1.95	0.0069	10141.ENSCPOP00000022635,10141.ENSCPOP00000029468	ENSCPOP00000022635,ENSCPOP00000029468
KEGG	map04664	Fc epsilon RI signaling pathway	2	93	1.99	0.0069	10141.ENSCPOP00000022635,10141.ENSCPOP00000029468	ENSCPOP00000022635,ENSCPOP00000029468
KEGG	map04672	Intestinal immune network for IgA production	2	92	1.99	0.0069	10141.ENSCPOP00000022635,10141.ENSCPOP00000029468	ENSCPOP00000022635,ENSCPOP00000029468
KEGG	map05140	Leishmaniasis	2	104	1.94	0.0069	10141.ENSCPOP00000022635,10141.ENSCPOP00000029468	ENSCPOP00000022635,ENSCPOP00000029468
KEGG	map04666	Fc gamma R-mediated phagocytosis	2	116	1.89	0.0072	10141.ENSCPOP00000022635,10141.ENSCPOP00000029468	ENSCPOP00000022635,ENSCPOP00000029468
KEGG	map05150	Staphylococcus aureus infection	2	118	1.88	0.0072	10141.ENSCPOP00000022635,10141.ENSCPOP00000029468	ENSCPOP00000022635,ENSCPOP00000029468
KEGG	map05323	Rheumatoid arthritis	2	128	1.85	0.0072	10141.ENSCPOP00000022635,10141.ENSCPOP00000029468	ENSCPOP00000022635,ENSCPOP00000029468
KEGG	map05416	Viral myocarditis	2	115	1.9	0.0072	10141.ENSCPOP00000022635,10141.ENSCPOP00000029468	ENSCPOP00000022635,ENSCPOP00000029468
KEGG	map04640	Hematopoietic cell lineage	2	136	1.82	0.0075	10141.ENSCPOP00000022635,10141.ENSCPOP00000029468	ENSCPOP00000022635,ENSCPOP00000029468
KEGG	map04064	NF-kappa B signaling pathway	2	143	1.8	0.0077	10141.ENSCPOP00000022635,10141.ENSCPOP00000029468	ENSCPOP00000022635,ENSCPOP00000029468
KEGG	map05146	Amoebiasis	2	153	1.77	0.0077	10141.ENSCPOP00000022635,10141.ENSCPOP00000029468	ENSCPOP00000022635,ENSCPOP00000029468
KEGG	map05322	Systemic lupus erythematosus	2	143	1.8	0.0077	10141.ENSCPOP00000022635,10141.ENSCPOP00000029468	ENSCPOP00000022635,ENSCPOP00000029468
KEGG	map05414	Dilated cardiomyopathy	2	142	1.8	0.0077	10141.ENSCPOP00000022635,10141.ENSCPOP00000029468	ENSCPOP00000022635,ENSCPOP00000029468
KEGG	map05135	Yersinia infection	2	172	1.72	0.009	10141.ENSCPOP00000022635,10141.ENSCPOP00000029468	ENSCPOP00000022635,ENSCPOP00000029468
KEGG	map04072	Phospholipase D signaling pathway	2	184	1.69	0.0099	10141.ENSCPOP00000022635,10141.ENSCPOP00000029468	ENSCPOP00000022635,ENSCPOP00000029468
KEGG	map05152	Tuberculosis	2	217	1.62	0.0131	10141.ENSCPOP00000022635,10141.ENSCPOP00000029468	ENSCPOP00000022635,ENSCPOP00000029468
KEGG	map05169	Epstein-Barr virus infection	2	236	1.58	0.0148	10141.ENSCPOP00000022635,10141.ENSCPOP00000029468	ENSCPOP00000022635,ENSCPOP00000029468
KEGG	map04145	Phagosome	2	242	1.57	0.0149	10141.ENSCPOP00000022635,10141.ENSCPOP00000029468	ENSCPOP00000022635,ENSCPOP00000029468
KEGG	map04020	Calcium signaling pathway	2	264	1.53	0.017	10141.ENSCPOP00000022635,10141.ENSCPOP00000029468	ENSCPOP00000022635,ENSCPOP00000029468
KEGG	map04151	PI3K-Akt signaling pathway	2	394	1.36	0.036	10141.ENSCPOP00000022635,10141.ENSCPOP00000029468	ENSCPOP00000022635,ENSCPOP00000029468

## Sheet: Overlapped genes
[GP7.5] and [VLP4] and [VLP10]:
ENSCPOG00000026214
[GP7.5] and [VLP10]:
ENSCPOG00000014656
ENSCPOG00000038041
ENSCPOG00000003385
ENSCPOG00000014376
[VLP4] and [VLP10]:
ENSCPOG00000032867
ENSCPOG00000008225
ENSCPOG00000027520
ENSCPOG00000040155
ENSCPOG00000013220
[GP7.5]:
ENSCPOG00000008107
[VLP4]:
ENSCPOG00000006097
ENSCPOG00000040664
ENSCPOG00000027092
ENSCPOG00000034851
ENSCPOG00000031853
ENSCPOG00000019885
ENSCPOG00000002159
ENSCPOG00000033868
ENSCPOG00000037216
ENSCPOG00000010883
[VLP10]:
ENSCPOG00000017433
ENSCPOG00000015206
ENSCPOG00000022758
ENSCPOG00000001983
ENSCPOG00000027141
ENSCPOG00000008325
ENSCPOG00000013582
ENSCPOG00000002924
ENSCPOG00000015608
ENSCPOG00000000126
ENSCPOG00000020377
ENSCPOG00000021467
ENSCPOG00000005240
ENSCPOG00000039725
ENSCPOG00000022622
ENSCPOG00000002915
ENSCPOG00000031010
ENSCPOG00000033740
ENSCPOG00000022038
ENSCPOG00000011269
ENSCPOG00000000024
ENSCPOG00000013067
ENSCPOG00000014331
ENSCPOG00000013675
ENSCPOG00000006746
ENSCPOG00000011487
ENSCPOG00000002973
ENSCPOG00000013559
ENSCPOG00000003577
ENSCPOG00000005736
ENSCPOG00000022371
ENSCPOG00000026377
ENSCPOG00000030524
ENSCPOG00000032426
ENSCPOG00000004371
ENSCPOG00000007845
ENSCPOG00000014118
ENSCPOG00000003803
ENSCPOG00000000932
ENSCPOG00000003433
ENSCPOG00000037974
ENSCPOG00000000079
ENSCPOG00000005813
ENSCPOG00000001496
ENSCPOG00000010865
ENSCPOG00000012606
ENSCPOG00000010921
ENSCPOG00000012502
ENSCPOG00000011568
ENSCPOG00000023281
ENSCPOG00000023486
ENSCPOG00000011557
ENSCPOG00000006033
ENSCPOG00000004318
ENSCPOG00000015626
ENSCPOG00000037569
ENSCPOG00000022969
ENSCPOG00000031730
ENSCPOG00000006241
ENSCPOG00000003092
ENSCPOG00000004014
ENSCPOG00000038705
ENSCPOG00000032821
ENSCPOG00000006855
ENSCPOG00000005191
ENSCPOG00000000837
ENSCPOG00000012808
ENSCPOG00000022051
ENSCPOG00000005904
ENSCPOG00000001063
ENSCPOG00000019279
ENSCPOG00000001602
ENSCPOG00000010771
ENSCPOG00000007858
ENSCPOG00000011164
ENSCPOG00000037753
ENSCPOG00000024581
ENSCPOG00000002268
ENSCPOG00000020521
ENSCPOG00000006905
ENSCPOG00000014897
ENSCPOG00000026591
ENSCPOG00000000297
ENSCPOG00000002487
ENSCPOG00000032211
ENSCPOG00000030295
ENSCPOG00000010588
ENSCPOG00000022196
ENSCPOG00000014242
ENSCPOG00000010511
ENSCPOG00000037030
ENSCPOG00000011695
ENSCPOG00000007298
ENSCPOG00000001506
ENSCPOG00000007886
ENSCPOG00000036017
ENSCPOG00000015563
ENSCPOG00000014064
ENSCPOG00000009704
ENSCPOG00000000379
ENSCPOG00000000510
ENSCPOG00000031894
ENSCPOG00000007495
ENSCPOG00000007426
ENSCPOG00000013267
ENSCPOG00000009097
ENSCPOG00000027307
ENSCPOG00000006561
ENSCPOG00000023047
ENSCPOG00000011068
ENSCPOG00000003228
ENSCPOG00000008901
ENSCPOG00000007452
ENSCPOG00000009597
ENSCPOG00000020153
ENSCPOG00000019390
ENSCPOG00000013883
ENSCPOG00000009178
ENSCPOG00000038110
ENSCPOG00000021862
ENSCPOG00000038374
ENSCPOG00000029726
ENSCPOG00000033236
ENSCPOG00000022324
ENSCPOG00000000988
ENSCPOG00000021178
ENSCPOG00000007456
ENSCPOG00000014456
ENSCPOG00000003127
ENSCPOG00000003383
ENSCPOG00000033959
ENSCPOG00000038477
ENSCPOG00000036454
ENSCPOG00000033800
ENSCPOG00000032636
ENSCPOG00000020393
ENSCPOG00000020253
ENSCPOG00000025999
ENSCPOG00000013277
ENSCPOG00000032936
ENSCPOG00000000601
ENSCPOG00000001600
ENSCPOG00000033922
ENSCPOG00000040498
ENSCPOG00000036122
ENSCPOG00000011325
ENSCPOG00000037777
ENSCPOG00000032900
ENSCPOG00000035043
ENSCPOG00000034506
ENSCPOG00000014957
ENSCPOG00000033625
ENSCPOG00000003772
ENSCPOG00000003249
ENSCPOG00000013696
ENSCPOG00000039302
ENSCPOG00000031537
ENSCPOG00000015679
ENSCPOG00000008797
ENSCPOG00000014119
ENSCPOG00000025775
ENSCPOG00000038770
ENSCPOG00000007695
ENSCPOG00000007224
ENSCPOG00000010986
ENSCPOG00000006870
ENSCPOG00000008284
ENSCPOG00000014150
ENSCPOG00000034256
ENSCPOG00000038506
ENSCPOG00000015084
ENSCPOG00000007641
ENSCPOG00000010555
ENSCPOG00000036838
ENSCPOG00000037323
ENSCPOG00000036032
ENSCPOG00000034044
ENSCPOG00000003527
ENSCPOG00000024093
ENSCPOG00000019500
ENSCPOG00000005502
ENSCPOG00000023504
ENSCPOG00000034349
ENSCPOG00000038430
ENSCPOG00000038000
ENSCPOG00000005810
ENSCPOG00000005908
ENSCPOG00000039017
ENSCPOG00000040487
ENSCPOG00000036217
ENSCPOG00000024986
ENSCPOG00000004895
ENSCPOG00000012027
ENSCPOG00000019838
ENSCPOG00000027060
ENSCPOG00000012245
ENSCPOG00000015466
ENSCPOG00000033355
ENSCPOG00000010939
