# Supplementary material for: Marburg virus glycoprotein mRNA vaccine is more protective than a virus-like particle-forming mRNA vaccine
Source: J Clin Invest. 2025 Jul 3;135(17):e194586. doi: 10.1172/JCI194586 (PMC12490202; doi:10.1172/JCI194586)
Supplement: Supplemental data set 2 [file jci-135-194586-s224.xlsx]

## Sheet: Differentially expressed genes
Supplemental Data 2
Day 3 post challenge: GP 3 µg vs PBS_2fold.1 with log2 normalized counts
ID	baseMean	log2FoldChange	lfcSE	stat	pvalue	padj	gene_id	biotype	gene_name	X26.PBS.Day3.post.infection	X27.PBS.Day3.post.infection	X28.PBS.Day3.post.infection	X31.GP3.Day3.post.infection	X32.GP3.Day3.post.infection	X33.GP3.Day3.post.infection	X34.GP3.Day3.post.infection	X35.GP3.Day3.post.infection	X36.VLP4.Day3.post.infection	X37.VLP4.Day3.post.infection	X38.VLP4.Day3.post.infection	X39.VLP4.Day3.post.infection	X40.VLP4.Day3.post.infection	X41.GP7.5.Day3.post.infection	X43.GP7.5.Day3.post.infection	X44.GP7.5.Day3.post.infection	X45.GP7.5.Day3.post.infection	X46.VLP10.Day3.post.infection	X47.VLP10.Day3.post.infection	X48.VLP10.Day3.post.infection	X49.VLP10.Day3.post.infection	X50.VLP10.Day3.post.infection
ENSCPOG00000036686	34.2441	1.33825	0.366168	3.65474	0.000257439	0.010996	ENSCPOG00000036686	protein_coding	.|ENSCPOG00000036686	4.09271	3.84323	4.41318	5.65519	4.96133	5.5089	5.53464	5.34153	5.08795	4.80021	5.51172	5.56068	4.70444	5.53168	4.76899	5.28825	5.23684	5.95801	5.19041	5.00448	4.23391	4.80687
ENSCPOG00000033811	453.121	1.26536	0.289784	4.36657	1.26211e-05	0.00139787	ENSCPOG00000033811	protein_coding	DAPL1|ENSCPOG00000033811	7.64217	8.08284	7.92133	9.00808	9.20212	9.37093	8.73455	9.38402	9.28988	9.17881	8.8726	9.0259	9.35066	9.24976	8.53514	9.01414	8.5386	9.11148	8.75302	8.14771	7.13228	8.18885
ENSCPOG00000004412	36.159	1.20153	0.398602	3.01437	0.00257513	0.0439571	ENSCPOG00000004412	protein_coding	EPB41L3|ENSCPOG00000004412	4.39763	4.03621	4.69032	5.81916	5.00183	5.27143	6.16972	5.14523	5.26921	5.33125	6.25171	5.6252	4.19307	4.60148	4.60072	4.95702	4.44014	5.28618	5.70436	5.37728	4.56531	5.2968
ENSCPOG00000012235	68.0156	1.1978	0.322774	3.71097	0.000206466	0.00950042	ENSCPOG00000012235	protein_coding	SFRP2|ENSCPOG00000012235	4.64921	5.28552	5.37892	6.62822	6.58339	6.29558	6.40612	5.45898	6.57714	6.31322	5.87887	6.57174	6.18504	6.61449	6.1607	5.83576	6.0225	6.50927	6.51108	5.37728	5.25748	5.78087
ENSCPOG00000034992	57.4031	1.08815	0.316693	3.43599	0.00059039	0.0178955	ENSCPOG00000034992	protein_coding	MPPED2|ENSCPOG00000034992	4.86337	5.46397	4.97539	6.2877	6.09597	6.1781	5.73488	6.67874	5.91152	5.80106	6.10354	6.1574	5.79356	5.91849	5.94919	6.1927	4.72323	5.91913	6.35709	5.78361	4.98976	5.41927
ENSCPOG00000003119	33.3759	1.08503	0.314676	3.44809	0.000564576	0.0174597	ENSCPOG00000003119	protein_coding	FRMD6|ENSCPOG00000003119	3.9121	4.03621	4.48761	5.32177	4.83254	5.18272	5.33766	5.5143	4.98799	5.25523	5.40321	5.71094	5.52221	4.67636	4.88346	5.42912	4.91548	5.09008	5.60258	5.064	4.23391	5.23143
ENSCPOG00000010984	30.5631	-1.00014	0.320009	-3.12536	0.00177585	0.0346618	ENSCPOG00000010984	protein_coding	SHTN1|ENSCPOG00000010984	5.43171	5.7383	5.29849	4.80031	4.58849	4.098	4.43998	4.74371	4.93529	4.74569	4.43691	4.52481	5.08122	4.43897	5.42709	4.7577	5.66922	4.73459	4.33471	5.67326	5.25748	4.71421
ENSCPOG00000027004	459.717	-1.0097	0.192498	-5.24522	1.56093e-07	5.94713e-05	ENSCPOG00000027004	protein_coding	DTX3L|ENSCPOG00000027004	9.6331	9.62163	9.9485	9.07914	8.90662	8.22733	8.8684	8.40825	8.21967	8.29481	8.25316	8.17916	8.69439	8.66445	8.52342	8.45412	9.0727	8.42979	8.58973	8.98884	8.90816	8.76641
ENSCPOG00000015564	1999.41	-1.01306	0.194586	-5.20622	1.92727e-07	6.33009e-05	ENSCPOG00000015564	protein_coding	SAMD9L|ENSCPOG00000015564	11.874	11.8014	12.0867	11.2858	11.1734	10.6014	10.9411	10.3548	10.4664	10.3835	10.3434	10.6927	10.6827	10.5813	10.5881	10.6736	11.2391	10.3547	10.6685	10.9595	10.608	10.7661
ENSCPOG00000015149	146.437	-1.01652	0.275262	-3.69291	0.000221704	0.0100558	ENSCPOG00000015149	protein_coding	.|ENSCPOG00000015149	7.96556	8.06082	7.43022	6.88248	6.83945	6.94353	6.88667	6.55229	6.77005	7.0579	6.80392	6.49094	7.58547	6.65208	6.98952	6.73081	7.89602	6.69337	7.44553	7.49854	7.37683	7.26084
ENSCPOG00000009046	461.919	-1.02099	0.17965	-5.68319	1.32202e-08	1.14475e-05	ENSCPOG00000009046	protein_coding	AGRN|ENSCPOG00000009046	9.5999	9.61786	9.96813	8.95868	9.02924	8.52367	8.52656	8.4443	8.16921	8.81511	8.42949	8.47886	8.45237	8.37522	8.54677	8.16278	8.94626	8.62666	8.76012	8.83929	9.05596	8.71652
ENSCPOG00000007373	140.109	-1.02503	0.298527	-3.43363	0.00059555	0.0179066	ENSCPOG00000007373	protein_coding	TBC1D9|ENSCPOG00000007373	7.58298	8.27687	7.53045	6.92425	6.79405	6.96142	6.59453	6.81716	6.79983	6.73308	6.35727	6.46297	7.49156	6.51601	6.68733	6.98018	7.87881	6.62252	7.23038	7.22628	7.6219	7.04002
ENSCPOG00000015159	59.9165	-1.03017	0.296732	-3.47171	0.000517163	0.0169109	ENSCPOG00000015159	protein_coding	TLR4|ENSCPOG00000015159	6.71977	6.84561	7.18386	6.04423	6.13291	5.60307	6.06738	5.61896	4.63835	4.95238	4.94248	5.92085	5.90183	5.1665	5.63745	5.55745	6.37312	5.34604	5.32432	6.04228	5.4832	5.8908
ENSCPOG00000010629	357.085	-1.03061	0.24448	-4.21553	2.49193e-05	0.00232703	ENSCPOG00000010629	protein_coding	CTSS|ENSCPOG00000010629	9.4914	9.4606	9.18201	8.77396	8.45297	8.09584	8.2558	8.06347	7.87955	8.1449	8.1436	7.82261	8.75049	7.85286	8.03838	8.13219	8.92686	7.74869	8.4878	8.4053	8.27023	8.21021
ENSCPOG00000009226	183.454	-1.03269	0.178707	-5.77872	7.52721e-09	8.96208e-06	ENSCPOG00000009226	protein_coding	NAMPT|ENSCPOG00000009226	8.50939	8.11527	8.62876	7.74847	7.35918	7.20611	7.48752	7.07806	6.88567	7.17598	7.24221	7.34794	7.20921	6.87507	7.0315	7.48672	7.69444	7.31919	7.37937	7.46581	7.14884	7.44512
ENSCPOG00000009175	31.3515	-1.03297	0.28523	-3.62154	0.000292853	0.0118699	ENSCPOG00000009175	protein_coding	SOCS1|ENSCPOG00000009175	5.73339	5.49716	6.14858	5.15634	4.91966	4.44173	5.02463	4.18543	4.76455	4.80021	4.38079	4.90343	5.70068	4.81536	4.9895	4.46222	4.91548	4.94278	4.73176	4.80957	4.83463	4.33304
ENSCPOG00000008554	44.011	-1.03317	0.271823	-3.80091	0.000144168	0.0076289	ENSCPOG00000008554	protein_coding	IL1RAP|ENSCPOG00000008554	6.71977	5.59237	6.19375	5.00883	5.25734	4.91542	5.70792	4.83345	4.93529	4.85273	5.48535	5.30111	5.08122	5.26682	5.4017	5.39517	5.27241	5.15845	5.64416	6.20977	5.4832	5.26449
ENSCPOG00000001105	82.4633	-1.03745	0.305477	-3.39618	0.000683329	0.0194717	ENSCPOG00000001105	protein_coding	CMPK2|ENSCPOG00000001105	7.8321	7.28627	7.69657	7.01404	6.77081	5.60307	6.3549	6.83899	5.22598	5.25523	4.94248	5.43672	6.09667	6.00817	5.15056	6.1114	6.0225	5.68423	5.47015	6.49572	6.07481	5.80354
ENSCPOG00000011140	201.702	-1.03964	0.264655	-3.9283	8.55502e-05	0.00543244	ENSCPOG00000011140	protein_coding	.|ENSCPOG00000011140	8.60919	8.54232	8.15625	7.53589	7.38237	7.52157	7.36344	7.21793	7.15129	7.75417	7.45421	6.72681	7.73931	7.05419	7.63746	6.95709	7.97909	7.25818	7.30356	7.9646	8.15199	7.26901
ENSCPOG00000013482	264.096	-1.04701	0.273509	-3.82805	0.000129164	0.00707062	ENSCPOG00000013482	protein_coding	FMNL2|ENSCPOG00000013482	8.91546	8.70028	8.79187	8.0133	7.87189	7.87769	7.81259	6.98322	7.24088	7.80837	7.44055	7.39681	7.98063	7.72643	7.90923	7.2883	8.80464	7.63931	8.11163	8.44502	8.20838	8.04883
ENSCPOG00000024714	36.5317	-1.05311	0.321327	-3.27739	0.00104773	0.0253239	ENSCPOG00000024714	protein_coding	PDE4A|ENSCPOG00000024714	5.67789	6.16733	5.41751	4.659	4.87676	5.2129	3.98089	4.83345	4.63835	5.53786	4.98074	5.04223	4.79708	4.94214	5.70126	4.3951	5.4995	5.51202	5.13316	5.28022	5.92902	4.93559
ENSCPOG00000012198	989.486	-1.0571	0.292196	-3.6178	0.00029712	0.0119412	ENSCPOG00000012198	protein_coding	EIF2AK2|ENSCPOG00000012198	10.9356	10.6366	11.0035	10.2753	10.1089	9.49893	9.86533	8.92447	9.21724	9.5607	9.35095	9.40423	9.81954	9.30684	9.43025	9.712	10.6088	9.09194	9.68691	10.0966	9.93557	9.8905
ENSCPOG00000007154	250.424	-1.0604	0.261831	-4.04995	5.12294e-05	0.0038727	ENSCPOG00000007154	protein_coding	IFIH1|ENSCPOG00000007154	8.7902	8.56597	9.51572	8.40128	8.1538	7.48494	8.03497	7.47657	7.49869	7.48139	7.25788	7.74343	7.36864	7.18815	7.3953	7.67533	8.23938	7.47476	7.55856	8.1817	7.49811	7.52912
ENSCPOG00000033203	186.46	-1.06917	0.28161	-3.79662	0.000146681	0.00771899	ENSCPOG00000033203	protein_coding	CX3CR1|ENSCPOG00000033203	8.04448	8.68596	7.54795	6.90352	7.21161	7.26492	7.17942	6.92316	7.48958	6.917	7.04868	7.06125	7.73347	7.0957	7.23924	7.44585	8.42071	7.66304	7.83924	7.53054	7.76842	7.26901
ENSCPOG00000026214	110.401	-1.08739	0.21774	-4.99399	5.91443e-07	0.000156486	ENSCPOG00000026214	protein_coding	SIK1|ENSCPOG00000026214	7.81933	7.86497	7.05515	6.61553	6.2552	6.57659	6.62367	6.6042	6.5246	6.80149	6.40025	6.715	7.27511	6.17238	6.30461	6.64675	6.64144	6.15494	6.67047	6.87387	6.81707	6.50269
ENSCPOG00000035109	97.1613	-1.09773	0.246915	-4.44578	8.7573e-06	0.00111218	ENSCPOG00000035109	protein_coding	DUSP16|ENSCPOG00000035109	6.74699	7.5222	7.31229	6.41036	6.22131	6.09951	6.3018	5.5143	6.31369	6.00048	5.99557	6.32992	6.81414	6.17238	6.31824	6.47862	7.27077	6.78272	6.69046	6.92293	6.83765	6.80187
ENSCPOG00000001598	240.767	-1.10759	0.265487	-4.17191	3.02057e-05	0.00261102	ENSCPOG00000001598	protein_coding	RIGI|ENSCPOG00000001598	9.05814	8.9181	9.30803	8.6673	8.3351	7.25044	7.79988	7.41975	7.50775	7.4043	7.00294	7.26127	7.50535	7.20089	7.14294	7.38661	7.90171	7.2026	7.17473	7.81671	7.30476	7.69591
ENSCPOG00000014801	48.0373	-1.10781	0.307653	-3.60083	0.0003172	0.0123825	ENSCPOG00000014801	protein_coding	PLXNA1|ENSCPOG00000014801	5.67789	6.54597	6.87276	5.57878	5.18883	5.18272	5.65244	5.21367	4.88059	5.25523	5.45849	5.57381	6.15034	4.74753	4.95501	5.67529	6.00145	5.45878	5.27224	5.51162	4.83463	5.61137
ENSCPOG00000009769	48.7557	-1.111	0.37632	-2.95228	0.00315439	0.0496131	ENSCPOG00000009769	protein_coding	.|ENSCPOG00000009769	6.66373	6.44754	6.32134	5.44167	5.41559	5.55675	5.06768	5.40145	4.93529	4.99974	5.83777	4.46965	6.07833	5.57146	5.59328	3.70314	5.74714	4.94278	5.68457	5.95063	6.00376	5.1976
ENSCPOG00000027434	99.8008	-1.11385	0.346303	-3.21639	0.00129812	0.0287549	ENSCPOG00000027434	protein_coding	KLF4|ENSCPOG00000027434	7.48936	7.68946	7.05515	6.48204	6.51509	6.46816	6.02432	6.05178	5.96508	6.77452	6.69306	5.73453	7.29907	5.94901	6.22	6.1927	7.50559	6.0864	6.69046	6.47394	6.59336	5.99295
ENSCPOG00000034887	329.25	-1.117	0.26694	-4.18445	2.85855e-05	0.00249796	ENSCPOG00000034887	protein_coding	STING1|ENSCPOG00000034887	9.28402	9.29356	9.42866	8.73928	8.48189	8.06308	7.82519	7.71954	7.80807	8.08578	7.91572	7.68106	8.10363	7.84477	8.10675	7.36045	9.01086	8.12267	8.11902	8.01826	8.37248	8.15399
ENSCPOG00000014707	67.8001	-1.12108	0.332886	-3.36777	0.000757784	0.0208446	ENSCPOG00000014707	protein_coding	EPHA1|ENSCPOG00000014707	6.69202	6.59278	6.59826	4.80031	5.99928	5.81467	5.02463	5.61896	5.79804	5.97701	4.86277	5.25292	5.40935	6.2723	6.43546	5.3604	6.75894	6.65838	5.88861	6.61992	6.974	5.93253
ENSCPOG00000022306	56.7889	-1.13277	0.312036	-3.63027	0.000283127	0.0115742	ENSCPOG00000022306	protein_coding	TREX1|ENSCPOG00000022306	6.9244	6.79313	7.11508	6.5636	6.2552	4.80087	5.62388	5.07337	4.98799	5.3678	4.86277	5.33237	5.74787	4.88015	5.34955	5.55745	5.82106	5.53791	5.70436	5.85275	5.72327	5.2968
ENSCPOG00000027502	302.876	-1.14724	0.284603	-4.03102	5.55362e-05	0.00406909	ENSCPOG00000027502	protein_coding	TBC1D8|ENSCPOG00000027502	9.25587	8.9898	9.00326	7.93372	7.98226	7.81512	8.23234	7.68379	7.55217	7.95373	7.83448	7.63479	8.84031	7.55846	7.55926	7.84211	8.61332	7.45451	8.31516	8.37624	8.46796	8.33993
ENSCPOG00000000584	579.683	-1.15252	0.309762	-3.72066	0.000198702	0.00936949	ENSCPOG00000000584	protein_coding	USP15|ENSCPOG00000000584	9.73519	9.33315	10.8983	8.97119	9.05352	8.72296	9.16452	9.04677	8.80852	8.41321	8.51996	8.39808	9.08041	8.76651	8.56403	9.10358	10.0239	8.59309	8.6899	9.08537	9.1077	8.89598
ENSCPOG00000003095	129.936	-1.15987	0.382882	-3.02932	0.00245103	0.0427553	ENSCPOG00000003095	protein_coding	NR4A1|ENSCPOG00000003095	7.59801	8.38721	7.45825	7.3024	6.711	6.62228	6.56479	6.15982	6.59424	6.4388	6.5604	6.36057	7.79654	5.97889	6.00083	6.89771	7.67463	6.56071	7.34827	6.78822	7.0465	6.85709
ENSCPOG00000012276	60.6636	-1.16613	0.264343	-4.41143	1.02691e-05	0.00123815	ENSCPOG00000012276	protein_coding	MPEG1|ENSCPOG00000012276	7.01676	6.26691	6.54696	5.44167	5.32274	5.53302	5.59474	5.45898	6.18417	4.80021	5.79546	5.42227	5.6765	5.61017	5.89564	6.25081	5.12455	6.05087	6.11246	6.61992	6.07481	5.99295
ENSCPOG00000012614	410.791	-1.18415	0.361618	-3.27459	0.00105815	0.0253239	ENSCPOG00000012614	protein_coding	SPECC1|ENSCPOG00000012614	9.84949	8.45211	10.0317	8.02294	8.48903	8.45588	8.55331	8.47948	8.45313	7.52251	8.55207	7.40786	8.81283	8.39753	7.9966	8.58411	9.18661	8.34798	7.82575	8.62873	9.23337	8.63671
ENSCPOG00000030030	128.191	-1.19583	0.363699	-3.28796	0.00100915	0.0250111	ENSCPOG00000030030	protein_coding	.|ENSCPOG00000030030	8.16038	8.07737	8.54409	7.62091	7.35918	6.48062	7.31959	6.05178	5.46781	5.97701	6.96527	6.82897	6.80301	6.31978	6.08298	6.30666	7.35613	5.83807	6.58766	6.18317	5.92902	6.66002
ENSCPOG00000015369	158.544	-1.20549	0.353131	-3.41372	0.000640834	0.0188362	ENSCPOG00000015369	protein_coding	EHD4|ENSCPOG00000015369	8.73688	7.72491	8.40217	7.71316	7.43507	7.01379	6.83777	6.26032	6.48847	7.03535	7.21037	6.44878	7.62391	6.14627	6.4229	6.71714	7.64101	6.54802	7.087	7.39803	7.47203	7.12346
ENSCPOG00000011058	476.422	-1.21442	0.234631	-5.17588	2.26841e-07	7.20221e-05	ENSCPOG00000011058	protein_coding	NLRC5|ENSCPOG00000011058	9.67976	9.90892	10.3747	9.28954	8.86881	8.47469	8.91039	8.24613	8.08705	8.08028	8.76435	8.64679	8.782	8.27037	8.19805	8.1062	8.72665	8.36255	8.73629	8.70082	8.4811	8.99777
ENSCPOG00000004263	448.187	-1.22401	0.22712	-5.38927	7.07445e-08	3.36921e-05	ENSCPOG00000004263	protein_coding	WARS1|ENSCPOG00000004263	9.98428	9.88874	10.2044	9.22206	9.02433	8.38475	8.93676	8.21308	7.98703	8.02413	8.69125	8.56855	8.63601	8.30027	8.02182	8.21723	8.68436	7.97409	8.49634	8.04066	8.06741	8.52862
ENSCPOG00000033284	460.514	-1.23356	0.220602	-5.5918	2.24727e-08	1.52895e-05	ENSCPOG00000033284	protein_coding	FOS|ENSCPOG00000033284	10.0513	9.96633	9.92525	9.09523	8.72805	8.54755	8.83764	8.43716	9.11433	9.39569	8.35498	8.73568	9.60086	8.54467	8.43547	8.11143	8.3846	7.06688	7.67345	7.3024	7.7249	7.44512
ENSCPOG00000034099	95.4129	-1.23931	0.358403	-3.45786	0.000544475	0.0171726	ENSCPOG00000034099	protein_coding	.|ENSCPOG00000034099	7.7671	7.39591	7.75801	6.99456	6.5428	6.26709	6.12965	5.85154	5.35196	5.43825	6.22007	5.9614	6.7691	5.57146	5.76238	6.15263	7.38078	6.03277	6.58766	6.33587	6.51887	6.47472
ENSCPOG00000010344	91.5915	-1.25572	0.407086	-3.08465	0.00203789	0.0379119	ENSCPOG00000010344	protein_coding	HK3|ENSCPOG00000010344	7.75374	7.22816	7.83843	7.08942	6.72316	5.8535	6.28365	5.21367	5.73777	6.42151	6.15464	5.28522	6.75762	5.44868	6.03425	5.04723	6.46821	5.34604	6.41828	7.0163	6.20721	6.77917
ENSCPOG00000039847	64.2096	-1.30399	0.330085	-3.95046	7.80009e-05	0.00512385	ENSCPOG00000039847	protein_coding	.|ENSCPOG00000039847	7.37187	7.0383	7.62417	6.83946	6.03874	5.53302	6.02432	5.40145	4.57086	4.90342	5.48535	5.88967	5.18772	4.67636	5.0561	5.86085	6.08384	5.40351	5.47015	5.67326	5.3173	5.63684
ENSCPOG00000034947	36.3512	-1.31266	0.369134	-3.55606	0.000376453	0.0137447	ENSCPOG00000034947	protein_coding	ATF3|ENSCPOG00000034947	6.27229	6.26691	5.95228	4.50234	5.63744	4.80087	4.8383	4.04221	4.57086	4.85273	5.22343	5.13378	5.85949	5.36062	4.91968	4.3247	5.34102	4.7787	5.27224	3.98856	5.53452	4.05936
ENSCPOG00000024282	200.353	-1.31929	0.289439	-4.5581	5.16179e-06	0.00074494	ENSCPOG00000024282	protein_coding	CASP10|ENSCPOG00000024282	8.53304	8.70384	8.95489	7.9183	7.67934	7.23581	7.26515	6.72637	6.9927	7.30412	7.05766	6.89849	7.62391	7.18815	7.12754	6.84838	8.05254	6.58575	7.55856	7.82533	7.68003	7.416
ENSCPOG00000032111	330.332	-1.33959	0.31178	-4.29659	1.73449e-05	0.00183567	ENSCPOG00000032111	protein_coding	.|ENSCPOG00000032111	9.61475	9.14705	9.81032	8.72457	8.6664	7.56317	8.24646	7.29893	7.45256	7.64671	7.60878	7.89505	8.37933	7.85286	7.56499	7.67533	8.49786	7.46129	8.13004	8.56319	8.26264	8.18454
ENSCPOG00000000556	133.961	-1.35917	0.400289	-3.39548	0.00068509	0.0194717	ENSCPOG00000000556	protein_coding	.|ENSCPOG00000000556	8.35871	8.24304	8.86	8.0562	7.56913	6.08326	7.16958	5.45898	6.16141	6.36838	5.85846	6.62951	6.47873	6.06501	5.84003	6.51068	7.16119	6.13811	6.36954	6.73427	5.92902	6.35706
ENSCPOG00000019838	1233.5	-1.36449	0.429724	-3.17527	0.00149698	0.0313274	ENSCPOG00000019838	protein_coding	EMB|ENSCPOG00000019838	10.6138	9.95443	12.2808	9.401	9.96267	9.55743	10.265	10.2589	9.69248	9.50845	9.56754	9.1702	10.1245	9.86827	9.38724	9.72402	11.16	9.51014	9.81188	10.5706	10.7231	10.1754
ENSCPOG00000036808	49.3545	-1.36506	0.403945	-3.37933	0.000726629	0.0203563	ENSCPOG00000036808	protein_coding	ABCA6|ENSCPOG00000036808	6.66373	6.79313	5.75545	5.15634	4.478	5.4594	5.22808	5.14523	5.26921	4.29252	5.87887	4.4975	5.4384	5.40532	4.72873	4.58776	6.42145	5.77414	6.06733	6.12845	6.17523	5.35933
ENSCPOG00000036596	74.5523	-1.36856	0.257268	-5.3196	1.03997e-07	4.30684e-05	ENSCPOG00000036596	protein_coding	NIPAL1|ENSCPOG00000036596	7.03896	7.22816	6.77212	5.32177	5.95871	5.64794	5.70792	5.66857	6.06658	5.82755	5.91883	5.65022	6.56029	5.82285	5.93156	6.02524	7.00079	6.15494	6.15622	5.98183	6.46699	6.35706
ENSCPOG00000031730	505.047	-1.37265	0.393809	-3.48557	0.000491082	0.0163551	ENSCPOG00000031730	protein_coding	LRP1|ENSCPOG00000031730	9.76213	10.4169	9.36591	9.05584	8.58211	8.40777	8.22285	8.28642	8.439	8.80181	8.78342	7.32482	9.41967	7.99858	8.59796	7.88555	9.71851	8.49734	9.17787	9.24177	9.11193	8.88007
ENSCPOG00000034452	327.188	-1.37603	0.453946	-3.03126	0.00243537	0.0426797	ENSCPOG00000034452	protein_coding	IRF7|ENSCPOG00000034452	9.77541	9.64217	10.0731	9.35401	8.97433	7.14481	8.38481	7.07806	7.25169	7.24639	7.16954	7.587	7.95069	6.63341	6.79849	7.50275	8.29664	7.26595	7.58549	8.54764	6.91714	8.04407
ENSCPOG00000012205	93.1258	-1.41173	0.462798	-3.05042	0.0022852	0.0410689	ENSCPOG00000012205	protein_coding	TLR1|ENSCPOG00000012205	7.98855	7.7319	7.48575	6.85033	6.45801	6.23803	5.93414	6.05178	5.31118	6.31322	6.20399	4.86119	7.0489	5.36062	6.19065	5.04723	7.38891	5.12467	6.45379	6.31152	6.10907	6.29443
ENSCPOG00000027141	39.1799	-1.43355	0.297089	-4.82531	1.39783e-06	0.000317007	ENSCPOG00000027141	protein_coding	EGR1|ENSCPOG00000027141	6.27229	6.83267	6.12545	4.96946	5.07956	5.434	5.06768	4.3157	5.46781	5.74658	4.6888	5.61252	4.70444	5.44868	5.45203	5.21229	4.61657	5.01831	4.22939	4.58415	4.23391	4.26933
ENSCPOG00000035683	2330.11	-1.44884	0.29079	-4.98242	6.27938e-07	0.000157398	ENSCPOG00000035683	protein_coding	.|ENSCPOG00000035683	12.6795	12.2465	12.1868	11.2943	11.0901	10.8545	11.0261	10.2136	10.4084	10.5774	10.6646	10.1765	11.3083	10.6362	10.6304	10.3461	11.4844	10.1558	10.9335	11.3382	11.034	11.0067
ENSCPOG00000037062	367.133	-1.46649	0.435684	-3.36594	0.000762828	0.0208791	ENSCPOG00000037062	protein_coding	OAS1|ENSCPOG00000037062	10.1742	9.64217	10.0579	9.30741	9.05111	7.38906	8.4143	7.21793	7.48042	7.26589	7.24221	7.57071	7.74514	6.89088	7.41446	8.08506	9.11983	7.85553	7.61192	8.43379	7.37683	8.28461
ENSCPOG00000032117	356.387	-1.47131	0.472339	-3.11495	0.00183978	0.0355853	ENSCPOG00000032117	protein_coding	MINPP1|ENSCPOG00000032117	9.34319	8.38277	10.2836	7.58229	7.95158	7.82981	7.9965	8.72786	7.81538	7.13415	8.00196	6.89849	8.47006	7.90049	7.59889	8.28368	9.85087	8.06149	7.72279	8.07723	9.0249	7.9858
ENSCPOG00000011455	104.597	-1.47974	0.414302	-3.57166	0.000354732	0.0131985	ENSCPOG00000011455	protein_coding	HYLS1|ENSCPOG00000011455	7.59801	6.1255	8.78451	6.09997	6.2552	6.05021	6.60918	6.88169	6.13828	5.80106	6.17128	5.5069	6.43615	6.29624	5.84003	6.55748	7.46004	6.12108	6.15622	6.77046	6.64096	6.72083
ENSCPOG00000038096	30.7666	-1.53067	0.371749	-4.11748	3.83044e-05	0.00315729	ENSCPOG00000038096	protein_coding	SCIMP|ENSCPOG00000038096	6.57537	6.30489	5.95228	5.44167	5.22349	3.64589	4.8383	3.88319	4.08207	4.29252	4.43691	4.22514	5.2869	4.43897	4.35835	3.58764	5.08509	4.38108	4.61116	4.94239	4.46308	4.563
ENSCPOG00000025373	153.32	-1.53176	0.489764	-3.12754	0.00176275	0.034491	ENSCPOG00000025373	protein_coding	.|ENSCPOG00000025373	8.60175	8.93333	9.20976	8.55212	7.77591	5.71274	7.0987	6.0139	6.09088	5.85356	5.99557	6.17475	6.37735	5.49078	5.54772	6.67532	7.4981	5.68423	6.44205	6.20977	5.63198	6.57034
ENSCPOG00000007929	337.742	-1.5393	0.434222	-3.54496	0.00039267	0.0140608	ENSCPOG00000007929	protein_coding	CA2|ENSCPOG00000007929	9.80809	8.55419	10.2181	7.97902	8.04174	7.42818	8.12434	8.81857	7.89343	7.53863	7.7204	7.1948	8.7961	7.61665	7.05612	8.76779	8.11754	7.3117	7.19585	8.14771	8.78113	8.0909
ENSCPOG00000031864	38.0129	-1.54429	0.334168	-4.62131	3.81333e-06	0.000605366	ENSCPOG00000031864	pseudogene	.|ENSCPOG00000031864	6.51331	6.46442	7.03047	5.67979	5.68795	4.03182	5.02463	4.83345	4.63835	4.21438	4.82121	5.16884	4.38438	4.52251	4.5086	4.58776	5.16296	4.26183	4.87833	5.064	3.96134	5.16296
ENSCPOG00000007455	67.1165	-1.5578	0.276492	-5.63415	1.75921e-08	1.39637e-05	ENSCPOG00000007455	protein_coding	B3GLCT|ENSCPOG00000007455	7.44017	6.75248	7.5038	6.30362	5.71256	5.4594	5.65244	5.14523	5.22598	5.43825	5.56306	5.67482	6.18504	5.53168	6.03425	5.7033	6.5283	5.40351	5.44685	6.07158	5.67834	5.95296
ENSCPOG00000032833	47.1162	-1.56556	0.461169	-3.39476	0.000686876	0.0194717	ENSCPOG00000032833	protein_coding	NTRK2|ENSCPOG00000032833	6.74699	6.24753	6.12545	4.75473	5.76055	5.15189	3.68163	3.70444	4.82374	5.56959	5.19116	4.57794	4.65579	6.09261	5.76238	4.58776	6.37312	5.83807	4.38462	6.31152	6.14253	5.44833
ENSCPOG00000012870	45.6312	-1.56653	0.528553	-2.96381	0.00303857	0.0488892	ENSCPOG00000012870	protein_coding	CA1|ENSCPOG00000012870	5.98277	5.59237	7.57381	5.00883	4.478	5.08819	4.88719	5.85154	5.99113	4.95238	4.543	4.29026	5.92254	4.88015	4.9895	5.21229	6.58598	4.59355	3.85755	5.28022	5.76683	4.563
ENSCPOG00000013203	368.043	-1.57148	0.471157	-3.33536	0.000851879	0.0220689	ENSCPOG00000013203	protein_coding	TFDP2|ENSCPOG00000013203	9.69032	7.5222	10.382	7.80547	8.03199	8.08364	8.02954	8.2297	8.21967	6.96551	8.03869	7.26127	8.75915	7.73521	7.86812	8.76446	9.56383	8.13544	7.70326	8.0554	8.72701	8.51495
ENSCPOG00000033428	261.968	-1.57202	0.437463	-3.59349	0.000326276	0.012481	ENSCPOG00000033428	protein_coding	IFIT3|ENSCPOG00000033428	9.62579	9.3446	9.93692	9.03215	8.56532	6.99654	7.88659	6.49843	7.06807	6.84103	6.89689	7.01384	7.47061	6.17238	6.61186	7.36922	8.11754	6.50927	7.43373	7.36291	6.91714	7.416
ENSCPOG00000015303	93.5079	-1.60179	0.365597	-4.3813	1.17975e-05	0.00137091	ENSCPOG00000015303	lincRNA	.|ENSCPOG00000015303	7.94219	7.93325	8.1216	7.08942	6.77081	5.81467	6.43928	5.07337	4.82374	5.21567	5.28588	5.81419	5.62688	5.75538	5.87734	6.1114	7.30552	5.75218	5.9058	6.55916	5.96688	6.06976
ENSCPOG00000038041	654.822	-1.61595	0.410843	-3.93325	8.38048e-05	0.00535732	ENSCPOG00000038041	protein_coding	IFIT1B|ENSCPOG00000038041	10.5044	10.7724	11.1696	9.90993	9.73988	8.18988	9.16452	8.28642	8.439	8.19153	8.04773	8.24839	9.21872	8.13756	7.94482	8.65396	9.7409	8.15649	8.7672	9.36226	8.85364	8.95285
ENSCPOG00000004153	339.148	-1.62008	0.444143	-3.64766	0.00026464	0.0111103	ENSCPOG00000004153	protein_coding	OAS3|ENSCPOG00000004153	9.61105	10.0692	10.4569	9.26334	9.21078	6.99654	8.2133	7.11432	7.18554	6.97739	7.31888	7.41152	7.51902	6.47465	6.89262	7.54206	8.33078	7.23462	7.39163	7.83391	7.09858	8.05828
ENSCPOG00000031635	104.736	-1.65931	0.240058	-6.91212	4.77478e-12	2.27399e-08	ENSCPOG00000031635	protein_coding	TNFSF10|ENSCPOG00000031635	7.99991	7.87763	8.04356	6.97482	6.2552	6.16272	6.33741	5.34153	5.8559	6.42151	5.89899	6.09498	6.18504	6.29624	6.37152	6.26967	7.06305	6.20429	6.49981	6.77046	6.68705	6.3723
ENSCPOG00000010555	194.159	-1.66002	0.490147	-3.38677	0.000707196	0.0199883	ENSCPOG00000010555	protein_coding	DNAJB4|ENSCPOG00000010555	7.68503	6.77971	10.0333	6.94469	6.73522	6.97909	7.45546	7.59677	6.64435	6.6164	6.86656	6.72092	7.49156	7.14926	7.11197	7.32483	8.71053	7.23462	6.72961	7.27747	7.58587	7.14137
ENSCPOG00000014376	198.365	-1.83245	0.455659	-4.02154	5.78177e-05	0.00416522	ENSCPOG00000014376	protein_coding	.|ENSCPOG00000014376	9.35208	9.06089	9.62488	8.34856	7.96188	6.29558	7.32847	6.81716	6.62784	5.95315	6.05057	6.32992	6.68675	5.44868	6.14549	6.68939	8.06273	6.42851	6.47698	7.50928	6.51887	7.09618
ENSCPOG00000014389	42.0694	-1.84842	0.493074	-3.74878	0.0001777	0.00874102	ENSCPOG00000014389	protein_coding	PTPRO|ENSCPOG00000014389	6.99422	6.90863	6.38114	5.00883	4.83254	4.98703	5.26554	4.64802	4.63835	3.21181	4.86277	3.88913	6.11478	4.15468	4.13008	4.81017	6.06368	4.4372	5.62352	5.46822	4.91428	5.23143
ENSCPOG00000034829	469.8	-1.84953	0.350207	-5.28125	1.28308e-07	5.09224e-05	ENSCPOG00000034829	protein_coding	.|ENSCPOG00000034829	9.92294	10.657	9.47514	8.49436	8.31515	8.29942	7.89259	8.21308	8.69026	7.82818	7.62095	8.22152	9.19763	8.22744	8.07498	8.76114	9.73295	8.78912	8.57905	8.56834	8.63597	8.4625
ENSCPOG00000040647	293.191	-1.91021	0.397264	-4.80843	1.52121e-06	0.00032199	ENSCPOG00000040647	protein_coding	SAMD9|ENSCPOG00000040647	9.67268	9.73725	10.229	8.56868	8.56194	7.13696	8.10897	6.62948	7.05578	7.16564	6.59781	7.02823	7.38366	6.53625	7.26762	7.31578	8.40477	6.93666	7.24396	8.04066	7.14884	7.86708
ENSCPOG00000034856	108.245	-1.91406	0.396261	-4.8303	1.36325e-06	0.000317007	ENSCPOG00000034856	protein_coding	.|ENSCPOG00000034856	7.98855	8.46894	8.58705	6.85033	6.58339	6.1781	6.69405	5.76295	5.54018	6.85397	6.13781	5.63776	6.54701	5.40532	5.52438	5.0903	6.86759	4.98104	6.31909	6.20977	5.85021	6.79056
ENSCPOG00000035490	48.1782	-1.93744	0.295493	-6.55663	5.50387e-11	1.31061e-07	ENSCPOG00000035490	protein_coding	.|ENSCPOG00000035490	7.14509	6.96902	7.13837	5.79685	5.25734	4.80087	5.10948	4.43518	4.98799	4.99974	4.43691	4.67867	5.08122	5.00159	4.68731	4.52636	6.04324	5.19146	5.01136	5.46822	5.58407	5.44833
ENSCPOG00000036625	41.5318	-2.09589	0.286894	-7.30544	2.76362e-13	2.63235e-09	ENSCPOG00000036625	protein_coding	P2RY6|ENSCPOG00000036625	7.12448	6.72473	6.7113	5.04714	4.69111	4.71912	5.22808	3.70444	4.76455	3.85108	5.12437	4.29026	5.34942	5.05868	4.60072	4.95702	5.00278	4.64211	5.42316	5.46822	5.25748	5.38961
ENSCPOG00000023450	112.756	-2.11788	0.604556	-3.5032	0.0004597	0.0157505	ENSCPOG00000023450	protein_coding	.|ENSCPOG00000023450	8.70947	7.96325	9.42866	7.3024	6.9574	5.60307	7.23713	5.40145	4.50005	4.63007	6.23598	6.04868	6.5994	4.67636	3.78214	4.58776	6.06368	4.13183	5.21821	5.12117	4.10406	6.62227
ENSCPOG00000003480	32.6246	-2.18139	0.572158	-3.81257	0.00013753	0.00731827	ENSCPOG00000003480	protein_coding	.|ENSCPOG00000003480	5.62017	7.30513	5.02622	4.38757	4.29457	3.81284	3.78843	4.64802	5.22598	3.50225	3.65182	3.39215	5.25459	4.04593	3.85876	5.28825	6.12334	4.8215	5.55978	4.87751	4.56531	4.80687
ENSCPOG00000008107	378.675	-2.18713	0.65254	-3.35171	0.000803128	0.0213086	ENSCPOG00000008107	protein_coding	RSAD2|ENSCPOG00000008107	10.399	10.2817	10.8889	9.54015	8.6664	6.11557	7.9965	7.41975	6.82902	5.87911	6.32789	6.13984	7.89414	6.45352	6.1607	7.66112	8.8016	6.87704	6.76772	7.76384	7.31947	7.9199
ENSCPOG00000008124	48.0748	-2.46614	0.697695	-3.5347	0.000408245	0.014402	ENSCPOG00000008124	protein_coding	C1QB|ENSCPOG00000008124	7.31843	7.89018	6.99263	6.00583	5.32274	4.71912	4.37291	3.26262	4.08207	3.04124	4.198	3.88913	6.07833	3.3294	3.52433	4.3951	6.68168	4.06215	4.76982	5.12117	3.80295	4.93559
ENSCPOG00000031590	33.7502	-2.48737	0.649478	-3.8298	0.000128246	0.00707062	ENSCPOG00000031590	protein_coding	C1QC|ENSCPOG00000031590	7.08235	7.20825	6.72674	5.55238	4.73981	3.64589	4.30257	3.70444	3.4912	2.84776	3.5537	4.44126	5.62688	2.90027	3.0882	3.81007	5.74714	2.76252	3.45209	3.71911	3.625	4.80687
ENSCPOG00000014771	351.532	-2.90468	0.866583	-3.35188	0.000802649	0.0213086	ENSCPOG00000014771	protein_coding	IDO1|ENSCPOG00000014771	10.7207	10.5738	10.3893	8.81618	7.88818	6.45559	7.47957	5.97499	6.61114	4.43714	6.63427	8.09053	8.35287	4.67636	4.72873	6.89771	9.11983	6.48285	7.58014	6.38338	6.46699	7.54938
ENSCPOG00000015020	113.951	-2.94633	0.819258	-3.59634	0.000322724	0.0124605	ENSCPOG00000015020	protein_coding	GBP1|ENSCPOG00000015020	9.69032	8.89649	8.99052	7.27844	6.998	3.88958	6.3018	4.18543	3.33723	3.50225	4.90318	5.4652	5.15309	2.90027	2.24859	4.25069	5.64229	3.21186	4.1737	4.73827	3.1856	5.55904
ENSCPOG00000030985	53.7592	-3.26775	0.677073	-4.82629	1.39101e-06	0.000317007	ENSCPOG00000030985	protein_coding	C1QA|ENSCPOG00000030985	7.84476	8.26729	7.10329	5.08447	4.5343	4.54024	4.37291	4.3157	3.98169	3.21181	3.65182	4.65414	6.33162	2.28671	3.93152	5.00283	6.70789	4.68909	4.38462	4.66327	3.42196	4.66554
Day3: GP 7.5 µg vs PBS_2fold.1 with log2 normalized counts
ID	baseMean	log2FoldChange	lfcSE	stat	pvalue	padj	gene_id	biotype	gene_name	X26.PBS.Day3.post.infection	X27.PBS.Day3.post.infection	X28.PBS.Day3.post.infection	X31.GP3.Day3.post.infection	X32.GP3.Day3.post.infection	X33.GP3.Day3.post.infection	X34.GP3.Day3.post.infection	X35.GP3.Day3.post.infection	X36.VLP4.Day3.post.infection	X37.VLP4.Day3.post.infection	X38.VLP4.Day3.post.infection	X39.VLP4.Day3.post.infection	X40.VLP4.Day3.post.infection	X41.GP7.5.Day3.post.infection	X43.GP7.5.Day3.post.infection	X44.GP7.5.Day3.post.infection	X45.GP7.5.Day3.post.infection	X46.VLP10.Day3.post.infection	X47.VLP10.Day3.post.infection	X48.VLP10.Day3.post.infection	X49.VLP10.Day3.post.infection	X50.VLP10.Day3.post.infection
ENSCPOG00000035742	19.656	3.00206	0.818315	3.66859	0.000243892	0.0144071	ENSCPOG00000035742	protein_coding	.|ENSCPOG00000035742	2.81214	3.03383	2.13235	4.12637	2.84962	3.96245	3.88787	4.91794	3.33723	3.50225	4.26154	3.61186	4.4429	3.65972	4.19062	3.32456	7.12273	3.55398	3.62816	3.98856	5.37475	3.7213
ENSCPOG00000037337	25.7475	1.25904	0.308689	4.07868	4.52922e-05	0.00364109	ENSCPOG00000037337	protein_coding	ABHD6|ENSCPOG00000037337	3.4645	4.5605	4.06983	4.4461	4.35834	4.58708	4.8383	4.99774	4.26403	4.36664	4.59325	4.90343	4.2597	5.26682	5.52438	5.17276	5.52921	4.32269	4.38462	5.00448	4.91428	4.76129
ENSCPOG00000034763	84.7465	1.19435	0.352826	3.38511	0.0007115	0.0333656	ENSCPOG00000034763	protein_coding	.|ENSCPOG00000034763	5.83837	5.79278	5.97833	6.72594	6.68637	6.43012	6.2087	6.29232	6.55984	7.23654	6.17128	5.74618	6.23557	6.92198	7.11978	7.62496	6.19922	5.37506	6.05197	5.5947	5.3173	6.48877
ENSCPOG00000024186	103.455	1.18072	0.285543	4.13501	3.54935e-05	0.00296482	ENSCPOG00000024186	protein_coding	TRGC1|ENSCPOG00000024186	5.98277	5.7658	5.89873	6.20538	6.39859	6.73056	6.37217	6.35427	7.26243	6.23622	7.11898	6.49785	7.27511	7.0957	7.27463	7.27903	6.33998	6.77185	7.00161	7.17321	6.44033	6.35706
ENSCPOG00000014272	52.86	-1.00001	0.306805	-3.25944	0.00111631	0.0448706	ENSCPOG00000014272	protein_coding	.|ENSCPOG00000014272	6.63488	6.2279	6.49378	6.2877	5.78396	5.2129	5.50362	4.74371	5.43022	5.80106	5.63679	5.31682	6.23557	5.1665	5.57068	5.21229	5.79684	5.15845	6.08253	5.67326	5.3173	5.44833
ENSCPOG00000014537	317.649	-1.0042	0.187707	-5.34981	8.80478e-08	2.54434e-05	ENSCPOG00000014537	protein_coding	MOV10|ENSCPOG00000014537	9.03623	9.06366	9.38794	8.52861	8.61185	7.96008	8.19885	7.64714	7.77846	7.93558	7.98794	7.98876	7.97568	8.0203	8.13398	7.8484	8.57467	8.02075	8.15901	8.09874	8.10184	8.25613
ENSCPOG00000012198	989.486	-1.00494	0.305552	-3.28895	0.00100561	0.0426668	ENSCPOG00000012198	protein_coding	EIF2AK2|ENSCPOG00000012198	10.9356	10.6366	11.0035	10.2753	10.1089	9.49893	9.86533	8.92447	9.21724	9.5607	9.35095	9.40423	9.81954	9.30684	9.43025	9.712	10.6088	9.09194	9.68691	10.0966	9.93557	9.8905
ENSCPOG00000002121	329.691	-1.01395	0.212614	-4.76897	1.85171e-06	0.000253826	ENSCPOG00000002121	protein_coding	PSMB9|ENSCPOG00000002121	8.87284	8.67874	9.08645	8.52522	8.1893	8.69917	8.77407	7.99705	7.81538	8.50633	8.28408	8.79858	8.5421	7.81194	7.75238	8.0473	7.88457	7.89614	8.26608	8.45061	7.8517	8.21445
ENSCPOG00000009175	31.3515	-1.03185	0.298973	-3.4513	0.000557893	0.0277442	ENSCPOG00000009175	protein_coding	SOCS1|ENSCPOG00000009175	5.73339	5.49716	6.14858	5.15634	4.91966	4.44173	5.02463	4.18543	4.76455	4.80021	4.38079	4.90343	5.70068	4.81536	4.9895	4.46222	4.91548	4.94278	4.73176	4.80957	4.83463	4.33304
ENSCPOG00000027004	459.717	-1.04592	0.201398	-5.19329	2.06612e-07	4.60229e-05	ENSCPOG00000027004	protein_coding	DTX3L|ENSCPOG00000027004	9.6331	9.62163	9.9485	9.07914	8.90662	8.22733	8.8684	8.40825	8.21967	8.29481	8.25316	8.17916	8.69439	8.66445	8.52342	8.45412	9.0727	8.42979	8.58973	8.98884	8.90816	8.76641
ENSCPOG00000014801	48.0373	-1.04796	0.32131	-3.26152	0.00110816	0.044711	ENSCPOG00000014801	protein_coding	PLXNA1|ENSCPOG00000014801	5.67789	6.54597	6.87276	5.57878	5.18883	5.18272	5.65244	5.21367	4.88059	5.25523	5.45849	5.57381	6.15034	4.74753	4.95501	5.67529	6.00145	5.45878	5.27224	5.51162	4.83463	5.61137
ENSCPOG00000004929	137.44	-1.06016	0.217279	-4.87927	1.06479e-06	0.000164186	ENSCPOG00000004929	protein_coding	TLR3|ENSCPOG00000004929	8.09831	7.79997	8.11575	7.41656	7.41272	6.73056	7.0987	6.65432	6.78502	6.35023	6.59781	7.05189	6.64996	6.45352	6.87428	7.33382	7.00079	6.81485	6.69046	7.03129	6.51887	7.04002
ENSCPOG00000025877	96.0877	-1.07598	0.193755	-5.55328	2.80351e-08	9.9917e-06	ENSCPOG00000025877	protein_coding	ATXN7L1|ENSCPOG00000025877	7.48936	7.16761	7.48575	6.35033	6.6613	6.35091	6.54968	5.89388	6.37433	6.19613	6.31297	6.23388	6.56029	6.24796	6.30461	6.28828	6.40552	6.03277	6.44205	6.75248	6.68705	7.01109
ENSCPOG00000010629	357.085	-1.084	0.255803	-4.23765	2.25871e-05	0.0020819	ENSCPOG00000010629	protein_coding	CTSS|ENSCPOG00000010629	9.4914	9.4606	9.18201	8.77396	8.45297	8.09584	8.2558	8.06347	7.87955	8.1449	8.1436	7.82261	8.75049	7.85286	8.03838	8.13219	8.92686	7.74869	8.4878	8.4053	8.27023	8.21021
ENSCPOG00000002143	169.078	-1.09288	0.248614	-4.39587	1.10328e-05	0.0011565	ENSCPOG00000002143	protein_coding	.|ENSCPOG00000002143	8.02236	8.08284	8.42603	7.84407	7.44978	7.14481	7.57963	6.90258	7.29417	6.42151	7.50103	7.40786	7.33041	6.89088	7.03975	7.10093	7.33946	7.02171	7.41583	7.15963	6.46699	7.43789
ENSCPOG00000002211	107.794	-1.1011	0.229133	-4.80552	1.54352e-06	0.000223017	ENSCPOG00000002211	protein_coding	.|ENSCPOG00000002211	7.6276	7.18807	7.73528	6.76094	6.81693	6.65563	6.74798	5.85154	5.93855	6.6164	6.59781	6.87745	6.88971	6.53625	6.09886	6.46232	6.62777	6.32819	6.84997	6.49572	6.93634	6.64755
ENSCPOG00000030530	74.5281	-1.10593	0.322775	-3.42631	0.000611837	0.0301464	ENSCPOG00000030530	protein_coding	CDKN1A|ENSCPOG00000030530	7.26293	7.16761	6.81612	6.66564	6.13291	5.9641	5.91069	5.76295	5.91152	5.74658	5.68393	5.699	6.21892	5.64786	5.18073	5.78423	6.83227	5.34604	5.9726	6.33587	6.41316	6.43171
ENSCPOG00000036428	23.3053	-1.11198	0.316906	-3.50887	0.000450019	0.0235863	ENSCPOG00000036428	protein_coding	SULF2|ENSCPOG00000036428	5.36299	5.81926	4.97539	4.32657	4.35834	4.16128	4.22862	4.04221	4.63835	3.74391	3.91152	4.57794	4.32339	4.74753	4.00079	4.8608	3.62002	4.64211	4.65249	5.17616	4.23391	4.66554
ENSCPOG00000009226	183.454	-1.12235	0.187497	-5.98594	2.15144e-09	1.64861e-06	ENSCPOG00000009226	protein_coding	NAMPT|ENSCPOG00000009226	8.50939	8.11527	8.62876	7.74847	7.35918	7.20611	7.48752	7.07806	6.88567	7.17598	7.24221	7.34794	7.20921	6.87507	7.0315	7.48672	7.69444	7.31919	7.37937	7.46581	7.14884	7.44512
ENSCPOG00000027502	302.876	-1.12598	0.29762	-3.78329	0.00015477	0.0100902	ENSCPOG00000027502	protein_coding	TBC1D8|ENSCPOG00000027502	9.25587	8.9898	9.00326	7.93372	7.98226	7.81512	8.23234	7.68379	7.55217	7.95373	7.83448	7.63479	8.84031	7.55846	7.55926	7.84211	8.61332	7.45451	8.31516	8.37624	8.46796	8.33993
ENSCPOG00000034887	329.25	-1.12661	0.279211	-4.03499	5.46052e-05	0.00411154	ENSCPOG00000034887	protein_coding	STING1|ENSCPOG00000034887	9.28402	9.29356	9.42866	8.73928	8.48189	8.06308	7.82519	7.71954	7.80807	8.08578	7.91572	7.68106	8.10363	7.84477	8.10675	7.36045	9.01086	8.12267	8.11902	8.01826	8.37248	8.15399
ENSCPOG00000015564	1999.41	-1.12816	0.203556	-5.54224	2.9862e-08	1.02995e-05	ENSCPOG00000015564	protein_coding	SAMD9L|ENSCPOG00000015564	11.874	11.8014	12.0867	11.2858	11.1734	10.6014	10.9411	10.3548	10.4664	10.3835	10.3434	10.6927	10.6827	10.5813	10.5881	10.6736	11.2391	10.3547	10.6685	10.9595	10.608	10.7661
ENSCPOG00000026431	689.213	-1.14701	0.236713	-4.84556	1.26254e-06	0.000187488	ENSCPOG00000026431	protein_coding	UNC93B1|ENSCPOG00000026431	10.1842	10.216	10.3685	9.89162	9.57688	8.92107	9.40171	8.74531	8.96459	9.22188	9.11333	8.93973	9.50969	8.7186	8.87428	9.1322	9.57456	8.8906	9.36666	9.47894	9.35254	9.2742
ENSCPOG00000026214	110.401	-1.16862	0.228608	-5.11191	3.18923e-07	6.31467e-05	ENSCPOG00000026214	protein_coding	SIK1|ENSCPOG00000026214	7.81933	7.86497	7.05515	6.61553	6.2552	6.57659	6.62367	6.6042	6.5246	6.80149	6.40025	6.715	7.27511	6.17238	6.30461	6.64675	6.64144	6.15494	6.67047	6.87387	6.81707	6.50269
ENSCPOG00000031535	99.8079	-1.17961	0.339938	-3.47008	0.000520308	0.0263656	ENSCPOG00000031535	protein_coding	.|ENSCPOG00000031535	7.08235	7.18807	7.71218	7.41656	6.78248	6.06683	7.05658	5.97499	6.50665	7.34136	6.18773	6.67898	7.12235	6.00817	5.91372	6.2317	6.5283	5.31642	5.8712	5.85275	6.32847	6.43171
ENSCPOG00000038269	400.747	-1.17995	0.290907	-4.0561	4.98996e-05	0.00386613	ENSCPOG00000038269	protein_coding	.|ENSCPOG00000038269	9.39574	9.52839	9.7884	9.6154	8.98699	8.1397	8.70758	8.0448	8.09307	8.2168	8.14781	8.38509	7.93038	7.97652	8.20907	8.48269	8.80767	8.39833	8.43548	8.3821	7.60999	8.16716
ENSCPOG00000020940	227.586	-1.18207	0.265427	-4.45349	8.44866e-06	0.000921766	ENSCPOG00000020940	protein_coding	CNP|ENSCPOG00000020940	8.53304	8.5223	8.65322	8.73341	8.42346	7.32141	7.78706	7.16706	7.42416	7.59368	7.76493	7.65038	7.89414	7.18815	7.28161	7.66824	7.38891	7.46804	7.55312	7.50928	7.31947	7.60205
ENSCPOG00000019761	52.3766	-1.18257	0.23161	-5.10588	3.29259e-07	6.40079e-05	ENSCPOG00000019761	protein_coding	SHFL|ENSCPOG00000019761	6.66373	6.24753	6.47561	6.25534	5.63744	5.40815	5.78733	5.34153	5.35196	5.6608	5.66056	5.67482	5.94296	4.81536	4.9895	5.64672	5.52921	5.45878	5.37459	5.74776	5.53452	5.55904
ENSCPOG00000015159	59.9165	-1.18957	0.312082	-3.81173	0.000137997	0.00916438	ENSCPOG00000015159	protein_coding	TLR4|ENSCPOG00000015159	6.71977	6.84561	7.18386	6.04423	6.13291	5.60307	6.06738	5.61896	4.63835	4.95238	4.94248	5.92085	5.90183	5.1665	5.63745	5.55745	6.37312	5.34604	5.32432	6.04228	5.4832	5.8908
ENSCPOG00000009046	461.919	-1.20366	0.188329	-6.39125	1.64532e-10	1.75918e-07	ENSCPOG00000009046	protein_coding	AGRN|ENSCPOG00000009046	9.5999	9.61786	9.96813	8.95868	9.02924	8.52367	8.52656	8.4443	8.16921	8.81511	8.42949	8.47886	8.45237	8.37522	8.54677	8.16278	8.94626	8.62666	8.76012	8.83929	9.05596	8.71652
ENSCPOG00000037647	476.586	-1.21637	0.228546	-5.3222	1.02521e-07	2.81066e-05	ENSCPOG00000037647	protein_coding	.|ENSCPOG00000037647	9.5389	9.58737	10.0548	9.57827	9.16471	8.49939	9.13699	8.26238	8.43426	8.63937	8.90777	8.79298	8.52865	8.53464	8.31145	8.60283	8.66442	8.53962	8.70226	8.42246	8.30019	8.61445
ENSCPOG00000013179	57.1084	-1.22362	0.284544	-4.30026	1.70594e-05	0.00164324	ENSCPOG00000013179	protein_coding	RIN2|ENSCPOG00000013179	6.99422	6.65292	6.47561	6.30362	6.13291	5.66987	6.0023	4.64802	5.03884	5.43825	5.48535	5.39292	5.88081	5.49078	5.4017	5.13212	5.89138	5.15845	5.70436	5.63452	6.14253	5.91182
ENSCPOG00000038699	683.792	-1.23544	0.215233	-5.74001	9.46689e-09	5.061e-06	ENSCPOG00000038699	protein_coding	.|ENSCPOG00000038699	10.299	10.122	10.5629	9.87707	9.70198	8.94374	9.50516	8.78522	9.07529	9.11034	9.01305	9.01631	9.00473	8.8578	8.95067	9.06091	9.47121	8.85499	9.2111	9.41751	9.02938	9.32208
ENSCPOG00000034099	95.4129	-1.24723	0.374996	-3.32598	0.00088108	0.0384511	ENSCPOG00000034099	protein_coding	.|ENSCPOG00000034099	7.7671	7.39591	7.75801	6.99456	6.5428	6.26709	6.12965	5.85154	5.35196	5.43825	6.22007	5.9614	6.7691	5.57146	5.76238	6.15263	7.38078	6.03277	6.58766	6.33587	6.51887	6.47472
ENSCPOG00000034829	469.8	-1.24747	0.365547	-3.41262	0.000643417	0.0312701	ENSCPOG00000034829	protein_coding	.|ENSCPOG00000034829	9.92294	10.657	9.47514	8.49436	8.31515	8.29942	7.89259	8.21308	8.69026	7.82818	7.62095	8.22152	9.19763	8.22744	8.07498	8.76114	9.73295	8.78912	8.57905	8.56834	8.63597	8.4625
ENSCPOG00000027141	39.1799	-1.25827	0.308748	-4.07539	4.59368e-05	0.00366535	ENSCPOG00000027141	protein_coding	EGR1|ENSCPOG00000027141	6.27229	6.83267	6.12545	4.96946	5.07956	5.434	5.06768	4.3157	5.46781	5.74658	4.6888	5.61252	4.70444	5.44868	5.45203	5.21229	4.61657	5.01831	4.22939	4.58415	4.23391	4.26933
ENSCPOG00000007455	67.1165	-1.26649	0.286696	-4.41753	9.98332e-06	0.00106742	ENSCPOG00000007455	protein_coding	B3GLCT|ENSCPOG00000007455	7.44017	6.75248	7.5038	6.30362	5.71256	5.4594	5.65244	5.14523	5.22598	5.43825	5.56306	5.67482	6.18504	5.53168	6.03425	5.7033	6.5283	5.40351	5.44685	6.07158	5.67834	5.95296
ENSCPOG00000008232	16.3804	-1.28011	0.393059	-3.25679	0.00112681	0.045123	ENSCPOG00000008232	protein_coding	IL15|ENSCPOG00000008232	4.5289	5.28552	5.07532	4.55647	3.92505	3.73178	4.43998	4.54552	3.33723	3.62813	3.33486	3.66193	4.04981	3.13073	3.0882	4.17268	4.37619	2.57513	3.78506	4.41158	3.80295	4.05936
ENSCPOG00000034193	45.7947	-1.28261	0.378833	-3.38569	0.000710008	0.0333656	ENSCPOG00000034193	protein_coding	RAB20|ENSCPOG00000034193	6.27229	6.26691	6.61496	5.86278	5.55819	4.91542	5.40635	5.14523	3.75719	5.56959	5.45849	4.9241	6.05975	4.74753	4.41019	5.3604	5.69566	5.05464	5.39908	5.78361	5.76683	5.16296
ENSCPOG00000005451	35.1052	-1.30815	0.368529	-3.54964	0.000385755	0.0207261	ENSCPOG00000005451	protein_coding	UBE2L6|ENSCPOG00000005451	5.49731	5.92059	6.56427	6.30362	5.50283	4.71912	4.62429	5.21367	4.76455	4.90342	4.77841	5.28522	4.92576	4.94214	4.46023	5.17276	4.56012	4.49122	4.1737	4.21552	4.56531	5.01543
ENSCPOG00000003630	28.7047	-1.31203	0.334806	-3.91877	8.90027e-05	0.00634411	ENSCPOG00000003630	protein_coding	SLC15A3|ENSCPOG00000003630	5.93622	5.46397	5.92575	5.38297	4.78692	4.28008	5.30205	4.18543	4.26403	5.25523	4.6888	4.22514	5.00558	4.52251	4.30458	4.46222	4.72323	3.98894	4.84306	4.73827	3.96134	4.85107
ENSCPOG00000032575	26.4244	-1.32838	0.317695	-4.1813	2.89847e-05	0.00249923	ENSCPOG00000032575	protein_coding	TNFSF13B|ENSCPOG00000032575	5.21488	5.84527	5.97833	4.32657	5.07956	4.58708	4.06828	5.34153	4.70283	4.56858	4.49093	4.57794	4.4429	4.60148	3.85876	4.25069	4.95979	4.68909	4.61116	4.66327	3.80295	3.81353
ENSCPOG00000007154	250.424	-1.33959	0.274652	-4.8774	1.07492e-06	0.000164186	ENSCPOG00000007154	protein_coding	IFIH1|ENSCPOG00000007154	8.7902	8.56597	9.51572	8.40128	8.1538	7.48494	8.03497	7.47657	7.49869	7.48139	7.25788	7.74343	7.36864	7.18815	7.3953	7.67533	8.23938	7.47476	7.55856	8.1817	7.49811	7.52912
ENSCPOG00000024999	842.256	-1.34859	0.271737	-4.96285	6.94651e-07	0.000114265	ENSCPOG00000024999	protein_coding	LGALS3BP|ENSCPOG00000024999	10.6894	10.6634	10.7559	10.4401	10.0413	9.31637	9.68354	9.07923	9.0569	9.11304	9.52286	9.49249	9.50283	8.92075	8.84162	9.55366	9.85527	9.25695	9.34003	9.59447	8.96069	9.42068
ENSCPOG00000023210	84.0912	-1.36469	0.288764	-4.72597	2.29018e-06	0.000302303	ENSCPOG00000023210	protein_coding	.|ENSCPOG00000023210	7.56779	7.44776	7.5038	6.97482	6.92617	5.92817	6.5034	5.80793	5.67487	5.74658	5.79546	5.8685	5.7709	5.72043	5.76238	5.98015	6.83227	5.83807	5.58134	6.45183	5.63198	6.16036
ENSCPOG00000024282	200.353	-1.36702	0.302958	-4.51226	6.4141e-06	0.00072957	ENSCPOG00000024282	protein_coding	CASP10|ENSCPOG00000024282	8.53304	8.70384	8.95489	7.9183	7.67934	7.23581	7.26515	6.72637	6.9927	7.30412	7.05766	6.89849	7.62391	7.18815	7.12754	6.84838	8.05254	6.58575	7.55856	7.82533	7.68003	7.416
ENSCPOG00000011210	220.476	-1.38187	0.285077	-4.84737	1.25109e-06	0.000187488	ENSCPOG00000011210	protein_coding	PARP12|ENSCPOG00000011210	8.46909	8.59308	9.03463	8.57197	8.30305	7.21359	7.82519	7.16706	7.57819	7.02395	7.51413	7.47942	7.55925	6.89088	7.21029	7.5107	7.6478	7.2026	7.54216	7.6996	7.06407	7.61493
ENSCPOG00000031635	104.736	-1.44131	0.249781	-5.77031	7.91257e-09	4.4527e-06	ENSCPOG00000031635	protein_coding	TNFSF10|ENSCPOG00000031635	7.99991	7.87763	8.04356	6.97482	6.2552	6.16272	6.33741	5.34153	5.8559	6.42151	5.89899	6.09498	6.18504	6.29624	6.37152	6.26967	7.06305	6.20429	6.49981	6.77046	6.68705	6.3723
ENSCPOG00000014930	908.807	-1.46124	0.262267	-5.57159	2.52431e-08	9.63928e-06	ENSCPOG00000014930	protein_coding	STAT2|ENSCPOG00000014930	10.6008	10.7741	11.199	10.494	10.2616	9.10532	9.92508	9.1938	9.1922	9.24417	9.3546	9.37545	9.51992	9.17427	9.24282	9.35385	9.81965	9.31801	9.62077	9.47894	9.27545	9.71031
ENSCPOG00000001304	306.47	-1.46728	0.277862	-5.28058	1.28773e-07	3.17538e-05	ENSCPOG00000001304	protein_coding	PML|ENSCPOG00000001304	9.5999	8.96925	9.37575	8.96619	8.67269	7.73939	8.31507	7.64714	7.78592	7.62422	7.79208	7.72882	7.89938	7.082	7.72705	8.1062	8.28798	7.74314	7.95526	7.90074	7.56134	8.05356
ENSCPOG00000014656	124.73	-1.46848	0.278233	-5.2779	1.30674e-07	3.17538e-05	ENSCPOG00000014656	protein_coding	RGS1|ENSCPOG00000014656	7.79346	7.37821	8.28705	7.20408	6.89426	7.39566	7.7279	6.6042	6.94018	6.94146	6.98422	7.4829	7.22597	6.45352	6.44791	6.44583	6.28879	5.09008	5.70436	6.20977	5.37475	6.29443
ENSCPOG00000014306	397.546	-1.49396	0.461903	-3.23435	0.00121919	0.0472302	ENSCPOG00000014306	protein_coding	.|ENSCPOG00000014306	9.43811	8.25763	10.5607	8.33314	8.76381	8.16694	8.57958	8.84038	8.152	8.05808	8.56472	6.57828	8.46654	8.2764	7.30233	8.53819	8.4598	8.47406	7.55856	8.29161	9.33817	8.21445
ENSCPOG00000015369	158.544	-1.49807	0.370486	-4.04353	5.26525e-05	0.00405008	ENSCPOG00000015369	protein_coding	EHD4|ENSCPOG00000015369	8.73688	7.72491	8.40217	7.71316	7.43507	7.01379	6.83777	6.26032	6.48847	7.03535	7.21037	6.44878	7.62391	6.14627	6.4229	6.71714	7.64101	6.54802	7.087	7.39803	7.47203	7.12346
ENSCPOG00000022306	56.7889	-1.52273	0.330862	-4.60232	4.17806e-06	0.000507635	ENSCPOG00000022306	protein_coding	TREX1|ENSCPOG00000022306	6.9244	6.79313	7.11508	6.5636	6.2552	4.80087	5.62388	5.07337	4.98799	5.3678	4.86277	5.33237	5.74787	4.88015	5.34955	5.55745	5.82106	5.53791	5.70436	5.85275	5.72327	5.2968
ENSCPOG00000005252	22.0969	-1.53097	0.408996	-3.74323	0.000181669	0.0113712	ENSCPOG00000005252	protein_coding	ARHGAP32|ENSCPOG00000005252	6.66373	5.24702	4.75202	4.12637	3.74591	4.16128	4.22862	4.18543	4.42558	3.85108	3.83004	3.55999	4.2597	4.04593	3.70122	3.90962	5.00278	3.91181	4.33471	4.73827	4.10406	4.26933
ENSCPOG00000035683	2330.11	-1.54608	0.304154	-5.08323	3.71064e-07	6.98316e-05	ENSCPOG00000035683	protein_coding	.|ENSCPOG00000035683	12.6795	12.2465	12.1868	11.2943	11.0901	10.8545	11.0261	10.2136	10.4084	10.5774	10.6646	10.1765	11.3083	10.6362	10.6304	10.3461	11.4844	10.1558	10.9335	11.3382	11.034	11.0067
ENSCPOG00000012673	1068.29	-1.59283	0.2889	-5.51342	3.51926e-08	1.17587e-05	ENSCPOG00000012673	protein_coding	STAT1|ENSCPOG00000012673	10.9027	10.9906	11.454	10.7477	10.4278	9.37427	10.373	9.59759	9.49498	9.05257	9.90627	10.1878	9.57819	9.57977	9.24639	9.60283	9.71367	9.38731	9.57984	9.64407	9.1412	9.93095
ENSCPOG00000015303	93.5079	-1.60097	0.382597	-4.18448	2.85814e-05	0.00248631	ENSCPOG00000015303	lincRNA	.|ENSCPOG00000015303	7.94219	7.93325	8.1216	7.08942	6.77081	5.81467	6.43928	5.07337	4.82374	5.21567	5.28588	5.81419	5.62688	5.75538	5.87734	6.1114	7.30552	5.75218	5.9058	6.55916	5.96688	6.06976
ENSCPOG00000033284	460.514	-1.60732	0.231512	-6.94273	3.84607e-12	2.05611e-08	ENSCPOG00000033284	protein_coding	FOS|ENSCPOG00000033284	10.0513	9.96633	9.92525	9.09523	8.72805	8.54755	8.83764	8.43716	9.11433	9.39569	8.35498	8.73568	9.60086	8.54467	8.43547	8.11143	8.3846	7.06688	7.67345	7.3024	7.7249	7.44512
ENSCPOG00000032111	330.332	-1.60754	0.326657	-4.92118	8.60255e-07	0.000139361	ENSCPOG00000032111	protein_coding	.|ENSCPOG00000032111	9.61475	9.14705	9.81032	8.72457	8.6664	7.56317	8.24646	7.29893	7.45256	7.64671	7.60878	7.89505	8.37933	7.85286	7.56499	7.67533	8.49786	7.46129	8.13004	8.56319	8.26264	8.18454
ENSCPOG00000007929	337.742	-1.65878	0.454343	-3.65095	0.000261269	0.0152649	ENSCPOG00000007929	protein_coding	CA2|ENSCPOG00000007929	9.80809	8.55419	10.2181	7.97902	8.04174	7.42818	8.12434	8.81857	7.89343	7.53863	7.7204	7.1948	8.7961	7.61665	7.05612	8.76779	8.11754	7.3117	7.19585	8.14771	8.78113	8.0909
ENSCPOG00000001598	240.767	-1.66846	0.279399	-5.9716	2.34936e-09	1.67463e-06	ENSCPOG00000001598	protein_coding	RIGI|ENSCPOG00000001598	9.05814	8.9181	9.30803	8.6673	8.3351	7.25044	7.79988	7.41975	7.50775	7.4043	7.00294	7.26127	7.50535	7.20089	7.14294	7.38661	7.90171	7.2026	7.17473	7.81671	7.30476	7.69591
ENSCPOG00000011058	476.422	-1.67577	0.246293	-6.80398	1.01771e-11	3.08271e-08	ENSCPOG00000011058	protein_coding	NLRC5|ENSCPOG00000011058	9.67976	9.90892	10.3747	9.28954	8.86881	8.47469	8.91039	8.24613	8.08705	8.08028	8.76435	8.64679	8.782	8.27037	8.19805	8.1062	8.72665	8.36255	8.73629	8.70082	8.4811	8.99777
ENSCPOG00000030030	128.191	-1.67597	0.382399	-4.38278	1.17175e-05	0.00121635	ENSCPOG00000030030	protein_coding	.|ENSCPOG00000030030	8.16038	8.07737	8.54409	7.62091	7.35918	6.48062	7.31959	6.05178	5.46781	5.97701	6.96527	6.82897	6.80301	6.31978	6.08298	6.30666	7.35613	5.83807	6.58766	6.18317	5.92902	6.66002
ENSCPOG00000004263	448.187	-1.7093	0.238523	-7.1662	7.71083e-13	8.24442e-09	ENSCPOG00000004263	protein_coding	WARS1|ENSCPOG00000004263	9.98428	9.88874	10.2044	9.22206	9.02433	8.38475	8.93676	8.21308	7.98703	8.02413	8.69125	8.56855	8.63601	8.30027	8.02182	8.21723	8.68436	7.97409	8.49634	8.04066	8.06741	8.52862
ENSCPOG00000001660	49.8444	-1.73249	0.413536	-4.18945	2.79631e-05	0.00247092	ENSCPOG00000001660	protein_coding	ACVRL1|ENSCPOG00000001660	6.94805	6.88375	6.40053	6.09997	5.852	5.48436	5.76134	4.54552	4.98799	4.85273	5.48535	4.22514	6.34702	5.00159	4.95501	4.46222	5.58686	4.59355	5.49308	5.63452	5.25748	5.58544
ENSCPOG00000001105	82.4633	-1.77398	0.325089	-5.45689	4.84535e-08	1.50204e-05	ENSCPOG00000001105	protein_coding	CMPK2|ENSCPOG00000001105	7.8321	7.28627	7.69657	7.01404	6.77081	5.60307	6.3549	6.83899	5.22598	5.25523	4.94248	5.43672	6.09667	6.00817	5.15056	6.1114	6.0225	5.68423	5.47015	6.49572	6.07481	5.80354
ENSCPOG00000014389	42.0694	-1.78597	0.515682	-3.46331	0.000533571	0.0269101	ENSCPOG00000014389	protein_coding	PTPRO|ENSCPOG00000014389	6.99422	6.90863	6.38114	5.00883	4.83254	4.98703	5.26554	4.64802	4.63835	3.21181	4.86277	3.88913	6.11478	4.15468	4.13008	4.81017	6.06368	4.4372	5.62352	5.46822	4.91428	5.23143
ENSCPOG00000010344	91.5915	-1.79098	0.42913	-4.17351	2.99937e-05	0.00254518	ENSCPOG00000010344	protein_coding	HK3|ENSCPOG00000010344	7.75374	7.22816	7.83843	7.08942	6.72316	5.8535	6.28365	5.21367	5.73777	6.42151	6.15464	5.28522	6.75762	5.44868	6.03425	5.04723	6.46821	5.34604	6.41828	7.0163	6.20721	6.77917
ENSCPOG00000013452	124.583	-1.814	0.342852	-5.2909	1.21718e-07	3.17417e-05	ENSCPOG00000013452	protein_coding	TRIM25|ENSCPOG00000013452	7.72665	7.98681	8.43546	7.79425	7.77591	6.08326	7.01319	5.935	6.394	6.38631	6.50897	6.66063	6.71076	5.91849	6.26292	6.32481	6.54293	6.25201	6.41828	6.78822	6.51887	6.81308
ENSCPOG00000025531	78.4442	-1.83815	0.274104	-6.70605	1.99958e-11	4.27591e-08	ENSCPOG00000025531	protein_coding	.|ENSCPOG00000025531	7.33646	7.25751	7.68079	6.92425	6.79405	5.79485	6.65224	6.0139	5.43022	5.43825	6.03247	6.13098	6.16779	5.49078	5.63745	5.58782	5.74714	5.56335	5.83576	6.18317	5.19506	6.14269
ENSCPOG00000036987	15.7811	-1.84341	0.518919	-3.55241	0.000381714	0.0206126	ENSCPOG00000036987	protein_coding	MAFB|ENSCPOG00000036987	5.29084	5.43	5.4551	4.38757	3.64724	4.03182	4.15068	3.88319	2.47335	2.35968	3.21159	2.62788	4.84126	2.62586	3.61548	3.00256	4.50138	3.07705	3.35528	3.98856	3.1856	3.7213
ENSCPOG00000039847	64.2096	-1.85105	0.350571	-5.2801	1.29113e-07	3.17538e-05	ENSCPOG00000039847	protein_coding	.|ENSCPOG00000039847	7.37187	7.0383	7.62417	6.83946	6.03874	5.53302	6.02432	5.40145	4.57086	4.90342	5.48535	5.88967	5.18772	4.67636	5.0561	5.86085	6.08384	5.40351	5.47015	5.67326	5.3173	5.63684
ENSCPOG00000037062	367.133	-1.85231	0.45616	-4.06066	4.89345e-05	0.00384711	ENSCPOG00000037062	protein_coding	OAS1|ENSCPOG00000037062	10.1742	9.64217	10.0579	9.30741	9.05111	7.38906	8.4143	7.21793	7.48042	7.26589	7.24221	7.57071	7.74514	6.89088	7.41446	8.08506	9.11983	7.85553	7.61192	8.43379	7.37683	8.28461
ENSCPOG00000038096	30.7666	-1.87428	0.396235	-4.73023	2.24271e-06	0.000299738	ENSCPOG00000038096	protein_coding	SCIMP|ENSCPOG00000038096	6.57537	6.30489	5.95228	5.44167	5.22349	3.64589	4.8383	3.88319	4.08207	4.29252	4.43691	4.22514	5.2869	4.43897	4.35835	3.58764	5.08509	4.38108	4.61116	4.94239	4.46308	4.563
ENSCPOG00000035490	48.1782	-1.9156	0.309972	-6.17993	6.41316e-10	6.1491e-07	ENSCPOG00000035490	protein_coding	.|ENSCPOG00000035490	7.14509	6.96902	7.13837	5.79685	5.25734	4.80087	5.10948	4.43518	4.98799	4.99974	4.43691	4.67867	5.08122	5.00159	4.68731	4.52636	6.04324	5.19146	5.01136	5.46822	5.58407	5.44833
ENSCPOG00000036625	41.5318	-1.98741	0.299781	-6.62955	3.36709e-11	4.79788e-08	ENSCPOG00000036625	protein_coding	P2RY6|ENSCPOG00000036625	7.12448	6.72473	6.7113	5.04714	4.69111	4.71912	5.22808	3.70444	4.76455	3.85108	5.12437	4.29026	5.34942	5.05868	4.60072	4.95702	5.00278	4.64211	5.42316	5.46822	5.25748	5.38961
ENSCPOG00000031864	38.0129	-2.01379	0.358116	-5.62328	1.87364e-08	7.70498e-06	ENSCPOG00000031864	pseudogene	.|ENSCPOG00000031864	6.51331	6.46442	7.03047	5.67979	5.68795	4.03182	5.02463	4.83345	4.63835	4.21438	4.82121	5.16884	4.38438	4.52251	4.5086	4.58776	5.16296	4.26183	4.87833	5.064	3.96134	5.16296
ENSCPOG00000000556	133.961	-2.03936	0.421316	-4.84045	1.29548e-06	0.000189743	ENSCPOG00000000556	protein_coding	.|ENSCPOG00000000556	8.35871	8.24304	8.86	8.0562	7.56913	6.08326	7.16958	5.45898	6.16141	6.36838	5.85846	6.62951	6.47873	6.06501	5.84003	6.51068	7.16119	6.13811	6.36954	6.73427	5.92902	6.35706
ENSCPOG00000038041	654.822	-2.0412	0.430042	-4.74653	2.06937e-06	0.000280072	ENSCPOG00000038041	protein_coding	IFIT1B|ENSCPOG00000038041	10.5044	10.7724	11.1696	9.90993	9.73988	8.18988	9.16452	8.28642	8.439	8.19153	8.04773	8.24839	9.21872	8.13756	7.94482	8.65396	9.7409	8.15649	8.7672	9.36226	8.85364	8.95285
ENSCPOG00000015608	14.5772	-2.0817	0.435952	-4.77506	1.7965e-06	0.000249456	ENSCPOG00000015608	protein_coding	FOSB|ENSCPOG00000015608	5.29084	4.73757	5.16877	4.19624	3.83826	3.45706	3.78843	4.54552	4.08207	4.43714	2.76226	4.04819	4.12322	3.3294	3.2102	2.5874	3.24357	2.92834	3.2515	2.68001	4.23391	1.8528
ENSCPOG00000023721	158.845	-2.29892	0.500966	-4.58898	4.45424e-06	0.00053511	ENSCPOG00000023721	protein_coding	DHX58|ENSCPOG00000023721	8.64581	8.62721	9.03773	8.43056	8.12201	5.79485	7.13963	5.61896	6.01672	6.35023	6.48255	6.54531	6.9715	5.61017	6.05068	6.77108	7.0932	6.34296	6.79566	7.04613	5.85021	7.00132
ENSCPOG00000025944	16.916	-2.32632	0.557094	-4.17581	2.96925e-05	0.00253978	ENSCPOG00000025944	protein_coding	.|ENSCPOG00000025944	5.56005	5.7383	5.1228	5.25785	3.64724	3.96245	4.06828	2.1502	3.4912	3.50225	3.65182	3.20218	4.4429	3.50399	2.64456	1.58691	4.23909	3.33514	3.2515	3.38751	4.23391	4.05936
ENSCPOG00000040647	293.191	-2.36508	0.416467	-5.6789	1.35564e-08	6.58839e-06	ENSCPOG00000040647	protein_coding	SAMD9|ENSCPOG00000040647	9.67268	9.73725	10.229	8.56868	8.56194	7.13696	8.10897	6.62948	7.05578	7.16564	6.59781	7.02823	7.38366	6.53625	7.26762	7.31578	8.40477	6.93666	7.24396	8.04066	7.14884	7.86708
ENSCPOG00000034452	327.188	-2.38313	0.47633	-5.0031	5.64149e-07	9.47895e-05	ENSCPOG00000034452	protein_coding	IRF7|ENSCPOG00000034452	9.77541	9.64217	10.0731	9.35401	8.97433	7.14481	8.38481	7.07806	7.25169	7.24639	7.16954	7.587	7.95069	6.63341	6.79849	7.50275	8.29664	7.26595	7.58549	8.54764	6.91714	8.04407
ENSCPOG00000025373	153.32	-2.39842	0.514731	-4.65957	3.16871e-06	0.000403332	ENSCPOG00000025373	protein_coding	.|ENSCPOG00000025373	8.60175	8.93333	9.20976	8.55212	7.77591	5.71274	7.0987	6.0139	6.09088	5.85356	5.99557	6.17475	6.37735	5.49078	5.54772	6.67532	7.4981	5.68423	6.44205	6.20977	5.63198	6.57034
ENSCPOG00000033428	261.968	-2.40249	0.459184	-5.23209	1.67604e-07	3.8957e-05	ENSCPOG00000033428	protein_coding	IFIT3|ENSCPOG00000033428	9.62579	9.3446	9.93692	9.03215	8.56532	6.99654	7.88659	6.49843	7.06807	6.84103	6.89689	7.01384	7.47061	6.17238	6.61186	7.36922	8.11754	6.50927	7.43373	7.36291	6.91714	7.416
ENSCPOG00000014376	198.365	-2.44958	0.478209	-5.1224	3.01675e-07	6.08586e-05	ENSCPOG00000014376	protein_coding	.|ENSCPOG00000014376	9.35208	9.06089	9.62488	8.34856	7.96188	6.29558	7.32847	6.81716	6.62784	5.95315	6.05057	6.32992	6.68675	5.44868	6.14549	6.68939	8.06273	6.42851	6.47698	7.50928	6.51887	7.09618
ENSCPOG00000034856	108.245	-2.48697	0.418151	-5.94754	2.72198e-09	1.81897e-06	ENSCPOG00000034856	protein_coding	.|ENSCPOG00000034856	7.98855	8.46894	8.58705	6.85033	6.58339	6.1781	6.69405	5.76295	5.54018	6.85397	6.13781	5.63776	6.54701	5.40532	5.52438	5.0903	6.86759	4.98104	6.31909	6.20977	5.85021	6.79056
ENSCPOG00000030985	53.7592	-2.54906	0.703051	-3.62572	0.00028816	0.0166541	ENSCPOG00000030985	protein_coding	C1QA|ENSCPOG00000030985	7.84476	8.26729	7.10329	5.08447	4.5343	4.54024	4.37291	4.3157	3.98169	3.21181	3.65182	4.65414	6.33162	2.28671	3.93152	5.00283	6.70789	4.68909	4.38462	4.66327	3.42196	4.66554
ENSCPOG00000004153	339.148	-2.60864	0.466087	-5.5969	2.18214e-08	8.64128e-06	ENSCPOG00000004153	protein_coding	OAS3|ENSCPOG00000004153	9.61105	10.0692	10.4569	9.26334	9.21078	6.99654	8.2133	7.11432	7.18554	6.97739	7.31888	7.41152	7.51902	6.47465	6.89262	7.54206	8.33078	7.23462	7.39163	7.83391	7.09858	8.05828
ENSCPOG00000008531	562.528	-2.64036	0.735976	-3.58756	0.000333791	0.0186853	ENSCPOG00000008531	protein_coding	IFIT5|ENSCPOG00000008531	11.0203	10.5143	11.4558	10.0674	9.70964	6.97028	8.8531	6.67874	7.55217	7.09108	6.62222	7.46539	7.89414	6.2723	7.18819	8.4417	9.6253	7.19448	8.04336	8.55284	7.14884	8.33605
ENSCPOG00000031590	33.7502	-2.68607	0.682631	-3.93488	8.32387e-05	0.00601343	ENSCPOG00000031590	protein_coding	C1QC|ENSCPOG00000031590	7.08235	7.20825	6.72674	5.55238	4.73981	3.64589	4.30257	3.70444	3.4912	2.84776	3.5537	4.44126	5.62688	2.90027	3.0882	3.81007	5.74714	2.76252	3.45209	3.71911	3.625	4.80687
ENSCPOG00000005168	20.9696	-2.7059	0.467811	-5.78418	7.28667e-09	4.32828e-06	ENSCPOG00000005168	protein_coding	GALNTL5|ENSCPOG00000005168	6.34536	5.89592	5.16877	4.38757	4.29457	4.28008	3.44091	4.3157	4.17591	4.21438	4.38079	2.90235	4.84126	2.90027	3.32268	2.32426	4.00542	3.21186	3.78506	4.21552	4.66078	4.05936
ENSCPOG00000008107	378.675	-2.89598	0.683227	-4.23868	2.2484e-05	0.0020819	ENSCPOG00000008107	protein_coding	RSAD2|ENSCPOG00000008107	10.399	10.2817	10.8889	9.54015	8.6664	6.11557	7.9965	7.41975	6.82902	5.87911	6.32789	6.13984	7.89414	6.45352	6.1607	7.66112	8.8016	6.87704	6.76772	7.76384	7.31947	7.9199
ENSCPOG00000008569	81.3732	-2.93816	0.587398	-5.002	5.6739e-07	9.47895e-05	ENSCPOG00000008569	protein_coding	ZBP1|ENSCPOG00000008569	7.55244	8.09373	8.27133	7.83315	6.77081	4.54024	6.24666	4.74371	5.22598	5.13313	5.05434	4.98437	6.09667	3.92832	4.68731	4.95702	6.0225	4.90347	5.62352	5.85275	4.83463	6.14269
ENSCPOG00000015652	400.564	-3.00064	0.746012	-4.02224	5.76464e-05	0.00431018	ENSCPOG00000015652	protein_coding	.|ENSCPOG00000015652	10.1917	10.3332	11.171	9.79641	9.1736	6.49297	8.49537	6.1247	6.78502	6.95354	5.77384	7.14285	7.35347	5.94901	6.11457	7.72401	8.82873	6.79351	7.04105	7.66157	6.17523	7.43789
ENSCPOG00000014771	351.532	-3.06695	0.906547	-3.38311	0.000716703	0.0334249	ENSCPOG00000014771	protein_coding	IDO1|ENSCPOG00000014771	10.7207	10.5738	10.3893	8.81618	7.88818	6.45559	7.47957	5.97499	6.61114	4.43714	6.63427	8.09053	8.35287	4.67636	4.72873	6.89771	9.11983	6.48285	7.58014	6.38338	6.46699	7.54938
ENSCPOG00000034890	86.7392	-3.28512	0.841063	-3.90592	9.38694e-05	0.00660297	ENSCPOG00000034890	protein_coding	OAS2|ENSCPOG00000034890	8.21013	8.36491	8.6693	7.8495	7.02772	4.54024	6.22781	3.70444	4.57086	3.50225	4.43691	4.96456	5.5491	3.13073	3.85876	4.8608	6.5283	3.6521	5.04279	5.17616	3.625	5.68646
ENSCPOG00000013450	123.243	-3.35034	0.792346	-4.22838	2.35383e-05	0.00213281	ENSCPOG00000013450	protein_coding	ISG15|ENSCPOG00000013450	8.6602	8.77321	9.36591	8.10242	7.51419	4.87824	6.3549	4.43518	4.88059	4.68904	4.82121	5.04223	5.98295	3.50399	3.70122	6.06897	6.75894	5.12467	5.55978	6.33587	4.66078	6.19506
ENSCPOG00000023450	112.756	-3.83894	0.641385	-5.98539	2.15867e-09	1.64861e-06	ENSCPOG00000023450	protein_coding	.|ENSCPOG00000023450	8.70947	7.96325	9.42866	7.3024	6.9574	5.60307	7.23713	5.40145	4.50005	4.63007	6.23598	6.04868	6.5994	4.67636	3.78214	4.58776	6.06368	4.13183	5.21821	5.12117	4.10406	6.62227
ENSCPOG00000034843	35.9584	-4.11856	0.818829	-5.02982	4.90933e-07	8.605e-05	ENSCPOG00000034843	protein_coding	CXCL10|ENSCPOG00000034843	7.56779	6.5139	7.56524	6.48204	5.89563	3.35249	5.53464	2.1502	2.14241	1.02371	3.74368	3.80249	3.50775	1.84248	2.46012	2.32426	4.67089	2.35972	3.13968	3.71911	2.55065	3.90021
ENSCPOG00000015020	113.951	-4.96234	0.868697	-5.71239	1.11399e-08	5.6718e-06	ENSCPOG00000015020	protein_coding	GBP1|ENSCPOG00000015020	9.69032	8.89649	8.99052	7.27844	6.998	3.88958	6.3018	4.18543	3.33723	3.50225	4.90318	5.4652	5.15309	2.90027	2.24859	4.25069	5.64229	3.21186	4.1737	4.73827	3.1856	5.55904
Day3: VLP 4 µg vs PBS_2fold.1 with log2 normalized counts
ID	baseMean	log2FoldChange	lfcSE	stat	pvalue	padj	gene_id	biotype	gene_name	X26.PBS.Day3.post.infection	X27.PBS.Day3.post.infection	X28.PBS.Day3.post.infection	X31.GP3.Day3.post.infection	X32.GP3.Day3.post.infection	X33.GP3.Day3.post.infection	X34.GP3.Day3.post.infection	X35.GP3.Day3.post.infection	X36.VLP4.Day3.post.infection	X37.VLP4.Day3.post.infection	X38.VLP4.Day3.post.infection	X39.VLP4.Day3.post.infection	X40.VLP4.Day3.post.infection	X41.GP7.5.Day3.post.infection	X43.GP7.5.Day3.post.infection	X44.GP7.5.Day3.post.infection	X45.GP7.5.Day3.post.infection	X46.VLP10.Day3.post.infection	X47.VLP10.Day3.post.infection	X48.VLP10.Day3.post.infection	X49.VLP10.Day3.post.infection	X50.VLP10.Day3.post.infection
ENSCPOG00000013220	261.103	21.7463	5.08013	4.28067	1.86332e-05	0.00116499	ENSCPOG00000013220	protein_coding	HMCN2|ENSCPOG00000013220	0	0	0	1.45056	0	0.821989	0	0	0	1.02371	0	9.63327	0	0	0	0	0	0	0	10.2566	11.8635	0
ENSCPOG00000034933	30.1719	1.85963	0.573292	3.24377	0.00117961	0.0240729	ENSCPOG00000034933	protein_coding	RIOX2|ENSCPOG00000034933	3.70559	3.20428	4.48761	5.00883	5.82967	5.434	4.06828	4.91794	5.79804	5.71855	6.58545	4.96456	4.55327	4.88015	4.06688	4.09021	4.50138	5.83807	4.38462	4.1065	2.90278	3.81353
ENSCPOG00000010397	117.035	1.53353	0.393935	3.89285	9.90739e-05	0.00434156	ENSCPOG00000010397	pseudogene	.|ENSCPOG00000010397	6.4149	5.96871	5.84311	6.85033	6.48683	7.14481	6.28365	6.57848	6.77005	7.71214	8.18105	6.79571	7.99047	6.98224	6.17575	6.74436	4.72323	7.05796	6.84997	7.15963	6.66419	6.16036
ENSCPOG00000015591	23.9032	1.34053	0.358209	3.74231	0.000182336	0.00687755	ENSCPOG00000015591	protein_coding	STOX1|ENSCPOG00000015591	3.4645	3.62038	3.96951	4.32657	4.64071	4.84007	4.56543	5.07337	5.22598	4.74569	5.37476	4.46965	5.1176	4.35029	4.55539	5.0903	4.72323	4.54329	4.97924	4.50044	3.625	4.39406
ENSCPOG00000003119	33.3759	1.27623	0.309692	4.12098	3.77257e-05	0.00212825	ENSCPOG00000003119	protein_coding	FRMD6|ENSCPOG00000003119	3.9121	4.03621	4.48761	5.32177	4.83254	5.18272	5.33766	5.5143	4.98799	5.25523	5.40321	5.71094	5.52221	4.67636	4.88346	5.42912	4.91548	5.09008	5.60258	5.064	4.23391	5.23143
ENSCPOG00000033811	453.121	1.25959	0.289555	4.35007	1.36095e-05	0.00088471	ENSCPOG00000033811	protein_coding	DAPL1|ENSCPOG00000033811	7.64217	8.08284	7.92133	9.00808	9.20212	9.37093	8.73455	9.38402	9.28988	9.17881	8.8726	9.0259	9.35066	9.24976	8.53514	9.01414	8.5386	9.11148	8.75302	8.14771	7.13228	8.18885
ENSCPOG00000012235	68.0156	1.1816	0.321412	3.6763	0.000236642	0.00803764	ENSCPOG00000012235	protein_coding	SFRP2|ENSCPOG00000012235	4.64921	5.28552	5.37892	6.62822	6.58339	6.29558	6.40612	5.45898	6.57714	6.31322	5.87887	6.57174	6.18504	6.61449	6.1607	5.83576	6.0225	6.50927	6.51108	5.37728	5.25748	5.78087
ENSCPOG00000036686	34.2441	1.10558	0.365745	3.02283	0.00250426	0.0386507	ENSCPOG00000036686	protein_coding	.|ENSCPOG00000036686	4.09271	3.84323	4.41318	5.65519	4.96133	5.5089	5.53464	5.34153	5.08795	4.80021	5.51172	5.56068	4.70444	5.53168	4.76899	5.28825	5.23684	5.95801	5.19041	5.00448	4.23391	4.80687
ENSCPOG00000004099	37.0246	1.08542	0.276425	3.92663	8.61459e-05	0.00384367	ENSCPOG00000004099	protein_coding	SH3GLB2|ENSCPOG00000004099	4.39763	4.79207	4.25169	5.63016	4.78692	5.62568	5.18962	5.80793	5.46781	5.68996	5.66056	5.57381	5.4384	4.94214	4.95501	5.25077	4.23909	5.48565	5.49308	5.064	4.98976	5.26449
ENSCPOG00000024186	103.455	1.06844	0.274316	3.89492	9.82311e-05	0.00432393	ENSCPOG00000024186	protein_coding	TRGC1|ENSCPOG00000024186	5.98277	5.7658	5.89873	6.20538	6.39859	6.73056	6.37217	6.35427	7.26243	6.23622	7.11898	6.49785	7.27511	7.0957	7.27463	7.27903	6.33998	6.77185	7.00161	7.17321	6.44033	6.35706
ENSCPOG00000025350	223.57	1.04614	0.329036	3.17942	0.0014757	0.027697	ENSCPOG00000025350	pseudogene	.|ENSCPOG00000025350	7.30016	7.06067	7.07942	8.0562	7.50013	8.11993	7.79988	8.39357	8.17491	8.25633	8.19739	7.05189	8.782	8.1832	7.21029	7.67533	6.96863	7.78699	7.02541	8.1817	7.74682	7.16781
ENSCPOG00000008722	116.013	-1.00166	0.299688	-3.34235	0.000830729	0.0188451	ENSCPOG00000008722	pseudogene	.|ENSCPOG00000008722	7.64217	7.63085	6.94058	6.2877	6.73522	6.94353	6.08843	6.32363	6.3544	6.94146	6.18773	6.64204	5.83785	7.05419	7.16574	6.47862	7.08322	7.40612	6.14178	7.15963	7.49811	6.60946
ENSCPOG00000012276	60.6636	-1.00171	0.259531	-3.85969	0.000113531	0.00476249	ENSCPOG00000012276	protein_coding	MPEG1|ENSCPOG00000012276	7.01676	6.26691	6.54696	5.44167	5.32274	5.53302	5.59474	5.45898	6.18417	4.80021	5.79546	5.42227	5.6765	5.61017	5.89564	6.25081	5.12455	6.05087	6.11246	6.61992	6.07481	5.99295
ENSCPOG00000005504	332.987	-1.00452	0.232745	-4.31598	1.589e-05	0.0010063	ENSCPOG00000005504	protein_coding	.|ENSCPOG00000005504	8.91546	8.40917	9.55086	8.04678	8.23673	8.1397	8.22761	8.38617	8.0379	8.10214	8.02044	7.71406	8.25011	8.34111	7.88195	8.21723	8.83767	7.97409	8.01986	8.67241	8.62417	8.45893
ENSCPOG00000036596	74.5523	-1.00484	0.251398	-3.997	6.41502e-05	0.00313871	ENSCPOG00000036596	protein_coding	NIPAL1|ENSCPOG00000036596	7.03896	7.22816	6.77212	5.32177	5.95871	5.64794	5.70792	5.66857	6.06658	5.82755	5.91883	5.65022	6.56029	5.82285	5.93156	6.02524	7.00079	6.15494	6.15622	5.98183	6.46699	6.35706
ENSCPOG00000032571	345.379	-1.00565	0.240662	-4.17867	2.93221e-05	0.00173389	ENSCPOG00000032571	protein_coding	.|ENSCPOG00000032571	9.00838	8.66055	9.63105	8.44857	8.41973	8.24204	8.10381	7.79966	7.69374	8.2218	8.40859	7.67497	8.55542	8.08356	7.88195	8.40379	8.40076	8.05253	8.39648	8.48368	8.88363	8.54216
ENSCPOG00000002465	1674.15	-1.01166	0.347232	-2.91351	0.00357395	0.0483889	ENSCPOG00000002465	protein_coding	PPM1A|ENSCPOG00000002465	11.2169	10.7784	11.7077	10.0985	10.5239	10.2339	10.5851	11.2224	10.5211	10.2854	9.97303	9.55593	10.7429	10.7171	9.86115	10.5304	11.4586	10.3364	10.1124	11.0725	11.341	10.4824
ENSCPOG00000037547	1083.98	-1.0162	0.275136	-3.69345	0.000221233	0.00767359	ENSCPOG00000037547	protein_coding	CNPPD1|ENSCPOG00000037547	10.4371	9.89498	11.5308	9.68388	9.925	9.79792	9.94108	10.1947	9.85558	9.88776	9.73498	9.31219	9.98005	9.91733	9.60168	9.9469	10.5566	9.88782	9.69311	10.0641	10.4144	9.8352
ENSCPOG00000003249	900.392	-1.01852	0.305793	-3.33077	0.000866076	0.0193654	ENSCPOG00000003249	protein_coding	YPEL3|ENSCPOG00000003249	10.1075	9.6878	11.1316	9.39915	9.63275	9.47888	9.76427	9.84691	9.39363	9.34388	9.46499	8.95613	9.83191	9.55766	9.05612	9.65037	10.6071	9.5647	9.57044	9.95438	10.2399	9.78197
ENSCPOG00000007373	140.109	-1.02528	0.297404	-3.44743	0.000565957	0.0143181	ENSCPOG00000007373	protein_coding	TBC1D9|ENSCPOG00000007373	7.58298	8.27687	7.53045	6.92425	6.79405	6.96142	6.59453	6.81716	6.79983	6.73308	6.35727	6.46297	7.49156	6.51601	6.68733	6.98018	7.87881	6.62252	7.23038	7.22628	7.6219	7.04002
ENSCPOG00000010398	586.226	-1.02816	0.34108	-3.01442	0.00257469	0.0393663	ENSCPOG00000010398	protein_coding	ABCB10|ENSCPOG00000010398	10.0486	9.14966	9.94685	8.62359	9.07503	8.81684	9.18422	9.85496	8.88346	8.58218	8.73107	7.92355	9.26608	8.99575	8.30462	9.30212	9.77075	8.79719	8.69733	9.56129	9.70025	8.95032
ENSCPOG00000021906	772.877	-1.03068	0.300816	-3.42629	0.000611889	0.0149756	ENSCPOG00000021906	protein_coding	FOXO3|ENSCPOG00000021906	9.97855	9.38505	10.9747	9.00077	9.395	9.07277	9.62169	9.69956	9.28199	9.01561	9.27023	8.91672	9.59603	9.33022	9.06221	9.35164	10.1355	9.12649	9.51829	9.74072	10.1358	9.54696
ENSCPOG00000014085	266.256	-1.0381	0.123961	-8.3744	5.55079e-17	5.44866e-13	ENSCPOG00000014085	protein_coding	ZCCHC2|ENSCPOG00000014085	8.82893	8.51422	8.99372	8.29782	8.17609	7.6758	8.14459	8.13581	7.80807	7.71923	7.72604	7.71703	7.80771	7.91602	7.83531	7.95128	8.01628	7.69791	7.82123	7.75483	7.8517	7.89901
ENSCPOG00000011140	201.702	-1.04163	0.263815	-3.94834	7.86952e-05	0.00362663	ENSCPOG00000011140	protein_coding	.|ENSCPOG00000011140	8.60919	8.54232	8.15625	7.53589	7.38237	7.52157	7.36344	7.21793	7.15129	7.75417	7.45421	6.72681	7.73931	7.05419	7.63746	6.95709	7.97909	7.25818	7.30356	7.9646	8.15199	7.26901
ENSCPOG00000027502	302.876	-1.04464	0.28388	-3.67988	0.000233348	0.00796512	ENSCPOG00000027502	protein_coding	TBC1D8|ENSCPOG00000027502	9.25587	8.9898	9.00326	7.93372	7.98226	7.81512	8.23234	7.68379	7.55217	7.95373	7.83448	7.63479	8.84031	7.55846	7.55926	7.84211	8.61332	7.45451	8.31516	8.37624	8.46796	8.33993
ENSCPOG00000005463	850.945	-1.04533	0.154652	-6.75922	1.38734e-11	8.51131e-09	ENSCPOG00000005463	protein_coding	ADAR|ENSCPOG00000005463	10.3708	10.3042	10.6586	10.0236	9.89575	9.30941	9.76263	9.23966	9.40579	9.30905	9.32702	9.5468	9.43957	9.23436	9.4536	9.58412	9.71043	9.53286	9.77142	9.73844	9.63709	9.75751
ENSCPOG00000013754	1154.25	-1.04678	0.167163	-6.26204	3.79981e-10	1.33211e-07	ENSCPOG00000013754	protein_coding	TRANK1|ENSCPOG00000013754	10.7462	10.6797	11.1618	10.2934	10.2719	9.80784	10.079	9.61667	9.65427	9.6506	9.92233	9.90746	9.99235	9.90181	9.74231	10.1322	10.3274	9.88782	10.2331	10.3266	10.0915	10.2371
ENSCPOG00000003522	692.585	-1.05075	0.308281	-3.40841	0.000653423	0.0157142	ENSCPOG00000003522	protein_coding	CUL4B|ENSCPOG00000003522	9.72496	9.34687	10.6983	9.09523	9.28239	8.91419	9.24877	9.77228	9.32103	8.95082	8.89029	8.64523	9.07117	9.30094	8.92417	9.41443	10.2703	9.04531	8.8203	9.67304	9.81105	9.428
ENSCPOG00000025877	96.0877	-1.05226	0.182219	-5.77467	7.71056e-09	1.54463e-06	ENSCPOG00000025877	protein_coding	ATXN7L1|ENSCPOG00000025877	7.48936	7.16761	7.48575	6.35033	6.6613	6.35091	6.54968	5.89388	6.37433	6.19613	6.31297	6.23388	6.56029	6.24796	6.30461	6.28828	6.40552	6.03277	6.44205	6.75248	6.68705	7.01109
ENSCPOG00000039552	168.098	-1.05702	0.33191	-3.18467	0.0014492	0.0274091	ENSCPOG00000039552	protein_coding	.|ENSCPOG00000039552	8.46909	7.78661	7.95451	7.48096	7.25413	6.89782	7.24653	7.34543	6.2718	7.18626	6.94606	6.89849	7.5984	6.5759	7.35619	6.63225	7.60659	6.44229	7.83476	8.1817	7.54891	6.98158
ENSCPOG00000008554	44.011	-1.05754	0.268344	-3.94099	8.11474e-05	0.00368133	ENSCPOG00000008554	protein_coding	IL1RAP|ENSCPOG00000008554	6.71977	5.59237	6.19375	5.00883	5.25734	4.91542	5.70792	4.83345	4.93529	4.85273	5.48535	5.30111	5.08122	5.26682	5.4017	5.39517	5.27241	5.15845	5.64416	6.20977	5.4832	5.26449
ENSCPOG00000007773	295.829	-1.0577	0.281678	-3.75498	0.000173355	0.00671536	ENSCPOG00000007773	protein_coding	F8|ENSCPOG00000007773	8.84162	9.04414	8.1216	7.58229	8.26196	8.15144	7.69396	7.44844	7.62053	8.06366	7.41283	7.88454	7.16643	8.32375	8.4786	7.96869	9.13682	8.32586	7.69833	8.61884	8.576	8.18885
ENSCPOG00000000218	691.924	-1.06489	0.279013	-3.81662	0.000135291	0.00548768	ENSCPOG00000000218	protein_coding	SRP72|ENSCPOG00000000218	10.0098	9.36496	10.8004	9.01534	9.07977	9.03315	9.49731	9.58149	9.21448	8.87665	8.99914	8.99082	9.42331	9.09802	9.05205	9.46235	10.247	9.07214	8.8428	9.4317	9.24882	9.30431
ENSCPOG00000026333	67.0608	-1.06888	0.302701	-3.53113	0.000413794	0.0116718	ENSCPOG00000026333	protein_coding	.|ENSCPOG00000026333	7.01676	7.07173	6.40053	5.92583	5.71256	6.23803	6.16972	5.14523	5.76822	6.35023	5.56306	5.13378	5.98295	5.75538	6.22	5.3604	6.46821	5.40351	6.39412	6.01237	5.67834	6.14269
ENSCPOG00000032978	30.5054	-1.06959	0.312049	-3.42764	0.00060885	0.0149756	ENSCPOG00000032978	lincRNA	.|ENSCPOG00000032978	5.73339	5.7658	5.33927	3.9756	4.87676	4.98703	4.88719	4.3157	4.82374	5.17499	4.13154	4.38275	4.2597	4.67636	5.34955	4.7577	5.40652	5.12467	4.43287	5.17616	5.53452	4.4526
ENSCPOG00000037647	476.586	-1.0773	0.217823	-4.94574	7.5854e-07	7.67611e-05	ENSCPOG00000037647	protein_coding	.|ENSCPOG00000037647	9.5389	9.58737	10.0548	9.57827	9.16471	8.49939	9.13699	8.26238	8.43426	8.63937	8.90777	8.79298	8.52865	8.53464	8.31145	8.60283	8.66442	8.53962	8.70226	8.42246	8.30019	8.61445
ENSCPOG00000013698	133.282	-1.07732	0.25856	-4.1666	3.09174e-05	0.00179577	ENSCPOG00000013698	protein_coding	NBN|ENSCPOG00000013698	7.03896	7.11513	8.31798	6.97482	7.06642	6.86967	6.991	7.43417	6.47007	6.57009	6.69306	6.39798	6.64996	6.98224	7.0232	6.89771	7.69444	6.53522	6.8321	7.07535	7.37683	6.97161
ENSCPOG00000034193	45.7947	-1.07767	0.356906	-3.01948	0.00253209	0.0388967	ENSCPOG00000034193	protein_coding	RAB20|ENSCPOG00000034193	6.27229	6.26691	6.61496	5.86278	5.55819	4.91542	5.40635	5.14523	3.75719	5.56959	5.45849	4.9241	6.05975	4.74753	4.41019	5.3604	5.69566	5.05464	5.39908	5.78361	5.76683	5.16296
ENSCPOG00000010556	1575.52	-1.08167	0.269672	-4.01104	6.0452e-05	0.00301116	ENSCPOG00000010556	protein_coding	STEAP4|ENSCPOG00000010556	11.4778	10.9477	11.4776	10.6248	10.3834	10.3004	10.573	9.66331	9.60451	10.1542	10.3212	10.2728	10.6543	10.5241	10.2146	10.2941	10.9741	9.78479	10.8031	10.9615	11.0865	10.7169
ENSCPOG00000001216	280.534	-1.08288	0.247827	-4.3695	1.24533e-05	0.000831575	ENSCPOG00000001216	protein_coding	LGMN|ENSCPOG00000001216	8.83529	8.73894	9.25308	8.15161	8.05142	7.91029	7.88056	7.94767	7.68579	7.57816	8.03869	7.52409	8.39053	7.67258	7.70647	7.63953	8.84063	7.73756	7.94698	7.67117	8.16833	7.81225
ENSCPOG00000003630	28.7047	-1.08389	0.310015	-3.49627	0.000471819	0.0127586	ENSCPOG00000003630	protein_coding	SLC15A3|ENSCPOG00000003630	5.93622	5.46397	5.92575	5.38297	4.78692	4.28008	5.30205	4.18543	4.26403	5.25523	4.6888	4.22514	5.00558	4.52251	4.30458	4.46222	4.72323	3.98894	4.84306	4.73827	3.96134	4.85107
ENSCPOG00000027494	34.0114	-1.0873	0.346448	-3.13843	0.00169857	0.0301503	ENSCPOG00000027494	protein_coding	ARHGAP8|ENSCPOG00000027494	5.98277	5.43	5.56231	5.29016	5.29041	5.90986	5.22808	5.14523	4.17591	4.43714	4.90318	4.90343	4.32339	4.74753	4.64466	4.95702	5.69566	5.58835	3.85755	4.94239	5.19506	4.39406
ENSCPOG00000023531	278.471	-1.08937	0.364823	-2.98602	0.00282631	0.0417817	ENSCPOG00000023531	protein_coding	TACC3|ENSCPOG00000023531	8.84792	8.4308	9.30031	7.73093	7.52117	7.52759	8.2743	8.78522	7.87256	7.66151	7.78128	6.89326	8.46654	7.90827	7.41446	7.60282	8.59588	7.4477	7.38551	8.41676	8.50702	7.72589
ENSCPOG00000035806	73.6554	-1.0905	0.176769	-6.16908	6.86904e-10	2.10708e-07	ENSCPOG00000035806	protein_coding	E2F3|ENSCPOG00000035806	6.85102	6.87115	6.94058	5.92583	6.09597	6.09951	6.18934	6.05178	5.93855	5.82755	5.95771	5.5069	5.90183	6.29624	6.08298	5.90976	6.40552	5.63709	6.14178	6.49572	6.26911	6.41709
ENSCPOG00000033104	112.605	-1.09098	0.250466	-4.35581	1.32576e-05	0.0008734	ENSCPOG00000033104	protein_coding	TENT5A|ENSCPOG00000033104	7.38925	7.25751	7.69657	7.43835	7.00798	6.56494	6.70773	6.52561	6.09088	6.60113	6.06844	6.07664	6.87916	6.59532	6.49669	6.6176	6.97943	6.0864	6.99359	7.00115	6.64096	6.97161
ENSCPOG00000026431	689.213	-1.09541	0.225972	-4.84756	1.24992e-06	0.000120179	ENSCPOG00000026431	protein_coding	UNC93B1|ENSCPOG00000026431	10.1842	10.216	10.3685	9.89162	9.57688	8.92107	9.40171	8.74531	8.96459	9.22188	9.11333	8.93973	9.50969	8.7186	8.87428	9.1322	9.57456	8.8906	9.36666	9.47894	9.35254	9.2742
ENSCPOG00000032610	74.1607	-1.10476	0.180163	-6.13202	8.67703e-10	2.50511e-07	ENSCPOG00000032610	protein_coding	.|ENSCPOG00000032610	6.82571	6.75248	6.94058	6.20538	5.852	5.69146	5.95722	5.85154	5.99113	5.60064	5.70694	5.699	5.7709	6.14627	6.43546	6.41228	6.55742	5.79576	6.47698	6.53832	6.59336	6.01254
ENSCPOG00000008917	224.443	-1.10508	0.143134	-7.72059	1.15791e-14	3.49747e-11	ENSCPOG00000008917	protein_coding	SRGAP2|ENSCPOG00000008917	8.59428	8.47728	8.6653	7.75428	7.61553	7.67037	7.37205	7.75442	7.60374	7.66885	7.31888	7.13844	7.65519	7.51831	7.61001	7.45411	7.9737	7.66304	7.62236	7.91697	7.95889	7.76683
ENSCPOG00000019906	949.815	-1.11395	0.339055	-3.28546	0.00101817	0.0218955	ENSCPOG00000019906	protein_coding	FAM117A|ENSCPOG00000019906	10.8329	10.2197	10.5607	9.21367	9.71421	8.85322	9.928	10.4799	9.58753	9.34388	9.23702	8.61378	10.0698	9.82162	9.13527	9.83264	10.1748	9.7113	9.34949	10.161	10.5359	9.88918
ENSCPOG00000009769	48.7557	-1.11463	0.373931	-2.98086	0.00287444	0.0422388	ENSCPOG00000009769	protein_coding	.|ENSCPOG00000009769	6.66373	6.44754	6.32134	5.44167	5.41559	5.55675	5.06768	5.40145	4.93529	4.99974	5.83777	4.46965	6.07833	5.57146	5.59328	3.70314	5.74714	4.94278	5.68457	5.95063	6.00376	5.1976
ENSCPOG00000030755	594.554	-1.13153	0.206409	-5.48198	4.20581e-08	6.8807e-06	ENSCPOG00000030755	protein_coding	.|ENSCPOG00000030755	9.78857	9.85713	10.3648	9.72139	9.42881	8.65313	9.14707	8.86186	8.84469	8.78502	9.01996	9.11622	8.67621	8.82115	8.88348	9.17033	9.23924	9.01566	8.98912	8.96171	8.58819	9.24137
ENSCPOG00000014707	67.8001	-1.14417	0.330602	-3.46088	0.000538415	0.0138751	ENSCPOG00000014707	protein_coding	EPHA1|ENSCPOG00000014707	6.69202	6.59278	6.59826	4.80031	5.99928	5.81467	5.02463	5.61896	5.79804	5.97701	4.86277	5.25292	5.40935	6.2723	6.43546	5.3604	6.75894	6.65838	5.88861	6.61992	6.974	5.93253
ENSCPOG00000005451	35.1052	-1.14712	0.345828	-3.31703	0.000909785	0.0202046	ENSCPOG00000005451	protein_coding	UBE2L6|ENSCPOG00000005451	5.49731	5.92059	6.56427	6.30362	5.50283	4.71912	4.62429	5.21367	4.76455	4.90342	4.77841	5.28522	4.92576	4.94214	4.46023	5.17276	4.56012	4.49122	4.1737	4.21552	4.56531	5.01543
ENSCPOG00000014606	68.8926	-1.1499	0.226407	-5.07893	3.79559e-07	4.18624e-05	ENSCPOG00000014606	protein_coding	ARVCF|ENSCPOG00000014606	6.94805	6.89625	6.99263	6.22223	6.3207	5.38182	6.24666	5.935	5.46781	5.71855	6.13781	5.54742	6.05975	5.82285	5.74229	5.64672	6.46821	5.75218	5.92279	6.23588	6.00376	5.66186
ENSCPOG00000001960	343.507	-1.15058	0.334498	-3.43971	0.000582346	0.0145526	ENSCPOG00000001960	protein_coding	OAZ2|ENSCPOG00000001960	9.5193	8.61214	9.08944	8.21188	8.24519	7.39566	8.72449	9.29204	8.13457	7.63175	8.13937	7.3707	8.36048	8.38083	7.64829	8.47865	8.48655	8.039	7.83476	8.56319	8.79171	8.0955
ENSCPOG00000000826	480.123	-1.15524	0.336638	-3.43169	0.000599823	0.0148684	ENSCPOG00000000826	protein_coding	TAX1BP1|ENSCPOG00000000826	9.06896	8.76302	10.4169	8.53199	8.49614	8.45588	8.89254	9.06077	8.67024	8.15539	8.18105	8.29871	8.83758	8.70077	8.45411	8.72401	9.8582	8.66536	8.39038	9.04162	9.23337	8.68329
ENSCPOG00000027141	39.1799	-1.15873	0.290085	-3.99443	6.48492e-05	0.00315128	ENSCPOG00000027141	protein_coding	EGR1|ENSCPOG00000027141	6.27229	6.83267	6.12545	4.96946	5.07956	5.434	5.06768	4.3157	5.46781	5.74658	4.6888	5.61252	4.70444	5.44868	5.45203	5.21229	4.61657	5.01831	4.22939	4.58415	4.23391	4.26933
ENSCPOG00000011407	103.098	-1.17167	0.232336	-5.04303	4.58224e-07	4.94277e-05	ENSCPOG00000011407	protein_coding	ERCC6L|ENSCPOG00000011407	7.28167	7.30513	7.79512	7.17842	7.31164	6.29558	6.68025	6.26032	6.45142	5.95315	6.20399	6.49785	6.42167	6.47465	6.4229	6.32481	6.79607	6.38637	6.3062	6.65905	5.96688	6.66002
ENSCPOG00000036838	2016.84	-1.17254	0.376361	-3.11547	0.0018365	0.0316265	ENSCPOG00000036838	protein_coding	GABARAPL2|ENSCPOG00000036838	11.9861	11.0435	11.9658	10.4036	10.5108	10.3118	11.2942	11.4967	10.6786	10.1318	10.2279	9.93826	11.3327	10.446	10.3029	11.0432	11.8241	10.4127	10.2151	11.1536	11.1341	10.7711
ENSCPOG00000032088	1299.53	-1.18689	0.305814	-3.88109	0.000103989	0.00448801	ENSCPOG00000032088	protein_coding	SNX3|ENSCPOG00000032088	11.2588	10.4774	11.0971	9.82426	10.0522	9.66505	10.3837	10.787	9.77727	9.7194	9.61392	9.28847	10.36	10.1649	9.81982	10.3866	10.9468	9.88404	9.89064	10.6099	10.9679	10.4451
ENSCPOG00000007390	257.174	-1.1915	0.339452	-3.51005	0.000448017	0.0122842	ENSCPOG00000007390	protein_coding	ANK1|ENSCPOG00000007390	8.90341	8.44787	8.83171	7.40922	8.19368	7.30049	8.01311	8.18778	7.38539	7.66885	7.62095	6.7674	8.04344	7.76124	7.34291	8.06361	8.72022	7.55938	6.93618	8.04805	8.576	8.02008
ENSCPOG00000010629	357.085	-1.19909	0.244277	-4.90875	9.16609e-07	8.90835e-05	ENSCPOG00000010629	protein_coding	CTSS|ENSCPOG00000010629	9.4914	9.4606	9.18201	8.77396	8.45297	8.09584	8.2558	8.06347	7.87955	8.1449	8.1436	7.82261	8.75049	7.85286	8.03838	8.13219	8.92686	7.74869	8.4878	8.4053	8.27023	8.21021
ENSCPOG00000034680	3853.22	-1.20065	0.385698	-3.11292	0.00185248	0.0317345	ENSCPOG00000034680	protein_coding	BNIP3L|ENSCPOG00000034680	12.8934	12.3392	12.7918	11.3756	11.6168	10.9793	12.131	12.3709	11.5311	10.7638	11.2313	10.5994	12.4933	11.4766	11.1803	12.018	12.4222	11.366	11.18	12.126	12.2366	11.9039
ENSCPOG00000020885	79.8861	-1.20692	0.346716	-3.48101	0.000499531	0.0132883	ENSCPOG00000020885	protein_coding	DDI2|ENSCPOG00000020885	7.20521	6.2279	7.54795	5.52549	6.35236	5.81467	6.14982	6.79499	6.04187	5.82755	6.01414	5.4652	6.07833	6.36575	5.23922	6.36044	6.25363	5.81707	5.98882	6.42937	7.21325	6.16036
ENSCPOG00000036350	1995.01	-1.20732	0.343823	-3.51147	0.000445643	0.0122533	ENSCPOG00000036350	protein_coding	.|ENSCPOG00000036350	11.9015	11.2098	11.9948	10.5069	10.5143	10.4895	10.9992	11.3999	10.6442	10.3587	10.2632	9.75505	11.2372	10.6066	10.2787	10.9188	11.4991	10.2838	10.3718	10.9428	11.6518	10.7501
ENSCPOG00000013482	264.096	-1.20861	0.27322	-4.42359	9.70735e-06	0.00068552	ENSCPOG00000013482	protein_coding	FMNL2|ENSCPOG00000013482	8.91546	8.70028	8.79187	8.0133	7.87189	7.87769	7.81259	6.98322	7.24088	7.80837	7.44055	7.39681	7.98063	7.72643	7.90923	7.2883	8.80464	7.63931	8.11163	8.44502	8.20838	8.04883
ENSCPOG00000031730	505.047	-1.21825	0.393422	-3.09655	0.00195786	0.0329082	ENSCPOG00000031730	protein_coding	LRP1|ENSCPOG00000031730	9.76213	10.4169	9.36591	9.05584	8.58211	8.40777	8.22285	8.28642	8.439	8.80181	8.78342	7.32482	9.41967	7.99858	8.59796	7.88555	9.71851	8.49734	9.17787	9.24177	9.11193	8.88007
ENSCPOG00000013970	3365.02	-1.21879	0.410497	-2.96905	0.00298721	0.0433124	ENSCPOG00000013970	protein_coding	SNCA|ENSCPOG00000013970	12.6831	11.7597	12.6041	11.0054	11.276	10.8717	12.0521	12.3535	11.4395	10.8519	11.0754	10.3626	11.795	11.4131	10.6887	11.8714	12.4281	11.0612	10.9081	11.9964	12.3546	11.6543
ENSCPOG00000032575	26.4244	-1.22479	0.294702	-4.15602	3.23833e-05	0.00185892	ENSCPOG00000032575	protein_coding	TNFSF13B|ENSCPOG00000032575	5.21488	5.84527	5.97833	4.32657	5.07956	4.58708	4.06828	5.34153	4.70283	4.56858	4.49093	4.57794	4.4429	4.60148	3.85876	4.25069	4.95979	4.68909	4.61116	4.66327	3.80295	3.81353
ENSCPOG00000014344	1275.85	-1.22887	0.342954	-3.5832	0.000339413	0.0103148	ENSCPOG00000014344	protein_coding	HDAC2|ENSCPOG00000014344	10.8518	10.2085	11.622	10.0139	10.3087	9.63611	10.4735	10.9513	9.77352	9.53682	9.67353	9.44413	10.3098	10.1584	9.68822	10.5661	10.8143	9.70131	9.37595	10.5237	10.6838	10.1144
ENSCPOG00000014537	317.649	-1.23983	0.179343	-6.91317	4.73927e-12	3.32291e-09	ENSCPOG00000014537	protein_coding	MOV10|ENSCPOG00000014537	9.03623	9.06366	9.38794	8.52861	8.61185	7.96008	8.19885	7.64714	7.77846	7.93558	7.98794	7.98876	7.97568	8.0203	8.13398	7.8484	8.57467	8.02075	8.15901	8.09874	8.10184	8.25613
ENSCPOG00000030530	74.5281	-1.24116	0.307445	-4.03701	5.41365e-05	0.002821	ENSCPOG00000030530	protein_coding	CDKN1A|ENSCPOG00000030530	7.26293	7.16761	6.81612	6.66564	6.13291	5.9641	5.91069	5.76295	5.91152	5.74658	5.68393	5.699	6.21892	5.64786	5.18073	5.78423	6.83227	5.34604	5.9726	6.33587	6.41316	6.43171
ENSCPOG00000026114	78.1011	-1.2417	0.426851	-2.90898	0.00362611	0.048937	ENSCPOG00000026114	protein_coding	ASPG|ENSCPOG00000026114	7.44017	7.31447	7.00535	6.66564	6.41368	5.62568	6.26528	5.14523	4.70283	6.00048	6.18773	5.43672	6.92093	5.57146	5.78218	5.52642	6.94678	5.05464	5.79942	6.45183	6.32847	6.2121
ENSCPOG00000009878	1260.49	-1.24478	0.371548	-3.35025	0.000807396	0.0184312	ENSCPOG00000009878	protein_coding	GRINA|ENSCPOG00000009878	10.8008	10.5153	11.6348	10.0164	10.3077	9.82382	10.1076	10.9994	9.94992	9.9895	9.87994	8.45065	10.2629	10.216	9.34624	9.96581	10.4892	9.79557	9.56097	10.5948	10.8863	10.0742
ENSCPOG00000009226	183.454	-1.249	0.178411	-7.0007	2.5469e-12	1.92311e-09	ENSCPOG00000009226	protein_coding	NAMPT|ENSCPOG00000009226	8.50939	8.11527	8.62876	7.74847	7.35918	7.20611	7.48752	7.07806	6.88567	7.17598	7.24221	7.34794	7.20921	6.87507	7.0315	7.48672	7.69444	7.31919	7.37937	7.46581	7.14884	7.44512
ENSCPOG00000013179	57.1084	-1.25346	0.268838	-4.66251	3.12373e-06	0.000262073	ENSCPOG00000013179	protein_coding	RIN2|ENSCPOG00000013179	6.99422	6.65292	6.47561	6.30362	6.13291	5.66987	6.0023	4.64802	5.03884	5.43825	5.48535	5.39292	5.88081	5.49078	5.4017	5.13212	5.89138	5.15845	5.70436	5.63452	6.14253	5.91182
ENSCPOG00000009046	461.919	-1.25851	0.179567	-7.00861	2.40703e-12	1.92311e-09	ENSCPOG00000009046	protein_coding	AGRN|ENSCPOG00000009046	9.5999	9.61786	9.96813	8.95868	9.02924	8.52367	8.52656	8.4443	8.16921	8.81511	8.42949	8.47886	8.45237	8.37522	8.54677	8.16278	8.94626	8.62666	8.76012	8.83929	9.05596	8.71652
ENSCPOG00000003385	763.213	-1.27456	0.346395	-3.6795	0.000233696	0.00796512	ENSCPOG00000003385	protein_coding	CCNDBP1|ENSCPOG00000003385	9.94955	9.78002	10.9486	8.35239	9.49591	8.98368	9.81726	9.792	9.39363	8.87665	8.75058	8.70765	9.37153	9.42825	9.32783	9.70855	10.2878	9.05206	8.82483	9.91653	9.98944	9.19283
ENSCPOG00000040476	85.2485	-1.27554	0.39699	-3.21304	0.00131339	0.0257331	ENSCPOG00000040476	protein_coding	.|ENSCPOG00000040476	7.14509	6.80643	7.45825	6.48204	6.23835	6.75127	6.10919	6.32363	6.3544	5.87911	5.70694	5.21987	6.13267	6.72443	5.821	6.13216	6.42145	5.43141	5.24547	6.07158	7.64543	6.31034
ENSCPOG00000000482	7251.05	-1.27576	0.398186	-3.20394	0.00135561	0.0262712	ENSCPOG00000000482	protein_coding	ADIPOR1|ENSCPOG00000000482	13.5838	12.8935	13.9783	12.3652	12.6348	12.1158	12.7673	13.586	12.4743	12.15	12.1472	11	12.963	12.6431	11.741	12.6215	13.1365	12.418	12.1755	13.1832	13.5737	12.7
ENSCPOG00000011210	220.476	-1.28157	0.27134	-4.72311	2.32271e-06	0.000196549	ENSCPOG00000011210	protein_coding	PARP12|ENSCPOG00000011210	8.46909	8.59308	9.03463	8.57197	8.30305	7.21359	7.82519	7.16706	7.57819	7.02395	7.51413	7.47942	7.55925	6.89088	7.21029	7.5107	7.6478	7.2026	7.54216	7.6996	7.06407	7.61493
ENSCPOG00000002723	1380.49	-1.29034	0.415564	-3.10502	0.00190266	0.0323081	ENSCPOG00000002723	protein_coding	RNF14|ENSCPOG00000002723	11.196	10.4596	11.8307	9.92286	10.018	9.78668	10.3858	10.7413	9.89061	9.5227	9.67353	9.20122	10.9322	9.97408	9.49469	10.4155	11.4416	9.89284	9.60901	10.501	10.8399	10.1335
ENSCPOG00000038699	683.792	-1.29694	0.205508	-6.31091	2.77402e-10	1.08919e-07	ENSCPOG00000038699	protein_coding	.|ENSCPOG00000038699	10.299	10.122	10.5629	9.87707	9.70198	8.94374	9.50516	8.78522	9.07529	9.11034	9.01305	9.01631	9.00473	8.8578	8.95067	9.06091	9.47121	8.85499	9.2111	9.41751	9.02938	9.32208
ENSCPOG00000004929	137.44	-1.30105	0.207441	-6.2719	3.56671e-10	1.2967e-07	ENSCPOG00000004929	protein_coding	TLR3|ENSCPOG00000004929	8.09831	7.79997	8.11575	7.41656	7.41272	6.73056	7.0987	6.65432	6.78502	6.35023	6.59781	7.05189	6.64996	6.45352	6.87428	7.33382	7.00079	6.81485	6.69046	7.03129	6.51887	7.04002
ENSCPOG00000032003	58.2614	-1.30113	0.383954	-3.38876	0.000702101	0.0164876	ENSCPOG00000032003	protein_coding	ATP8A2|ENSCPOG00000032003	6.34536	6.08241	7.33263	5.70397	6.05807	6.26709	5.47192	5.89388	5.13544	5.04559	5.95771	5.07955	5.62688	5.82285	5.18073	5.58782	6.86759	5.61293	4.73176	6.10029	5.63198	4.85107
ENSCPOG00000036808	49.3545	-1.30374	0.400708	-3.25358	0.0011396	0.0234515	ENSCPOG00000036808	protein_coding	ABCA6|ENSCPOG00000036808	6.66373	6.79313	5.75545	5.15634	4.478	5.4594	5.22808	5.14523	5.26921	4.29252	5.87887	4.4975	5.4384	5.40532	4.72873	4.58776	6.42145	5.77414	6.06733	6.12845	6.17523	5.35933
ENSCPOG00000015369	158.544	-1.31973	0.352656	-3.74226	0.000182373	0.00687755	ENSCPOG00000015369	protein_coding	EHD4|ENSCPOG00000015369	8.73688	7.72491	8.40217	7.71316	7.43507	7.01379	6.83777	6.26032	6.48847	7.03535	7.21037	6.44878	7.62391	6.14627	6.4229	6.71714	7.64101	6.54802	7.087	7.39803	7.47203	7.12346
ENSCPOG00000006215	44.1921	-1.32088	0.446375	-2.95913	0.00308513	0.0441453	ENSCPOG00000006215	protein_coding	MRC1|ENSCPOG00000006215	5.93622	6.62316	6.05376	5.12085	5.63744	5.32768	4.56543	4.43518	5.46781	4.85273	5.22343	4.29026	4.70444	4.35029	4.95501	4.58776	6.77142	5.51202	5.34967	6.15607	5.92902	5.26449
ENSCPOG00000000489	5278.76	-1.32914	0.451296	-2.94515	0.00322795	0.0453948	ENSCPOG00000000489	protein_coding	TMOD1|ENSCPOG00000000489	13.2871	12.4304	13.2959	11.9542	12.2431	11.1912	12.4187	13.2232	12.0374	11.6126	11.3132	10.527	12.4543	12.3326	11.1558	12.4357	12.772	11.8269	11.3204	12.8774	13.1005	12.2737
ENSCPOG00000010251	1629.72	-1.3324	0.443117	-3.00689	0.00263938	0.04023	ENSCPOG00000010251	protein_coding	.|ENSCPOG00000010251	11.8452	10.8997	11.3512	10.2334	10.9439	9.85765	10.7126	11.6612	10.5132	10.2878	10.126	8.68058	10.2206	10.8932	9.12172	10.5991	10.447	10.2674	9.59715	10.9809	11.3678	10.1623
ENSCPOG00000005502	424.019	-1.33421	0.446608	-2.98743	0.00281334	0.0417096	ENSCPOG00000005502	protein_coding	MCTS1|ENSCPOG00000005502	9.37843	8.84264	10.3437	8.39015	8.32715	8.33759	8.31059	9.16384	8.81583	8.01839	8.03869	7.22426	8.92229	7.99858	7.68032	8.17284	9.7023	8.0299	7.91337	9.10322	9.02938	8.18021
ENSCPOG00000012614	410.791	-1.34095	0.361471	-3.70972	0.00020749	0.00737941	ENSCPOG00000012614	protein_coding	SPECC1|ENSCPOG00000012614	9.84949	8.45211	10.0317	8.02294	8.48903	8.45588	8.55331	8.47948	8.45313	7.52251	8.55207	7.40786	8.81283	8.39753	7.9966	8.58411	9.18661	8.34798	7.82575	8.62873	9.23337	8.63671
ENSCPOG00000024999	842.256	-1.35174	0.259584	-5.20732	1.91585e-07	2.32172e-05	ENSCPOG00000024999	protein_coding	LGALS3BP|ENSCPOG00000024999	10.6894	10.6634	10.7559	10.4401	10.0413	9.31637	9.68354	9.07923	9.0569	9.11304	9.52286	9.49249	9.50283	8.92075	8.84162	9.55366	9.85527	9.25695	9.34003	9.59447	8.96069	9.42068
ENSCPOG00000022128	106.537	-1.35572	0.458357	-2.95777	0.00309868	0.0442103	ENSCPOG00000022128	protein_coding	MAL|ENSCPOG00000022128	8.21013	7.61582	7.37246	7.15229	6.60983	6.11557	6.5034	5.935	5.91152	6.80149	6.03247	5.42227	7.24253	5.26682	6.68733	5.7033	7.34782	5.28618	6.47698	7.15963	6.85793	6.16036
ENSCPOG00000010639	259.691	-1.36972	0.465838	-2.94034	0.0032785	0.0456479	ENSCPOG00000010639	protein_coding	.|ENSCPOG00000010639	8.88515	7.53024	9.25308	7.7012	7.89357	7.45368	7.90451	8.06347	7.80073	7.30412	7.37023	6.06738	7.70386	7.55846	7.11978	7.87327	9.48264	7.52094	7.24396	7.83391	8.77581	7.89373
ENSCPOG00000007991	5666.19	-1.38027	0.39573	-3.48791	0.000486804	0.0130203	ENSCPOG00000007991	protein_coding	RIOK3|ENSCPOG00000007991	13.2155	12.3793	13.8161	12.039	12.3217	11.717	12.4254	13.2044	12.2996	12.0096	11.757	10.8111	12.0761	12.4559	11.5618	12.4677	12.9383	11.8721	11.5844	12.8554	13.0189	12.0891
ENSCPOG00000010479	681.562	-1.38228	0.419293	-3.29669	0.000978327	0.0214359	ENSCPOG00000010479	protein_coding	ARHGEF12|ENSCPOG00000010479	10.3752	9.31	10.5682	8.8382	9.40447	8.86752	9.4574	10.0939	9.3133	8.80515	8.76435	7.62536	9.00716	9.68097	7.96662	9.23893	9.6974	9.08537	8.42657	9.8313	10.0655	9.05321
ENSCPOG00000012198	989.486	-1.38251	0.29222	-4.73104	2.2337e-06	0.000192334	ENSCPOG00000012198	protein_coding	EIF2AK2|ENSCPOG00000012198	10.9356	10.6366	11.0035	10.2753	10.1089	9.49893	9.86533	8.92447	9.21724	9.5607	9.35095	9.40423	9.81954	9.30684	9.43025	9.712	10.6088	9.09194	9.68691	10.0966	9.93557	9.8905
ENSCPOG00000012066	225.138	-1.39599	0.322132	-4.3336	1.46694e-05	0.000947333	ENSCPOG00000012066	protein_coding	RSC1A1|ENSCPOG00000012066	8.56398	7.91495	9.08345	7.47395	8.06103	6.99654	8.05115	8.50701	7.26243	7.27554	7.16124	6.7674	7.49156	7.72643	6.91073	7.79732	7.87881	7.46804	7.06421	8.12693	8.19249	7.62769
ENSCPOG00000035573	5803.97	-1.39967	0.45769	-3.05813	0.00222725	0.0358405	ENSCPOG00000035573	protein_coding	TENT5C|ENSCPOG00000035573	13.34	12.8643	13.548	11.9172	12.346	11.5677	12.677	13.113	12.0862	11.6859	11.5712	10.5487	12.6985	12.0042	11.1139	12.4817	13.2308	12.274	11.2295	12.7969	13.2014	12.5536
ENSCPOG00000000709	474.725	-1.40186	0.456048	-3.07394	0.00211252	0.0346185	ENSCPOG00000000709	protein_coding	ITSN1|ENSCPOG00000000709	9.74535	8.69671	10.3978	8.38641	8.57542	8.33416	8.78056	9.36533	8.69026	8.37332	8.19332	7.15164	8.90418	8.43574	7.96229	8.62496	9.78313	8.20175	7.65831	8.87296	9.69743	8.56887
ENSCPOG00000015564	1999.41	-1.4048	0.194631	-7.21774	5.28576e-13	7.41215e-10	ENSCPOG00000015564	protein_coding	SAMD9L|ENSCPOG00000015564	11.874	11.8014	12.0867	11.2858	11.1734	10.6014	10.9411	10.3548	10.4664	10.3835	10.3434	10.6927	10.6827	10.5813	10.5881	10.6736	11.2391	10.3547	10.6685	10.9595	10.608	10.7661
ENSCPOG00000027004	459.717	-1.40581	0.192716	-7.2947	2.99316e-13	4.89681e-10	ENSCPOG00000027004	protein_coding	DTX3L|ENSCPOG00000027004	9.6331	9.62163	9.9485	9.07914	8.90662	8.22733	8.8684	8.40825	8.21967	8.29481	8.25316	8.17916	8.69439	8.66445	8.52342	8.45412	9.0727	8.42979	8.58973	8.98884	8.90816	8.76641
ENSCPOG00000036108	135.496	-1.40968	0.240128	-5.87055	4.34363e-09	9.07172e-07	ENSCPOG00000036108	protein_coding	.|ENSCPOG00000036108	7.88207	7.81321	8.27133	7.55596	7.22021	6.8506	7.31066	6.6042	6.3544	6.40402	6.79321	6.86147	6.49264	6.5759	6.81782	6.79731	7.64101	6.57328	6.82307	7.04613	6.23849	6.72083
ENSCPOG00000033460	519.016	-1.41145	0.40391	-3.49447	0.000475011	0.0128096	ENSCPOG00000033460	protein_coding	NCEH1|ENSCPOG00000033460	9.55053	9.06919	10.5247	8.39387	8.76381	8.22733	8.79984	9.26003	8.21967	7.97758	8.54251	7.78639	9.20399	8.69628	8.36825	8.89773	10.0042	8.46058	8.32158	8.88539	9.76881	9.10431
ENSCPOG00000008284	118.872	-1.41433	0.471669	-2.99856	0.00271254	0.0408379	ENSCPOG00000008284	protein_coding	PDK3|ENSCPOG00000008284	6.82571	6.65292	8.6693	6.60272	6.56999	6.41722	6.54968	7.04087	6.394	5.77408	6.01414	6.27467	6.80301	6.17238	6.13011	6.86088	8.55314	6.38637	6.22633	6.65905	6.974	6.66002
ENSCPOG00000034887	329.25	-1.41438	0.26697	-5.29792	1.17131e-07	1.55373e-05	ENSCPOG00000034887	protein_coding	STING1|ENSCPOG00000034887	9.28402	9.29356	9.42866	8.73928	8.48189	8.06308	7.82519	7.71954	7.80807	8.08578	7.91572	7.68106	8.10363	7.84477	8.10675	7.36045	9.01086	8.12267	8.11902	8.01826	8.37248	8.15399
ENSCPOG00000032833	47.1162	-1.41459	0.456936	-3.09581	0.00196274	0.0329117	ENSCPOG00000032833	protein_coding	NTRK2|ENSCPOG00000032833	6.74699	6.24753	6.12545	4.75473	5.76055	5.15189	3.68163	3.70444	4.82374	5.56959	5.19116	4.57794	4.65579	6.09261	5.76238	4.58776	6.37312	5.83807	4.38462	6.31152	6.14253	5.44833
ENSCPOG00000038269	400.747	-1.42077	0.278075	-5.1093	3.23362e-07	3.69084e-05	ENSCPOG00000038269	protein_coding	.|ENSCPOG00000038269	9.39574	9.52839	9.7884	9.6154	8.98699	8.1397	8.70758	8.0448	8.09307	8.2168	8.14781	8.38509	7.93038	7.97652	8.20907	8.48269	8.80767	8.39833	8.43548	8.3821	7.60999	8.16716
ENSCPOG00000001660	49.8444	-1.42869	0.38911	-3.6717	0.000240944	0.00812751	ENSCPOG00000001660	protein_coding	ACVRL1|ENSCPOG00000001660	6.94805	6.88375	6.40053	6.09997	5.852	5.48436	5.76134	4.54552	4.98799	4.85273	5.48535	4.22514	6.34702	5.00159	4.95501	4.46222	5.58686	4.59355	5.49308	5.63452	5.25748	5.58544
ENSCPOG00000000423	12783.6	-1.43774	0.443679	-3.24049	0.00119326	0.0241008	ENSCPOG00000000423	protein_coding	BPGM|ENSCPOG00000000423	15.2189	13.073	14.6155	13.0536	13.1904	13.321	13.4802	13.4877	13.4487	11.9312	13.3824	11.6841	13.8876	13.2993	13.4167	14.0036	14.2046	13.4127	12.8342	13.0614	14.2914	13.4343
ENSCPOG00000012673	1068.29	-1.44225	0.275938	-5.22673	1.72538e-07	2.19952e-05	ENSCPOG00000012673	protein_coding	STAT1|ENSCPOG00000012673	10.9027	10.9906	11.454	10.7477	10.4278	9.37427	10.373	9.59759	9.49498	9.05257	9.90627	10.1878	9.57819	9.57977	9.24639	9.60283	9.71367	9.38731	9.57984	9.64407	9.1412	9.93095
ENSCPOG00000000584	579.683	-1.48373	0.309809	-4.78918	1.67462e-06	0.000147637	ENSCPOG00000000584	protein_coding	USP15|ENSCPOG00000000584	9.73519	9.33315	10.8983	8.97119	9.05352	8.72296	9.16452	9.04677	8.80852	8.41321	8.51996	8.39808	9.08041	8.76651	8.56403	9.10358	10.0239	8.59309	8.6899	9.08537	9.1077	8.89598
ENSCPOG00000010344	91.5915	-1.48691	0.406871	-3.65451	0.000257674	0.00845928	ENSCPOG00000010344	protein_coding	HK3|ENSCPOG00000010344	7.75374	7.22816	7.83843	7.08942	6.72316	5.8535	6.28365	5.21367	5.73777	6.42151	6.15464	5.28522	6.75762	5.44868	6.03425	5.04723	6.46821	5.34604	6.41828	7.0163	6.20721	6.77917
ENSCPOG00000007268	65165.3	-1.51038	0.434248	-3.47814	0.000504901	0.0133411	ENSCPOG00000007268	protein_coding	ALAS2|ENSCPOG00000007268	16.8209	16.3358	17.2722	15.283	15.5857	15.2619	16.1347	16.7102	15.9066	15.197	15.1963	14.1407	15.7242	15.7815	14.8289	15.9328	16.6349	15.4788	14.8514	16.241	16.7082	15.6426
ENSCPOG00000011058	476.422	-1.51244	0.234654	-6.44543	1.15277e-10	5.38837e-08	ENSCPOG00000011058	protein_coding	NLRC5|ENSCPOG00000011058	9.67976	9.90892	10.3747	9.28954	8.86881	8.47469	8.91039	8.24613	8.08705	8.08028	8.76435	8.64679	8.782	8.27037	8.19805	8.1062	8.72665	8.36255	8.73629	8.70082	8.4811	8.99777
ENSCPOG00000010735	5094.37	-1.52025	0.443557	-3.42741	0.000609366	0.0149756	ENSCPOG00000010735	protein_coding	RANBP10|ENSCPOG00000010735	14.0261	11.803	13.2524	11.665	12.3504	11.7483	12.5146	12.1911	11.8628	10.9814	12.1271	10.4859	12.4989	11.9557	11.6059	12.8829	12.3026	12.0825	11.4953	11.6255	12.9471	12.0464
ENSCPOG00000012196	10553.7	-1.53318	0.430788	-3.55902	0.000372242	0.0109399	ENSCPOG00000012196	protein_coding	UBE2O|ENSCPOG00000012196	14.2496	13.6227	14.6994	12.8467	13.3892	12.377	13.5413	14.0039	12.8438	12.9106	12.6016	11.5533	13.2189	12.9119	11.7705	13.308	13.8397	12.9381	12.3397	13.716	13.9913	13.1613
ENSCPOG00000014930	908.807	-1.54031	0.250581	-6.14696	7.89829e-10	2.34938e-07	ENSCPOG00000014930	protein_coding	STAT2|ENSCPOG00000014930	10.6008	10.7741	11.199	10.494	10.2616	9.10532	9.92508	9.1938	9.1922	9.24417	9.3546	9.37545	9.51992	9.17427	9.24282	9.35385	9.81965	9.31801	9.62077	9.47894	9.27545	9.71031
ENSCPOG00000007154	250.424	-1.54202	0.262324	-5.8783	4.14499e-09	8.96745e-07	ENSCPOG00000007154	protein_coding	IFIH1|ENSCPOG00000007154	8.7902	8.56597	9.51572	8.40128	8.1538	7.48494	8.03497	7.47657	7.49869	7.48139	7.25788	7.74343	7.36864	7.18815	7.3953	7.67533	8.23938	7.47476	7.55856	8.1817	7.49811	7.52912
ENSCPOG00000024282	200.353	-1.55095	0.289294	-5.36114	8.27002e-08	1.1938e-05	ENSCPOG00000024282	protein_coding	CASP10|ENSCPOG00000024282	8.53304	8.70384	8.95489	7.9183	7.67934	7.23581	7.26515	6.72637	6.9927	7.30412	7.05766	6.89849	7.62391	7.18815	7.12754	6.84838	8.05254	6.58575	7.55856	7.82533	7.68003	7.416
ENSCPOG00000001226	706.106	-1.55147	0.426391	-3.63861	0.00027411	0.00888009	ENSCPOG00000001226	protein_coding	DCAF12|ENSCPOG00000001226	10.351	9.64588	10.9026	9.0652	9.21724	8.56813	9.46949	9.95082	9.0067	8.90802	8.80757	7.86864	9.26406	9.06008	7.8911	8.93955	9.95851	8.9854	8.52722	9.99126	10.3134	9.25583
ENSCPOG00000013452	124.583	-1.55257	0.324787	-4.78026	1.75067e-06	0.000152076	ENSCPOG00000013452	protein_coding	TRIM25|ENSCPOG00000013452	7.72665	7.98681	8.43546	7.79425	7.77591	6.08326	7.01319	5.935	6.394	6.38631	6.50897	6.66063	6.71076	5.91849	6.26292	6.32481	6.54293	6.25201	6.41828	6.78822	6.51887	6.81308
ENSCPOG00000015159	59.9165	-1.55824	0.298966	-5.2121	1.86713e-07	2.31997e-05	ENSCPOG00000015159	protein_coding	TLR4|ENSCPOG00000015159	6.71977	6.84561	7.18386	6.04423	6.13291	5.60307	6.06738	5.61896	4.63835	4.95238	4.94248	5.92085	5.90183	5.1665	5.63745	5.55745	6.37312	5.34604	5.32432	6.04228	5.4832	5.8908
ENSCPOG00000025531	78.4442	-1.56185	0.255826	-6.10515	1.02702e-09	2.80035e-07	ENSCPOG00000025531	protein_coding	.|ENSCPOG00000025531	7.33646	7.25751	7.68079	6.92425	6.79405	5.79485	6.65224	6.0139	5.43022	5.43825	6.03247	6.13098	6.16779	5.49078	5.63745	5.58782	5.74714	5.56335	5.83576	6.18317	5.19506	6.14269
ENSCPOG00000001304	306.47	-1.57117	0.265195	-5.92457	3.13115e-09	7.31796e-07	ENSCPOG00000001304	protein_coding	PML|ENSCPOG00000001304	9.5999	8.96925	9.37575	8.96619	8.67269	7.73939	8.31507	7.64714	7.78592	7.62422	7.79208	7.72882	7.89938	7.082	7.72705	8.1062	8.28798	7.74314	7.95526	7.90074	7.56134	8.05356
ENSCPOG00000011259	3017.26	-1.6058	0.441184	-3.63975	0.000272904	0.00887771	ENSCPOG00000011259	protein_coding	NCOA4|ENSCPOG00000011259	12.2074	11.8837	13.0691	11.1739	11.4837	10.3555	11.8573	12.3625	10.9998	10.6562	10.6879	9.79346	11.6309	10.9319	10.2136	11.6149	11.9821	10.9891	10.6322	11.8858	11.954	11.4382
ENSCPOG00000014306	397.546	-1.60664	0.441441	-3.63953	0.000273133	0.00887771	ENSCPOG00000014306	protein_coding	.|ENSCPOG00000014306	9.43811	8.25763	10.5607	8.33314	8.76381	8.16694	8.57958	8.84038	8.152	8.05808	8.56472	6.57828	8.46654	8.2764	7.30233	8.53819	8.4598	8.47406	7.55856	8.29161	9.33817	8.21445
ENSCPOG00000034702	891.551	-1.61302	0.419266	-3.84726	0.000119448	0.00492647	ENSCPOG00000034702	protein_coding	PIP4P2|ENSCPOG00000034702	10.855	10.0456	10.8629	9.39544	9.6989	8.90267	9.91627	10.7121	9.33126	9.0886	9.054	7.6658	9.41237	9.56507	8.62289	9.74943	10.1807	9.08976	8.96471	10.1143	10.4583	9.81442
ENSCPOG00000034099	95.4129	-1.61325	0.358876	-4.49529	6.94749e-06	0.00051664	ENSCPOG00000034099	protein_coding	.|ENSCPOG00000034099	7.7671	7.39591	7.75801	6.99456	6.5428	6.26709	6.12965	5.85154	5.35196	5.43825	6.22007	5.9614	6.7691	5.57146	5.76238	6.15263	7.38078	6.03277	6.58766	6.33587	6.51887	6.47472
ENSCPOG00000012205	93.1258	-1.61802	0.462506	-3.49837	0.000468108	0.0127284	ENSCPOG00000012205	protein_coding	TLR1|ENSCPOG00000012205	7.98855	7.7319	7.48575	6.85033	6.45801	6.23803	5.93414	6.05178	5.31118	6.31322	6.20399	4.86119	7.0489	5.36062	6.19065	5.04723	7.38891	5.12467	6.45379	6.31152	6.10907	6.29443
ENSCPOG00000004263	448.187	-1.61847	0.227292	-7.12068	1.07397e-12	1.17135e-09	ENSCPOG00000004263	protein_coding	WARS1|ENSCPOG00000004263	9.98428	9.88874	10.2044	9.22206	9.02433	8.38475	8.93676	8.21308	7.98703	8.02413	8.69125	8.56855	8.63601	8.30027	8.02182	8.21723	8.68436	7.97409	8.49634	8.04066	8.06741	8.52862
ENSCPOG00000022785	72.7719	-1.61972	0.507509	-3.19152	0.00141529	0.0270272	ENSCPOG00000022785	protein_coding	MSR1|ENSCPOG00000022785	7.24395	7.77988	6.84472	6.49596	5.71256	5.92817	5.47192	5.45898	6.01672	5.29374	5.25499	4.32176	6.73438	4.43897	5.47656	5.83576	7.46774	5.48565	5.74314	6.12845	5.53452	5.93253
ENSCPOG00000007455	67.1165	-1.6204	0.274463	-5.90388	3.55046e-09	8.01965e-07	ENSCPOG00000007455	protein_coding	B3GLCT|ENSCPOG00000007455	7.44017	6.75248	7.5038	6.30362	5.71256	5.4594	5.65244	5.14523	5.22598	5.43825	5.56306	5.67482	6.18504	5.53168	6.03425	5.7033	6.5283	5.40351	5.44685	6.07158	5.67834	5.95296
ENSCPOG00000013203	368.043	-1.62247	0.470897	-3.44548	0.000570039	0.0143474	ENSCPOG00000013203	protein_coding	TFDP2|ENSCPOG00000013203	9.69032	7.5222	10.382	7.80547	8.03199	8.08364	8.02954	8.2297	8.21967	6.96551	8.03869	7.26127	8.75915	7.73521	7.86812	8.76446	9.56383	8.13544	7.70326	8.0554	8.72701	8.51495
ENSCPOG00000004364	242.527	-1.63703	0.495562	-3.30338	0.000955276	0.0210246	ENSCPOG00000004364	protein_coding	RRAGD|ENSCPOG00000004364	9.03071	8.24792	8.71649	6.5898	6.56999	6.61099	8.25114	8.34862	7.4049	6.89212	7.03965	6.25033	7.46356	8.08356	7.47048	7.70335	9.34743	7.74869	6.61928	8.69141	8.30019	7.38627
ENSCPOG00000006097	99.8556	-1.6417	0.472156	-3.47703	0.000507001	0.0133424	ENSCPOG00000006097	protein_coding	PROM2|ENSCPOG00000006097	7.74026	7.63831	6.87276	6.00583	6.23835	6.97909	4.93447	6.0139	6.16141	6.06869	5.83777	5.30111	5.70068	6.93728	6.98097	5.17276	7.18937	7.81374	5.9058	7.26484	6.93634	5.58544
ENSCPOG00000019838	1233.5	-1.6499	0.429724	-3.83943	0.000123319	0.00506486	ENSCPOG00000019838	protein_coding	EMB|ENSCPOG00000019838	10.6138	9.95443	12.2808	9.401	9.96267	9.55743	10.265	10.2589	9.69248	9.50845	9.56754	9.1702	10.1245	9.86827	9.38724	9.72402	11.16	9.51014	9.81188	10.5706	10.7231	10.1754
ENSCPOG00000034829	469.8	-1.67738	0.349659	-4.79718	1.60915e-06	0.000146253	ENSCPOG00000034829	protein_coding	.|ENSCPOG00000034829	9.92294	10.657	9.47514	8.49436	8.31515	8.29942	7.89259	8.21308	8.69026	7.82818	7.62095	8.22152	9.19763	8.22744	8.07498	8.76114	9.73295	8.78912	8.57905	8.56834	8.63597	8.4625
ENSCPOG00000022306	56.7889	-1.67866	0.314472	-5.33802	9.39678e-08	1.31972e-05	ENSCPOG00000022306	protein_coding	TREX1|ENSCPOG00000022306	6.9244	6.79313	7.11508	6.5636	6.2552	4.80087	5.62388	5.07337	4.98799	5.3678	4.86277	5.33237	5.74787	4.88015	5.34955	5.55745	5.82106	5.53791	5.70436	5.85275	5.72327	5.2968
ENSCPOG00000035683	2330.11	-1.70865	0.290784	-5.87602	4.20235e-09	8.96745e-07	ENSCPOG00000035683	protein_coding	.|ENSCPOG00000035683	12.6795	12.2465	12.1868	11.2943	11.0901	10.8545	11.0261	10.2136	10.4084	10.5774	10.6646	10.1765	11.3083	10.6362	10.6304	10.3461	11.4844	10.1558	10.9335	11.3382	11.034	11.0067
ENSCPOG00000032111	330.332	-1.71737	0.311941	-5.50545	3.68219e-08	6.12617e-06	ENSCPOG00000032111	protein_coding	.|ENSCPOG00000032111	9.61475	9.14705	9.81032	8.72457	8.6664	7.56317	8.24646	7.29893	7.45256	7.64671	7.60878	7.89505	8.37933	7.85286	7.56499	7.67533	8.49786	7.46129	8.13004	8.56319	8.26264	8.18454
ENSCPOG00000023210	84.0912	-1.74775	0.276598	-6.31873	2.63718e-10	1.08919e-07	ENSCPOG00000023210	protein_coding	.|ENSCPOG00000023210	7.56779	7.44776	7.5038	6.97482	6.92617	5.92817	6.5034	5.80793	5.67487	5.74658	5.79546	5.8685	5.7709	5.72043	5.76238	5.98015	6.83227	5.83807	5.58134	6.45183	5.63198	6.16036
ENSCPOG00000007929	337.742	-1.74875	0.434134	-4.02813	5.62223e-05	0.00288132	ENSCPOG00000007929	protein_coding	CA2|ENSCPOG00000007929	9.80809	8.55419	10.2181	7.97902	8.04174	7.42818	8.12434	8.81857	7.89343	7.53863	7.7204	7.1948	8.7961	7.61665	7.05612	8.76779	8.11754	7.3117	7.19585	8.14771	8.78113	8.0909
ENSCPOG00000030030	128.191	-1.76322	0.364659	-4.83525	1.32979e-06	0.000125512	ENSCPOG00000030030	protein_coding	.|ENSCPOG00000030030	8.16038	8.07737	8.54409	7.62091	7.35918	6.48062	7.31959	6.05178	5.46781	5.97701	6.96527	6.82897	6.80301	6.31978	6.08298	6.30666	7.35613	5.83807	6.58766	6.18317	5.92902	6.66002
ENSCPOG00000001598	240.767	-1.764	0.266428	-6.62093	3.56952e-11	2.06108e-08	ENSCPOG00000001598	protein_coding	RIGI|ENSCPOG00000001598	9.05814	8.9181	9.30803	8.6673	8.3351	7.25044	7.79988	7.41975	7.50775	7.4043	7.00294	7.26127	7.50535	7.20089	7.14294	7.38661	7.90171	7.2026	7.17473	7.81671	7.30476	7.69591
ENSCPOG00000032117	356.387	-1.76735	0.472355	-3.74158	0.000182869	0.00687755	ENSCPOG00000032117	protein_coding	MINPP1|ENSCPOG00000032117	9.34319	8.38277	10.2836	7.58229	7.95158	7.82981	7.9965	8.72786	7.81538	7.13415	8.00196	6.89849	8.47006	7.90049	7.59889	8.28368	9.85087	8.06149	7.72279	8.07723	9.0249	7.9858
ENSCPOG00000038096	30.7666	-1.80084	0.37163	-4.8458	1.26104e-06	0.000120179	ENSCPOG00000038096	protein_coding	SCIMP|ENSCPOG00000038096	6.57537	6.30489	5.95228	5.44167	5.22349	3.64589	4.8383	3.88319	4.08207	4.29252	4.43691	4.22514	5.2869	4.43897	4.35835	3.58764	5.08509	4.38108	4.61116	4.94239	4.46308	4.563
ENSCPOG00000011455	104.597	-1.85031	0.414698	-4.46182	8.12662e-06	0.000586551	ENSCPOG00000011455	protein_coding	HYLS1|ENSCPOG00000011455	7.59801	6.1255	8.78451	6.09997	6.2552	6.05021	6.60918	6.88169	6.13828	5.80106	6.17128	5.5069	6.43615	6.29624	5.84003	6.55748	7.46004	6.12108	6.15622	6.77046	6.64096	6.72083
ENSCPOG00000031635	104.736	-1.8844	0.23966	-7.86279	3.75657e-15	1.84373e-11	ENSCPOG00000031635	protein_coding	TNFSF10|ENSCPOG00000031635	7.99991	7.87763	8.04356	6.97482	6.2552	6.16272	6.33741	5.34153	5.8559	6.42151	5.89899	6.09498	6.18504	6.29624	6.37152	6.26967	7.06305	6.20429	6.49981	6.77046	6.68705	6.3723
ENSCPOG00000010555	194.159	-1.93123	0.490124	-3.94029	8.13823e-05	0.00368133	ENSCPOG00000010555	protein_coding	DNAJB4|ENSCPOG00000010555	7.68503	6.77971	10.0333	6.94469	6.73522	6.97909	7.45546	7.59677	6.64435	6.6164	6.86656	6.72092	7.49156	7.14926	7.11197	7.32483	8.71053	7.23462	6.72961	7.27747	7.58587	7.14137
ENSCPOG00000003480	32.6246	-1.93796	0.565719	-3.42566	0.000613302	0.0149756	ENSCPOG00000003480	protein_coding	.|ENSCPOG00000003480	5.62017	7.30513	5.02622	4.38757	4.29457	3.81284	3.78843	4.64802	5.22598	3.50225	3.65182	3.39215	5.25459	4.04593	3.85876	5.28825	6.12334	4.8215	5.55978	4.87751	4.56531	4.80687
ENSCPOG00000014389	42.0694	-1.94174	0.491354	-3.95181	7.7563e-05	0.00360834	ENSCPOG00000014389	protein_coding	PTPRO|ENSCPOG00000014389	6.99422	6.90863	6.38114	5.00883	4.83254	4.98703	5.26554	4.64802	4.63835	3.21181	4.86277	3.88913	6.11478	4.15468	4.13008	4.81017	6.06368	4.4372	5.62352	5.46822	4.91428	5.23143
ENSCPOG00000020328	226.467	-1.99978	0.686049	-2.91493	0.00355768	0.0483627	ENSCPOG00000020328	protein_coding	.|ENSCPOG00000020328	8.83529	7.70374	9.91518	7.2376	7.47877	6.35091	7.84389	7.88609	6.62784	5.92889	7.31888	5.54742	8.31028	6.70668	6.26292	7.50275	9.13682	6.97508	6.33187	7.26484	8.30019	7.72589
ENSCPOG00000031864	38.0129	-2.02937	0.336875	-6.02409	1.70059e-09	4.28024e-07	ENSCPOG00000031864	pseudogene	.|ENSCPOG00000031864	6.51331	6.46442	7.03047	5.67979	5.68795	4.03182	5.02463	4.83345	4.63835	4.21438	4.82121	5.16884	4.38438	4.52251	4.5086	4.58776	5.16296	4.26183	4.87833	5.064	3.96134	5.16296
ENSCPOG00000039847	64.2096	-2.08544	0.334077	-6.24239	4.30933e-10	1.44051e-07	ENSCPOG00000039847	protein_coding	.|ENSCPOG00000039847	7.37187	7.0383	7.62417	6.83946	6.03874	5.53302	6.02432	5.40145	4.57086	4.90342	5.48535	5.88967	5.18772	4.67636	5.0561	5.86085	6.08384	5.40351	5.47015	5.67326	5.3173	5.63684
ENSCPOG00000010738	4069.71	-2.0859	0.55727	-3.74308	0.000181782	0.00687755	ENSCPOG00000010738	protein_coding	CREG1|ENSCPOG00000010738	12.7468	11.8358	13.9622	11.0649	11.5072	11.0635	12.0767	12.259	11.3993	10.7123	11.1375	10.0675	11.3984	11.2012	10.8178	11.9325	13.2008	11.3478	10.856	12.2013	12.5379	11.833
ENSCPOG00000039699	1136.57	-2.09677	0.647822	-3.23665	0.00120941	0.0243271	ENSCPOG00000039699	protein_coding	.|ENSCPOG00000039699	11.3145	11.2644	11.5704	11.5927	10.797	8.86277	9.99226	8.43716	9.08439	9.02135	8.8928	9.64654	9.64359	7.94659	8.49669	9.89925	11.2171	9.12862	9.55417	9.54571	8.46135	9.61901
ENSCPOG00000036625	41.5318	-2.13092	0.282702	-7.53768	4.78389e-14	9.39173e-11	ENSCPOG00000036625	protein_coding	P2RY6|ENSCPOG00000036625	7.12448	6.72473	6.7113	5.04714	4.69111	4.71912	5.22808	3.70444	4.76455	3.85108	5.12437	4.29026	5.34942	5.05868	4.60072	4.95702	5.00278	4.64211	5.42316	5.46822	5.25748	5.38961
ENSCPOG00000034856	108.245	-2.15913	0.39611	-5.45083	5.01343e-08	7.68935e-06	ENSCPOG00000034856	protein_coding	.|ENSCPOG00000034856	7.98855	8.46894	8.58705	6.85033	6.58339	6.1781	6.69405	5.76295	5.54018	6.85397	6.13781	5.63776	6.54701	5.40532	5.52438	5.0903	6.86759	4.98104	6.31909	6.20977	5.85021	6.79056
ENSCPOG00000001105	82.4633	-2.19448	0.311498	-7.04492	1.85568e-12	1.65595e-09	ENSCPOG00000001105	protein_coding	CMPK2|ENSCPOG00000001105	7.8321	7.28627	7.69657	7.01404	6.77081	5.60307	6.3549	6.83899	5.22598	5.25523	4.94248	5.43672	6.09667	6.00817	5.15056	6.1114	6.0225	5.68423	5.47015	6.49572	6.07481	5.80354
ENSCPOG00000000556	133.961	-2.20144	0.402082	-5.47509	4.37301e-08	7.03696e-06	ENSCPOG00000000556	protein_coding	.|ENSCPOG00000000556	8.35871	8.24304	8.86	8.0562	7.56913	6.08326	7.16958	5.45898	6.16141	6.36838	5.85846	6.62951	6.47873	6.06501	5.84003	6.51068	7.16119	6.13811	6.36954	6.73427	5.92902	6.35706
ENSCPOG00000038253	186.614	-2.25283	0.708464	-3.17988	0.00147336	0.027697	ENSCPOG00000038253	protein_coding	FAM111A|ENSCPOG00000038253	9.1167	8.70384	8.79187	8.45926	7.65416	5.9641	7.11931	5.97499	6.57714	6.13381	5.99557	5.9311	7.70386	6.06501	7.0315	6.21233	8.93521	5.68423	6.82307	8.24736	6.20721	6.51648
ENSCPOG00000035490	48.1782	-2.28049	0.296395	-7.69408	1.42521e-14	3.49747e-11	ENSCPOG00000035490	protein_coding	.|ENSCPOG00000035490	7.14509	6.96902	7.13837	5.79685	5.25734	4.80087	5.10948	4.43518	4.98799	4.99974	4.43691	4.67867	5.08122	5.00159	4.68731	4.52636	6.04324	5.19146	5.01136	5.46822	5.58407	5.44833
ENSCPOG00000023721	158.845	-2.28775	0.47781	-4.788	1.68453e-06	0.000147637	ENSCPOG00000023721	protein_coding	DHX58|ENSCPOG00000023721	8.64581	8.62721	9.03773	8.43056	8.12201	5.79485	7.13963	5.61896	6.01672	6.35023	6.48255	6.54531	6.9715	5.61017	6.05068	6.77108	7.0932	6.34296	6.79566	7.04613	5.85021	7.00132
ENSCPOG00000038041	654.822	-2.35034	0.411167	-5.71627	1.08887e-08	1.97932e-06	ENSCPOG00000038041	protein_coding	IFIT1B|ENSCPOG00000038041	10.5044	10.7724	11.1696	9.90993	9.73988	8.18988	9.16452	8.28642	8.439	8.19153	8.04773	8.24839	9.21872	8.13756	7.94482	8.65396	9.7409	8.15649	8.7672	9.36226	8.85364	8.95285
ENSCPOG00000034452	327.188	-2.37522	0.454814	-5.22239	1.76625e-07	2.22275e-05	ENSCPOG00000034452	protein_coding	IRF7|ENSCPOG00000034452	9.77541	9.64217	10.0731	9.35401	8.97433	7.14481	8.38481	7.07806	7.25169	7.24639	7.16954	7.587	7.95069	6.63341	6.79849	7.50275	8.29664	7.26595	7.58549	8.54764	6.91714	8.04407
ENSCPOG00000037062	367.133	-2.50807	0.436629	-5.74416	9.23759e-09	1.78285e-06	ENSCPOG00000037062	protein_coding	OAS1|ENSCPOG00000037062	10.1742	9.64217	10.0579	9.30741	9.05111	7.38906	8.4143	7.21793	7.48042	7.26589	7.24221	7.57071	7.74514	6.89088	7.41446	8.08506	9.11983	7.85553	7.61192	8.43379	7.37683	8.28461
ENSCPOG00000033428	261.968	-2.58898	0.438673	-5.90184	3.59479e-09	8.01965e-07	ENSCPOG00000033428	protein_coding	IFIT3|ENSCPOG00000033428	9.62579	9.3446	9.93692	9.03215	8.56532	6.99654	7.88659	6.49843	7.06807	6.84103	6.89689	7.01384	7.47061	6.17238	6.61186	7.36922	8.11754	6.50927	7.43373	7.36291	6.91714	7.416
ENSCPOG00000007251	90.5569	-2.60305	0.820304	-3.17328	0.00150728	0.0279687	ENSCPOG00000007251	protein_coding	OASL|ENSCPOG00000007251	7.75374	7.64573	8.20118	7.81105	7.13174	4.44173	6.18934	4.04221	5.31118	5.17499	3.91152	5.91053	5.5755	3.65972	4.88346	5.95707	8.03711	5.22373	5.68457	6.47394	4.75032	5.84783
ENSCPOG00000015303	93.5079	-2.62391	0.370219	-7.08744	1.36611e-12	1.34097e-09	ENSCPOG00000015303	lincRNA	.|ENSCPOG00000015303	7.94219	7.93325	8.1216	7.08942	6.77081	5.81467	6.43928	5.07337	4.82374	5.21567	5.28588	5.81419	5.62688	5.75538	5.87734	6.1114	7.30552	5.75218	5.9058	6.55916	5.96688	6.06976
ENSCPOG00000008569	81.3732	-2.67317	0.55722	-4.79734	1.6079e-06	0.000146253	ENSCPOG00000008569	protein_coding	ZBP1|ENSCPOG00000008569	7.55244	8.09373	8.27133	7.83315	6.77081	4.54024	6.24666	4.74371	5.22598	5.13313	5.05434	4.98437	6.09667	3.92832	4.68731	4.95702	6.0225	4.90347	5.62352	5.85275	4.83463	6.14269
ENSCPOG00000031590	33.7502	-2.73111	0.649124	-4.20737	2.58358e-05	0.00156546	ENSCPOG00000031590	protein_coding	C1QC|ENSCPOG00000031590	7.08235	7.20825	6.72674	5.55238	4.73981	3.64589	4.30257	3.70444	3.4912	2.84776	3.5537	4.44126	5.62688	2.90027	3.0882	3.81007	5.74714	2.76252	3.45209	3.71911	3.625	4.80687
ENSCPOG00000004153	339.148	-2.79962	0.44533	-6.28661	3.24468e-10	1.22499e-07	ENSCPOG00000004153	protein_coding	OAS3|ENSCPOG00000004153	9.61105	10.0692	10.4569	9.26334	9.21078	6.99654	8.2133	7.11432	7.18554	6.97739	7.31888	7.41152	7.51902	6.47465	6.89262	7.54206	8.33078	7.23462	7.39163	7.83391	7.09858	8.05828
ENSCPOG00000040647	293.191	-2.84372	0.398482	-7.13638	9.58209e-13	1.17135e-09	ENSCPOG00000040647	protein_coding	SAMD9|ENSCPOG00000040647	9.67268	9.73725	10.229	8.56868	8.56194	7.13696	8.10897	6.62948	7.05578	7.16564	6.59781	7.02823	7.38366	6.53625	7.26762	7.31578	8.40477	6.93666	7.24396	8.04066	7.14884	7.86708
ENSCPOG00000025373	153.32	-2.84495	0.492476	-5.77684	7.61165e-09	1.54463e-06	ENSCPOG00000025373	protein_coding	.|ENSCPOG00000025373	8.60175	8.93333	9.20976	8.55212	7.77591	5.71274	7.0987	6.0139	6.09088	5.85356	5.99557	6.17475	6.37735	5.49078	5.54772	6.67532	7.4981	5.68423	6.44205	6.20977	5.63198	6.57034
ENSCPOG00000008124	48.0748	-2.84549	0.698385	-4.07439	4.6136e-05	0.0024747	ENSCPOG00000008124	protein_coding	C1QB|ENSCPOG00000008124	7.31843	7.89018	6.99263	6.00583	5.32274	4.71912	4.37291	3.26262	4.08207	3.04124	4.198	3.88913	6.07833	3.3294	3.52433	4.3951	6.68168	4.06215	4.76982	5.12117	3.80295	4.93559
ENSCPOG00000023450	112.756	-3.00112	0.606329	-4.94966	7.43442e-07	7.6017e-05	ENSCPOG00000023450	protein_coding	.|ENSCPOG00000023450	8.70947	7.96325	9.42866	7.3024	6.9574	5.60307	7.23713	5.40145	4.50005	4.63007	6.23598	6.04868	6.5994	4.67636	3.78214	4.58776	6.06368	4.13183	5.21821	5.12117	4.10406	6.62227
ENSCPOG00000030985	53.7592	-3.01428	0.67286	-4.47981	7.4711e-06	0.000547286	ENSCPOG00000030985	protein_coding	C1QA|ENSCPOG00000030985	7.84476	8.26729	7.10329	5.08447	4.5343	4.54024	4.37291	4.3157	3.98169	3.21181	3.65182	4.65414	6.33162	2.28671	3.93152	5.00283	6.70789	4.68909	4.38462	4.66327	3.42196	4.66554
ENSCPOG00000014376	198.365	-3.02058	0.457894	-6.59668	4.20453e-11	2.29287e-08	ENSCPOG00000014376	protein_coding	.|ENSCPOG00000014376	9.35208	9.06089	9.62488	8.34856	7.96188	6.29558	7.32847	6.81716	6.62784	5.95315	6.05057	6.32992	6.68675	5.44868	6.14549	6.68939	8.06273	6.42851	6.47698	7.50928	6.51887	7.09618
ENSCPOG00000014771	351.532	-3.21954	0.866611	-3.71509	0.000203131	0.0073577	ENSCPOG00000014771	protein_coding	IDO1|ENSCPOG00000014771	10.7207	10.5738	10.3893	8.81618	7.88818	6.45559	7.47957	5.97499	6.61114	4.43714	6.63427	8.09053	8.35287	4.67636	4.72873	6.89771	9.11983	6.48285	7.58014	6.38338	6.46699	7.54938
ENSCPOG00000031469	33.6154	-3.44733	0.947979	-3.6365	0.000276363	0.00892363	ENSCPOG00000031469	protein_coding	.|ENSCPOG00000031469	6.57537	7.0827	7.46748	6.02516	5.04122	3.64589	3.56628	1.44331	1.71222	2.84776	1.79872	5.16884	3.97246	2.90027	2.46012	3.70314	6.00145	2.92834	4.38462	4.41158	3.42196	3.62277
ENSCPOG00000008531	562.528	-3.66772	0.704287	-5.20771	1.91186e-07	2.32172e-05	ENSCPOG00000008531	protein_coding	IFIT5|ENSCPOG00000008531	11.0203	10.5143	11.4558	10.0674	9.70964	6.97028	8.8531	6.67874	7.55217	7.09108	6.62222	7.46539	7.89414	6.2723	7.18819	8.4417	9.6253	7.19448	8.04336	8.55284	7.14884	8.33605
ENSCPOG00000034890	86.7392	-3.72175	0.804508	-4.62613	3.72567e-06	0.000302201	ENSCPOG00000034890	protein_coding	OAS2|ENSCPOG00000034890	8.21013	8.36491	8.6693	7.8495	7.02772	4.54024	6.22781	3.70444	4.57086	3.50225	4.43691	4.96456	5.5491	3.13073	3.85876	4.8608	6.5283	3.6521	5.04279	5.17616	3.625	5.68646
ENSCPOG00000008107	378.675	-3.74993	0.653983	-5.73398	9.80981e-09	1.85179e-06	ENSCPOG00000008107	protein_coding	RSAD2|ENSCPOG00000008107	10.399	10.2817	10.8889	9.54015	8.6664	6.11557	7.9965	7.41975	6.82902	5.87911	6.32789	6.13984	7.89414	6.45352	6.1607	7.66112	8.8016	6.87704	6.76772	7.76384	7.31947	7.9199
ENSCPOG00000015652	400.564	-3.75251	0.71381	-5.25701	1.46418e-07	1.89111e-05	ENSCPOG00000015652	protein_coding	.|ENSCPOG00000015652	10.1917	10.3332	11.171	9.79641	9.1736	6.49297	8.49537	6.1247	6.78502	6.95354	5.77384	7.14285	7.35347	5.94901	6.11457	7.72401	8.82873	6.79351	7.04105	7.66157	6.17523	7.43789
ENSCPOG00000013450	123.243	-3.8372	0.758083	-5.06172	4.15485e-07	4.53156e-05	ENSCPOG00000013450	protein_coding	ISG15|ENSCPOG00000013450	8.6602	8.77321	9.36591	8.10242	7.51419	4.87824	6.3549	4.43518	4.88059	4.68904	4.82121	5.04223	5.98295	3.50399	3.70122	6.06897	6.75894	5.12467	5.55978	6.33587	4.66078	6.19506
ENSCPOG00000034843	35.9584	-4.24195	0.777065	-5.45893	4.79005e-08	7.46336e-06	ENSCPOG00000034843	protein_coding	CXCL10|ENSCPOG00000034843	7.56779	6.5139	7.56524	6.48204	5.89563	3.35249	5.53464	2.1502	2.14241	1.02371	3.74368	3.80249	3.50775	1.84248	2.46012	2.32426	4.67089	2.35972	3.13968	3.71911	2.55065	3.90021
ENSCPOG00000015020	113.951	-4.56773	0.824403	-5.54065	3.01344e-08	5.13452e-06	ENSCPOG00000015020	protein_coding	GBP1|ENSCPOG00000015020	9.69032	8.89649	8.99052	7.27844	6.998	3.88958	6.3018	4.18543	3.33723	3.50225	4.90318	5.4652	5.15309	2.90027	2.24859	4.25069	5.64229	3.21186	4.1737	4.73827	3.1856	5.55904
Day3: VLP 10 µg vs PBS_2fold.1 with log2 normalized counts
ID	baseMean	log2FoldChange	lfcSE	stat	pvalue	padj	gene_id	biotype	gene_name	X26.PBS.Day3.post.infection	X27.PBS.Day3.post.infection	X28.PBS.Day3.post.infection	X31.GP3.Day3.post.infection	X32.GP3.Day3.post.infection	X33.GP3.Day3.post.infection	X34.GP3.Day3.post.infection	X35.GP3.Day3.post.infection	X36.VLP4.Day3.post.infection	X37.VLP4.Day3.post.infection	X38.VLP4.Day3.post.infection	X39.VLP4.Day3.post.infection	X40.VLP4.Day3.post.infection	X41.GP7.5.Day3.post.infection	X43.GP7.5.Day3.post.infection	X44.GP7.5.Day3.post.infection	X45.GP7.5.Day3.post.infection	X46.VLP10.Day3.post.infection	X47.VLP10.Day3.post.infection	X48.VLP10.Day3.post.infection	X49.VLP10.Day3.post.infection	X50.VLP10.Day3.post.infection
ENSCPOG00000013220	261.103	24.3852	5.07995	4.80028	1.58447e-06	0.000261829	ENSCPOG00000013220	protein_coding	HMCN2|ENSCPOG00000013220	0	0	0	1.45056	0	0.821989	0	0	0	1.02371	0	9.63327	0	0	0	0	0	0	0	10.2566	11.8635	0
ENSCPOG00000026214	110.401	-1.01271	0.217494	-4.65629	3.21955e-06	0.000481976	ENSCPOG00000026214	protein_coding	SIK1|ENSCPOG00000026214	7.81933	7.86497	7.05515	6.61553	6.2552	6.57659	6.62367	6.6042	6.5246	6.80149	6.40025	6.715	7.27511	6.17238	6.30461	6.64675	6.64144	6.15494	6.67047	6.87387	6.81707	6.50269
ENSCPOG00000032426	192.06	-1.01427	0.192433	-5.27079	1.35837e-07	3.03225e-05	ENSCPOG00000032426	protein_coding	DDIT4|ENSCPOG00000032426	8.37625	8.29113	7.6159	7.39444	7.66681	7.62058	7.6732	7.50416	7.70165	8.16061	7.51413	7.51731	7.82981	7.1753	7.49469	7.34275	7.45231	6.77185	6.80486	7.18666	7.52374	7.23606
ENSCPOG00000002343	54.8392	-1.0324	0.266523	-3.8736	0.00010724	0.00807407	ENSCPOG00000002343	protein_coding	TNF|ENSCPOG00000002343	6.69202	6.53002	6.28005	5.47016	5.99928	5.434	5.565	5.34153	5.64235	6.27523	5.34574	5.63776	5.85949	5.44868	5.52438	5.46229	6.38941	5.99588	5.49308	5.064	5.4832	5.12747
ENSCPOG00000014606	68.8926	-1.04313	0.22854	-4.56431	5.01136e-06	0.00068564	ENSCPOG00000014606	protein_coding	ARVCF|ENSCPOG00000014606	6.94805	6.89625	6.99263	6.22223	6.3207	5.38182	6.24666	5.935	5.46781	5.71855	6.13781	5.54742	6.05975	5.82285	5.74229	5.64672	6.46821	5.75218	5.92279	6.23588	6.00376	5.66186
ENSCPOG00000002143	169.078	-1.0444	0.237617	-4.39531	1.10613e-05	0.00125664	ENSCPOG00000002143	protein_coding	.|ENSCPOG00000002143	8.02236	8.08284	8.42603	7.84407	7.44978	7.14481	7.57963	6.90258	7.29417	6.42151	7.50103	7.40786	7.33041	6.89088	7.03975	7.10093	7.33946	7.02171	7.41583	7.15963	6.46699	7.43789
ENSCPOG00000014537	317.649	-1.04612	0.179712	-5.82107	5.84708e-09	3.14991e-06	ENSCPOG00000014537	protein_coding	MOV10|ENSCPOG00000014537	9.03623	9.06366	9.38794	8.52861	8.61185	7.96008	8.19885	7.64714	7.77846	7.93558	7.98794	7.98876	7.97568	8.0203	8.13398	7.8484	8.57467	8.02075	8.15901	8.09874	8.10184	8.25613
ENSCPOG00000030755	594.554	-1.05342	0.206743	-5.09534	3.48118e-07	6.81455e-05	ENSCPOG00000030755	protein_coding	.|ENSCPOG00000030755	9.78857	9.85713	10.3648	9.72139	9.42881	8.65313	9.14707	8.86186	8.84469	8.78502	9.01996	9.11622	8.67621	8.82115	8.88348	9.17033	9.23924	9.01566	8.98912	8.96171	8.58819	9.24137
ENSCPOG00000011407	103.098	-1.07152	0.233865	-4.58179	4.61015e-06	0.00064461	ENSCPOG00000011407	protein_coding	ERCC6L|ENSCPOG00000011407	7.28167	7.30513	7.79512	7.17842	7.31164	6.29558	6.68025	6.26032	6.45142	5.95315	6.20399	6.49785	6.42167	6.47465	6.4229	6.32481	6.79607	6.38637	6.3062	6.65905	5.96688	6.66002
ENSCPOG00000009226	183.454	-1.07586	0.179123	-6.00627	1.89842e-09	1.34197e-06	ENSCPOG00000009226	protein_coding	NAMPT|ENSCPOG00000009226	8.50939	8.11527	8.62876	7.74847	7.35918	7.20611	7.48752	7.07806	6.88567	7.17598	7.24221	7.34794	7.20921	6.87507	7.0315	7.48672	7.69444	7.31919	7.37937	7.46581	7.14884	7.44512
ENSCPOG00000030718	19.2213	-1.07872	0.3129	-3.44748	0.000565845	0.0334875	ENSCPOG00000030718	protein_coding	SLC16A13|ENSCPOG00000030718	4.86337	4.73757	5.16877	3.71501	3.42702	4.2219	4.30257	4.64802	4.50005	4.21438	4.543	4.29026	4.4429	4.04593	3.93152	4.3951	4.86977	3.83033	3.92656	4.31688	4.23391	3.27898
ENSCPOG00000020940	227.586	-1.07957	0.25352	-4.25832	2.05964e-05	0.00201906	ENSCPOG00000020940	protein_coding	CNP|ENSCPOG00000020940	8.53304	8.5223	8.65322	8.73341	8.42346	7.32141	7.78706	7.16706	7.42416	7.59368	7.76493	7.65038	7.89414	7.18815	7.28161	7.66824	7.38891	7.46804	7.55312	7.50928	7.31947	7.60205
ENSCPOG00000001216	280.534	-1.08821	0.2486	-4.37733	1.20141e-05	0.00132928	ENSCPOG00000001216	protein_coding	LGMN|ENSCPOG00000001216	8.83529	8.73894	9.25308	8.15161	8.05142	7.91029	7.88056	7.94767	7.68579	7.57816	8.03869	7.52409	8.39053	7.67258	7.70647	7.63953	8.84063	7.73756	7.94698	7.67117	8.16833	7.81225
ENSCPOG00000012198	989.486	-1.08968	0.292239	-3.72874	0.000192441	0.0135283	ENSCPOG00000012198	protein_coding	EIF2AK2|ENSCPOG00000012198	10.9356	10.6366	11.0035	10.2753	10.1089	9.49893	9.86533	8.92447	9.21724	9.5607	9.35095	9.40423	9.81954	9.30684	9.43025	9.712	10.6088	9.09194	9.68691	10.0966	9.93557	9.8905
ENSCPOG00000009175	31.3515	-1.11336	0.287419	-3.87365	0.000107216	0.00807407	ENSCPOG00000009175	protein_coding	SOCS1|ENSCPOG00000009175	5.73339	5.49716	6.14858	5.15634	4.91966	4.44173	5.02463	4.18543	4.76455	4.80021	4.38079	4.90343	5.70068	4.81536	4.9895	4.46222	4.91548	4.94278	4.73176	4.80957	4.83463	4.33304
ENSCPOG00000014801	48.0373	-1.11604	0.308211	-3.62102	0.000293449	0.0191479	ENSCPOG00000014801	protein_coding	PLXNA1|ENSCPOG00000014801	5.67789	6.54597	6.87276	5.57878	5.18883	5.18272	5.65244	5.21367	4.88059	5.25523	5.45849	5.57381	6.15034	4.74753	4.95501	5.67529	6.00145	5.45878	5.27224	5.51162	4.83463	5.61137
ENSCPOG00000010629	357.085	-1.1412	0.244779	-4.66218	3.12883e-06	0.000481976	ENSCPOG00000010629	protein_coding	CTSS|ENSCPOG00000010629	9.4914	9.4606	9.18201	8.77396	8.45297	8.09584	8.2558	8.06347	7.87955	8.1449	8.1436	7.82261	8.75049	7.85286	8.03838	8.13219	8.92686	7.74869	8.4878	8.4053	8.27023	8.21021
ENSCPOG00000038699	683.792	-1.16016	0.205734	-5.63913	1.70915e-08	6.04088e-06	ENSCPOG00000038699	protein_coding	.|ENSCPOG00000038699	10.299	10.122	10.5629	9.87707	9.70198	8.94374	9.50516	8.78522	9.07529	9.11034	9.01305	9.01631	9.00473	8.8578	8.95067	9.06091	9.47121	8.85499	9.2111	9.41751	9.02938	9.32208
ENSCPOG00000034887	329.25	-1.17913	0.267141	-4.41389	1.01529e-05	0.00117441	ENSCPOG00000034887	protein_coding	STING1|ENSCPOG00000034887	9.28402	9.29356	9.42866	8.73928	8.48189	8.06308	7.82519	7.71954	7.80807	8.08578	7.91572	7.68106	8.10363	7.84477	8.10675	7.36045	9.01086	8.12267	8.11902	8.01826	8.37248	8.15399
ENSCPOG00000004929	137.44	-1.1797	0.208612	-5.65498	1.55862e-08	6.00966e-06	ENSCPOG00000004929	protein_coding	TLR3|ENSCPOG00000004929	8.09831	7.79997	8.11575	7.41656	7.41272	6.73056	7.0987	6.65432	6.78502	6.35023	6.59781	7.05189	6.64996	6.45352	6.87428	7.33382	7.00079	6.81485	6.69046	7.03129	6.51887	7.04002
ENSCPOG00000015369	158.544	-1.19301	0.353219	-3.37754	0.000731378	0.0409958	ENSCPOG00000015369	protein_coding	EHD4|ENSCPOG00000015369	8.73688	7.72491	8.40217	7.71316	7.43507	7.01379	6.83777	6.26032	6.48847	7.03535	7.21037	6.44878	7.62391	6.14627	6.4229	6.71714	7.64101	6.54802	7.087	7.39803	7.47203	7.12346
ENSCPOG00000037647	476.586	-1.22451	0.218591	-5.60184	2.12089e-08	6.33833e-06	ENSCPOG00000037647	protein_coding	.|ENSCPOG00000037647	9.5389	9.58737	10.0548	9.57827	9.16471	8.49939	9.13699	8.26238	8.43426	8.63937	8.90777	8.79298	8.52865	8.53464	8.31145	8.60283	8.66442	8.53962	8.70226	8.42246	8.30019	8.61445
ENSCPOG00000015564	1999.41	-1.24198	0.194705	-6.37877	1.7852e-10	2.27149e-07	ENSCPOG00000015564	protein_coding	SAMD9L|ENSCPOG00000015564	11.874	11.8014	12.0867	11.2858	11.1734	10.6014	10.9411	10.3548	10.4664	10.3835	10.3434	10.6927	10.6827	10.5813	10.5881	10.6736	11.2391	10.3547	10.6685	10.9595	10.608	10.7661
ENSCPOG00000034099	95.4129	-1.25639	0.358695	-3.50267	0.000460618	0.0283135	ENSCPOG00000034099	protein_coding	.|ENSCPOG00000034099	7.7671	7.39591	7.75801	6.99456	6.5428	6.26709	6.12965	5.85154	5.35196	5.43825	6.22007	5.9614	6.7691	5.57146	5.76238	6.15263	7.38078	6.03277	6.58766	6.33587	6.51887	6.47472
ENSCPOG00000003630	28.7047	-1.26282	0.318658	-3.96292	7.40388e-05	0.00588793	ENSCPOG00000003630	protein_coding	SLC15A3|ENSCPOG00000003630	5.93622	5.46397	5.92575	5.38297	4.78692	4.28008	5.30205	4.18543	4.26403	5.25523	4.6888	4.22514	5.00558	4.52251	4.30458	4.46222	4.72323	3.98894	4.84306	4.73827	3.96134	4.85107
ENSCPOG00000000584	579.683	-1.26404	0.309916	-4.07867	4.52936e-05	0.00389402	ENSCPOG00000000584	protein_coding	USP15|ENSCPOG00000000584	9.73519	9.33315	10.8983	8.97119	9.05352	8.72296	9.16452	9.04677	8.80852	8.41321	8.51996	8.39808	9.08041	8.76651	8.56403	9.10358	10.0239	8.59309	8.6899	9.08537	9.1077	8.89598
ENSCPOG00000011210	220.476	-1.2798	0.272271	-4.70047	2.59558e-06	0.000412828	ENSCPOG00000011210	protein_coding	PARP12|ENSCPOG00000011210	8.46909	8.59308	9.03463	8.57197	8.30305	7.21359	7.82519	7.16706	7.57819	7.02395	7.51413	7.47942	7.55925	6.89088	7.21029	7.5107	7.6478	7.2026	7.54216	7.6996	7.06407	7.61493
ENSCPOG00000024282	200.353	-1.28183	0.289451	-4.42849	9.48955e-06	0.00112846	ENSCPOG00000024282	protein_coding	CASP10|ENSCPOG00000024282	8.53304	8.70384	8.95489	7.9183	7.67934	7.23581	7.26515	6.72637	6.9927	7.30412	7.05766	6.89849	7.62391	7.18815	7.12754	6.84838	8.05254	6.58575	7.55856	7.82533	7.68003	7.416
ENSCPOG00000008232	16.3804	-1.28649	0.375214	-3.42867	0.000606541	0.0354014	ENSCPOG00000008232	protein_coding	IL15|ENSCPOG00000008232	4.5289	5.28552	5.07532	4.55647	3.92505	3.73178	4.43998	4.54552	3.33723	3.62813	3.33486	3.66193	4.04981	3.13073	3.0882	4.17268	4.37619	2.57513	3.78506	4.41158	3.80295	4.05936
ENSCPOG00000036108	135.496	-1.30482	0.241331	-5.40677	6.41721e-08	1.57024e-05	ENSCPOG00000036108	protein_coding	.|ENSCPOG00000036108	7.88207	7.81321	8.27133	7.55596	7.22021	6.8506	7.31066	6.6042	6.3544	6.40402	6.79321	6.86147	6.49264	6.5759	6.81782	6.79731	7.64101	6.57328	6.82307	7.04613	6.23849	6.72083
ENSCPOG00000015159	59.9165	-1.31305	0.299692	-4.38134	1.17951e-05	0.0013165	ENSCPOG00000015159	protein_coding	TLR4|ENSCPOG00000015159	6.71977	6.84561	7.18386	6.04423	6.13291	5.60307	6.06738	5.61896	4.63835	4.95238	4.94248	5.92085	5.90183	5.1665	5.63745	5.55745	6.37312	5.34604	5.32432	6.04228	5.4832	5.8908
ENSCPOG00000026377	132.514	-1.32325	0.169606	-7.8019	6.0984e-15	1.9399e-11	ENSCPOG00000026377	protein_coding	JUN|ENSCPOG00000026377	7.84476	7.81321	7.41122	6.85033	6.90498	7.03083	6.88667	7.13211	7.32522	7.60138	6.84598	7.2934	7.48461	7.10928	6.50863	6.77108	7.01136	6.40055	6.40625	6.31152	6.26911	6.47472
ENSCPOG00000022306	56.7889	-1.34003	0.314276	-4.26388	2.0091e-05	0.00199717	ENSCPOG00000022306	protein_coding	TREX1|ENSCPOG00000022306	6.9244	6.79313	7.11508	6.5636	6.2552	4.80087	5.62388	5.07337	4.98799	5.3678	4.86277	5.33237	5.74787	4.88015	5.34955	5.55745	5.82106	5.53791	5.70436	5.85275	5.72327	5.2968
ENSCPOG00000011058	476.422	-1.3474	0.234895	-5.73619	9.68276e-09	4.56309e-06	ENSCPOG00000011058	protein_coding	NLRC5|ENSCPOG00000011058	9.67976	9.90892	10.3747	9.28954	8.86881	8.47469	8.91039	8.24613	8.08705	8.08028	8.76435	8.64679	8.782	8.27037	8.19805	8.1062	8.72665	8.36255	8.73629	8.70082	8.4811	8.99777
ENSCPOG00000007154	250.424	-1.34974	0.262681	-5.13833	2.77194e-07	5.51096e-05	ENSCPOG00000007154	protein_coding	IFIH1|ENSCPOG00000007154	8.7902	8.56597	9.51572	8.40128	8.1538	7.48494	8.03497	7.47657	7.49869	7.48139	7.25788	7.74343	7.36864	7.18815	7.3953	7.67533	8.23938	7.47476	7.55856	8.1817	7.49811	7.52912
ENSCPOG00000034947	36.3512	-1.3518	0.370239	-3.65117	0.00026105	0.0175746	ENSCPOG00000034947	protein_coding	ATF3|ENSCPOG00000034947	6.27229	6.26691	5.95228	4.50234	5.63744	4.80087	4.8383	4.04221	4.57086	4.85273	5.22343	5.13378	5.85949	5.36062	4.91968	4.3247	5.34102	4.7787	5.27224	3.98856	5.53452	4.05936
ENSCPOG00000038269	400.747	-1.35198	0.278505	-4.8544	1.20749e-06	0.000207624	ENSCPOG00000038269	protein_coding	.|ENSCPOG00000038269	9.39574	9.52839	9.7884	9.6154	8.98699	8.1397	8.70758	8.0448	8.09307	8.2168	8.14781	8.38509	7.93038	7.97652	8.20907	8.48269	8.80767	8.39833	8.43548	8.3821	7.60999	8.16716
ENSCPOG00000031535	99.8079	-1.36717	0.326443	-4.18808	2.81328e-05	0.00258197	ENSCPOG00000031535	protein_coding	.|ENSCPOG00000031535	7.08235	7.18807	7.71218	7.41656	6.78248	6.06683	7.05658	5.97499	6.50665	7.34136	6.18773	6.67898	7.12235	6.00817	5.91372	6.2317	6.5283	5.31642	5.8712	5.85275	6.32847	6.43171
ENSCPOG00000024999	842.256	-1.37497	0.259869	-5.29099	1.21653e-07	2.77573e-05	ENSCPOG00000024999	protein_coding	LGALS3BP|ENSCPOG00000024999	10.6894	10.6634	10.7559	10.4401	10.0413	9.31637	9.68354	9.07923	9.0569	9.11304	9.52286	9.49249	9.50283	8.92075	8.84162	9.55366	9.85527	9.25695	9.34003	9.59447	8.96069	9.42068
ENSCPOG00000011455	104.597	-1.38177	0.414066	-3.33709	0.000846605	0.0462326	ENSCPOG00000011455	protein_coding	HYLS1|ENSCPOG00000011455	7.59801	6.1255	8.78451	6.09997	6.2552	6.05021	6.60918	6.88169	6.13828	5.80106	6.17128	5.5069	6.43615	6.29624	5.84003	6.55748	7.46004	6.12108	6.15622	6.77046	6.64096	6.72083
ENSCPOG00000014930	908.807	-1.39096	0.250722	-5.54783	2.89231e-08	8.00039e-06	ENSCPOG00000014930	protein_coding	STAT2|ENSCPOG00000014930	10.6008	10.7741	11.199	10.494	10.2616	9.10532	9.92508	9.1938	9.1922	9.24417	9.3546	9.37545	9.51992	9.17427	9.24282	9.35385	9.81965	9.31801	9.62077	9.47894	9.27545	9.71031
ENSCPOG00000032111	330.332	-1.39266	0.311939	-4.46452	8.02492e-06	0.000997523	ENSCPOG00000032111	protein_coding	.|ENSCPOG00000032111	9.61475	9.14705	9.81032	8.72457	8.6664	7.56317	8.24646	7.29893	7.45256	7.64671	7.60878	7.89505	8.37933	7.85286	7.56499	7.67533	8.49786	7.46129	8.13004	8.56319	8.26264	8.18454
ENSCPOG00000032575	26.4244	-1.39388	0.304631	-4.57565	4.74739e-06	0.000656584	ENSCPOG00000032575	protein_coding	TNFSF13B|ENSCPOG00000032575	5.21488	5.84527	5.97833	4.32657	5.07956	4.58708	4.06828	5.34153	4.70283	4.56858	4.49093	4.57794	4.4429	4.60148	3.85876	4.25069	4.95979	4.68909	4.61116	4.66327	3.80295	3.81353
ENSCPOG00000001660	49.8444	-1.42687	0.391865	-3.64122	0.000271349	0.0179825	ENSCPOG00000001660	protein_coding	ACVRL1|ENSCPOG00000001660	6.94805	6.88375	6.40053	6.09997	5.852	5.48436	5.76134	4.54552	4.98799	4.85273	5.48535	4.22514	6.34702	5.00159	4.95501	4.46222	5.58686	4.59355	5.49308	5.63452	5.25748	5.58544
ENSCPOG00000035683	2330.11	-1.44633	0.2908	-4.97361	6.57174e-07	0.000122564	ENSCPOG00000035683	protein_coding	.|ENSCPOG00000035683	12.6795	12.2465	12.1868	11.2943	11.0901	10.8545	11.0261	10.2136	10.4084	10.5774	10.6646	10.1765	11.3083	10.6362	10.6304	10.3461	11.4844	10.1558	10.9335	11.3382	11.034	11.0067
ENSCPOG00000031635	104.736	-1.47419	0.239008	-6.16794	6.91857e-10	6.77168e-07	ENSCPOG00000031635	protein_coding	TNFSF10|ENSCPOG00000031635	7.99991	7.87763	8.04356	6.97482	6.2552	6.16272	6.33741	5.34153	5.8559	6.42151	5.89899	6.09498	6.18504	6.29624	6.37152	6.26967	7.06305	6.20429	6.49981	6.77046	6.68705	6.3723
ENSCPOG00000001304	306.47	-1.48428	0.26574	-5.58545	2.33093e-08	6.59083e-06	ENSCPOG00000001304	protein_coding	PML|ENSCPOG00000001304	9.5999	8.96925	9.37575	8.96619	8.67269	7.73939	8.31507	7.64714	7.78592	7.62422	7.79208	7.72882	7.89938	7.082	7.72705	8.1062	8.28798	7.74314	7.95526	7.90074	7.56134	8.05356
ENSCPOG00000034829	469.8	-1.49395	0.349811	-4.27073	1.94838e-05	0.00196709	ENSCPOG00000034829	protein_coding	.|ENSCPOG00000034829	9.92294	10.657	9.47514	8.49436	8.31515	8.29942	7.89259	8.21308	8.69026	7.82818	7.62095	8.22152	9.19763	8.22744	8.07498	8.76114	9.73295	8.78912	8.57905	8.56834	8.63597	8.4625
ENSCPOG00000005252	22.0969	-1.49756	0.389779	-3.84207	0.000122	0.00902514	ENSCPOG00000005252	protein_coding	ARHGAP32|ENSCPOG00000005252	6.66373	5.24702	4.75202	4.12637	3.74591	4.16128	4.22862	4.18543	4.42558	3.85108	3.83004	3.55999	4.2597	4.04593	3.70122	3.90962	5.00278	3.91181	4.33471	4.73827	4.10406	4.26933
ENSCPOG00000013452	124.583	-1.52138	0.326093	-4.66547	3.07907e-06	0.000481976	ENSCPOG00000013452	protein_coding	TRIM25|ENSCPOG00000013452	7.72665	7.98681	8.43546	7.79425	7.77591	6.08326	7.01319	5.935	6.394	6.38631	6.50897	6.66063	6.71076	5.91849	6.26292	6.32481	6.54293	6.25201	6.41828	6.78822	6.51887	6.81308
ENSCPOG00000023210	84.0912	-1.5549	0.277654	-5.60012	2.142e-08	6.33833e-06	ENSCPOG00000023210	protein_coding	.|ENSCPOG00000023210	7.56779	7.44776	7.5038	6.97482	6.92617	5.92817	6.5034	5.80793	5.67487	5.74658	5.79546	5.8685	5.7709	5.72043	5.76238	5.98015	6.83227	5.83807	5.58134	6.45183	5.63198	6.16036
ENSCPOG00000007455	67.1165	-1.55618	0.276881	-5.62037	1.9055e-08	6.33833e-06	ENSCPOG00000007455	protein_coding	B3GLCT|ENSCPOG00000007455	7.44017	6.75248	7.5038	6.30362	5.71256	5.4594	5.65244	5.14523	5.22598	5.43825	5.56306	5.67482	6.18504	5.53168	6.03425	5.7033	6.5283	5.40351	5.44685	6.07158	5.67834	5.95296
ENSCPOG00000012673	1068.29	-1.5768	0.27623	-5.70829	1.14119e-08	5.00708e-06	ENSCPOG00000012673	protein_coding	STAT1|ENSCPOG00000012673	10.9027	10.9906	11.454	10.7477	10.4278	9.37427	10.373	9.59759	9.49498	9.05257	9.90627	10.1878	9.57819	9.57977	9.24639	9.60283	9.71367	9.38731	9.57984	9.64407	9.1412	9.93095
ENSCPOG00000001823	21.0196	-1.59132	0.385701	-4.12577	3.69496e-05	0.00326491	ENSCPOG00000001823	protein_coding	SLC46A2|ENSCPOG00000001823	5.0498	5.7383	5.59635	4.38757	3.74591	3.88958	4.30257	3.70444	3.8738	4.74569	4.38079	3.75715	4.65579	3.65972	4.19062	3.81007	5.43819	3.6521	4.43287	4.21552	3.625	3.7213
ENSCPOG00000005451	35.1052	-1.59377	0.357092	-4.46319	8.07489e-06	0.000997523	ENSCPOG00000005451	protein_coding	UBE2L6|ENSCPOG00000005451	5.49731	5.92059	6.56427	6.30362	5.50283	4.71912	4.62429	5.21367	4.76455	4.90342	4.77841	5.28522	4.92576	4.94214	4.46023	5.17276	4.56012	4.49122	4.1737	4.21552	4.56531	5.01543
ENSCPOG00000025531	78.4442	-1.61858	0.259212	-6.24421	4.2596e-10	4.92719e-07	ENSCPOG00000025531	protein_coding	.|ENSCPOG00000025531	7.33646	7.25751	7.68079	6.92425	6.79405	5.79485	6.65224	6.0139	5.43022	5.43825	6.03247	6.13098	6.16779	5.49078	5.63745	5.58782	5.74714	5.56335	5.83576	6.18317	5.19506	6.14269
ENSCPOG00000010555	194.159	-1.61972	0.49015	-3.30455	0.000951302	0.0502256	ENSCPOG00000010555	protein_coding	DNAJB4|ENSCPOG00000010555	7.68503	6.77971	10.0333	6.94469	6.73522	6.97909	7.45546	7.59677	6.64435	6.6164	6.86656	6.72092	7.49156	7.14926	7.11197	7.32483	8.71053	7.23462	6.72961	7.27747	7.58587	7.14137
ENSCPOG00000036625	41.5318	-1.62142	0.279844	-5.79403	6.87164e-09	3.36288e-06	ENSCPOG00000036625	protein_coding	P2RY6|ENSCPOG00000036625	7.12448	6.72473	6.7113	5.04714	4.69111	4.71912	5.22808	3.70444	4.76455	3.85108	5.12437	4.29026	5.34942	5.05868	4.60072	4.95702	5.00278	4.64211	5.42316	5.46822	5.25748	5.38961
ENSCPOG00000012205	93.1258	-1.6358	0.463962	-3.52573	0.00042232	0.0262127	ENSCPOG00000012205	protein_coding	TLR1|ENSCPOG00000012205	7.98855	7.7319	7.48575	6.85033	6.45801	6.23803	5.93414	6.05178	5.31118	6.31322	6.20399	4.86119	7.0489	5.36062	6.19065	5.04723	7.38891	5.12467	6.45379	6.31152	6.10907	6.29443
ENSCPOG00000001598	240.767	-1.64817	0.267055	-6.17163	6.75899e-10	6.77168e-07	ENSCPOG00000001598	protein_coding	RIGI|ENSCPOG00000001598	9.05814	8.9181	9.30803	8.6673	8.3351	7.25044	7.79988	7.41975	7.50775	7.4043	7.00294	7.26127	7.50535	7.20089	7.14294	7.38661	7.90171	7.2026	7.17473	7.81671	7.30476	7.69591
ENSCPOG00000007929	337.742	-1.66486	0.434439	-3.83221	0.000126999	0.0093407	ENSCPOG00000007929	protein_coding	CA2|ENSCPOG00000007929	9.80809	8.55419	10.2181	7.97902	8.04174	7.42818	8.12434	8.81857	7.89343	7.53863	7.7204	7.1948	8.7961	7.61665	7.05612	8.76779	8.11754	7.3117	7.19585	8.14771	8.78113	8.0909
ENSCPOG00000001105	82.4633	-1.70171	0.31002	-5.48902	4.04166e-08	1.09417e-05	ENSCPOG00000001105	protein_coding	CMPK2|ENSCPOG00000001105	7.8321	7.28627	7.69657	7.01404	6.77081	5.60307	6.3549	6.83899	5.22598	5.25523	4.94248	5.43672	6.09667	6.00817	5.15056	6.1114	6.0225	5.68423	5.47015	6.49572	6.07481	5.80354
ENSCPOG00000038096	30.7666	-1.73269	0.375523	-4.61406	3.94871e-06	0.000564533	ENSCPOG00000038096	protein_coding	SCIMP|ENSCPOG00000038096	6.57537	6.30489	5.95228	5.44167	5.22349	3.64589	4.8383	3.88319	4.08207	4.29252	4.43691	4.22514	5.2869	4.43897	4.35835	3.58764	5.08509	4.38108	4.61116	4.94239	4.46308	4.563
ENSCPOG00000012870	45.6312	-1.76077	0.530659	-3.31809	0.000906356	0.0484558	ENSCPOG00000012870	protein_coding	CA1|ENSCPOG00000012870	5.98277	5.59237	7.57381	5.00883	4.478	5.08819	4.88719	5.85154	5.99113	4.95238	4.543	4.29026	5.92254	4.88015	4.9895	5.21229	6.58598	4.59355	3.85755	5.28022	5.76683	4.563
ENSCPOG00000035490	48.1782	-1.7709	0.293805	-6.02745	1.66564e-09	1.30152e-06	ENSCPOG00000035490	protein_coding	.|ENSCPOG00000035490	7.14509	6.96902	7.13837	5.79685	5.25734	4.80087	5.10948	4.43518	4.98799	4.99974	4.43691	4.67867	5.08122	5.00159	4.68731	4.52636	6.04324	5.19146	5.01136	5.46822	5.58407	5.44833
ENSCPOG00000004263	448.187	-1.79049	0.228225	-7.8453	4.31903e-15	1.83184e-11	ENSCPOG00000004263	protein_coding	WARS1|ENSCPOG00000004263	9.98428	9.88874	10.2044	9.22206	9.02433	8.38475	8.93676	8.21308	7.98703	8.02413	8.69125	8.56855	8.63601	8.30027	8.02182	8.21723	8.68436	7.97409	8.49634	8.04066	8.06741	8.52862
ENSCPOG00000005891	6.94859	-1.81459	0.530446	-3.42087	0.000624215	0.035939	ENSCPOG00000005891	protein_coding	.|ENSCPOG00000005891	3.4645	5.08183	4.06983	1.84788	3.01703	1.72401	2.30564	2.62254	2.47335	2.35968	2.57488	3.13286	1.44843	2.62586	2.24859	2.32426	3.09256	2.10641	2.8861	3.71911	2.08384	2.42044
ENSCPOG00000022220	17.8047	-1.87299	0.447188	-4.18836	2.80973e-05	0.00258197	ENSCPOG00000022220	protein_coding	GHB1|ENSCPOG00000022220	4.95959	4.12382	5.1228	4.50234	4.64071	3.88958	4.56543	4.04221	4.88059	5.21567	4.06186	3.84646	4.04981	4.52251	4.35835	3.81007	4.16533	2.57513	3.78506	2.33812	1.38938	3.4029
ENSCPOG00000039847	64.2096	-1.87916	0.335166	-5.60667	2.0626e-08	6.33833e-06	ENSCPOG00000039847	protein_coding	.|ENSCPOG00000039847	7.37187	7.0383	7.62417	6.83946	6.03874	5.53302	6.02432	5.40145	4.57086	4.90342	5.48535	5.88967	5.18772	4.67636	5.0561	5.86085	6.08384	5.40351	5.47015	5.67326	5.3173	5.63684
ENSCPOG00000025944	16.916	-1.88925	0.518487	-3.64378	0.000268663	0.0178977	ENSCPOG00000025944	protein_coding	.|ENSCPOG00000025944	5.56005	5.7383	5.1228	5.25785	3.64724	3.96245	4.06828	2.1502	3.4912	3.50225	3.65182	3.20218	4.4429	3.50399	2.64456	1.58691	4.23909	3.33514	3.2515	3.38751	4.23391	4.05936
ENSCPOG00000005168	20.9696	-1.9119	0.420427	-4.54753	5.42796e-06	0.000727003	ENSCPOG00000005168	protein_coding	GALNTL5|ENSCPOG00000005168	6.34536	5.89592	5.16877	4.38757	4.29457	4.28008	3.44091	4.3157	4.17591	4.21438	4.38079	2.90235	4.84126	2.90027	3.32268	2.32426	4.00542	3.21186	3.78506	4.21552	4.66078	4.05936
ENSCPOG00000015303	93.5079	-1.94526	0.367707	-5.29023	1.22164e-07	2.77573e-05	ENSCPOG00000015303	lincRNA	.|ENSCPOG00000015303	7.94219	7.93325	8.1216	7.08942	6.77081	5.81467	6.43928	5.07337	4.82374	5.21567	5.28588	5.81419	5.62688	5.75538	5.87734	6.1114	7.30552	5.75218	5.9058	6.55916	5.96688	6.06976
ENSCPOG00000038041	654.822	-1.97639	0.411126	-4.80726	1.53009e-06	0.00025617	ENSCPOG00000038041	protein_coding	IFIT1B|ENSCPOG00000038041	10.5044	10.7724	11.1696	9.90993	9.73988	8.18988	9.16452	8.28642	8.439	8.19153	8.04773	8.24839	9.21872	8.13756	7.94482	8.65396	9.7409	8.15649	8.7672	9.36226	8.85364	8.95285
ENSCPOG00000031864	38.0129	-1.98423	0.341026	-5.8184	5.94136e-09	3.14991e-06	ENSCPOG00000031864	pseudogene	.|ENSCPOG00000031864	6.51331	6.46442	7.03047	5.67979	5.68795	4.03182	5.02463	4.83345	4.63835	4.21438	4.82121	5.16884	4.38438	4.52251	4.5086	4.58776	5.16296	4.26183	4.87833	5.064	3.96134	5.16296
ENSCPOG00000027141	39.1799	-1.99096	0.30785	-6.46733	9.97524e-11	1.41028e-07	ENSCPOG00000027141	protein_coding	EGR1|ENSCPOG00000027141	6.27229	6.83267	6.12545	4.96946	5.07956	5.434	5.06768	4.3157	5.46781	5.74658	4.6888	5.61252	4.70444	5.44868	5.45203	5.21229	4.61657	5.01831	4.22939	4.58415	4.23391	4.26933
ENSCPOG00000036987	15.7811	-1.99841	0.499162	-4.00352	6.24071e-05	0.00509018	ENSCPOG00000036987	protein_coding	MAFB|ENSCPOG00000036987	5.29084	5.43	5.4551	4.38757	3.64724	4.03182	4.15068	3.88319	2.47335	2.35968	3.21159	2.62788	4.84126	2.62586	3.61548	3.00256	4.50138	3.07705	3.35528	3.98856	3.1856	3.7213
ENSCPOG00000030030	128.191	-2.00531	0.367187	-5.46129	4.72678e-08	1.20287e-05	ENSCPOG00000030030	protein_coding	.|ENSCPOG00000030030	8.16038	8.07737	8.54409	7.62091	7.35918	6.48062	7.31959	6.05178	5.46781	5.97701	6.96527	6.82897	6.80301	6.31978	6.08298	6.30666	7.35613	5.83807	6.58766	6.18317	5.92902	6.66002
ENSCPOG00000037062	367.133	-2.01232	0.43637	-4.61149	3.99793e-06	0.000565218	ENSCPOG00000037062	protein_coding	OAS1|ENSCPOG00000037062	10.1742	9.64217	10.0579	9.30741	9.05111	7.38906	8.4143	7.21793	7.48042	7.26589	7.24221	7.57071	7.74514	6.89088	7.41446	8.08506	9.11983	7.85553	7.61192	8.43379	7.37683	8.28461
ENSCPOG00000034452	327.188	-2.05904	0.454827	-4.52709	5.98002e-06	0.000777389	ENSCPOG00000034452	protein_coding	IRF7|ENSCPOG00000034452	9.77541	9.64217	10.0731	9.35401	8.97433	7.14481	8.38481	7.07806	7.25169	7.24639	7.16954	7.587	7.95069	6.63341	6.79849	7.50275	8.29664	7.26595	7.58549	8.54764	6.91714	8.04407
ENSCPOG00000014656	124.73	-2.07953	0.271014	-7.67313	1.6785e-14	4.27143e-11	ENSCPOG00000014656	protein_coding	RGS1|ENSCPOG00000014656	7.79346	7.37821	8.28705	7.20408	6.89426	7.39566	7.7279	6.6042	6.94018	6.94146	6.98422	7.4829	7.22597	6.45352	6.44791	6.44583	6.28879	5.09008	5.70436	6.20977	5.37475	6.29443
ENSCPOG00000015608	14.5772	-2.09045	0.413446	-5.05617	4.27757e-07	8.18545e-05	ENSCPOG00000015608	protein_coding	FOSB|ENSCPOG00000015608	5.29084	4.73757	5.16877	4.19624	3.83826	3.45706	3.78843	4.54552	4.08207	4.43714	2.76226	4.04819	4.12322	3.3294	3.2102	2.5874	3.24357	2.92834	3.2515	2.68001	4.23391	1.8528
ENSCPOG00000003499	16.3722	-2.09731	0.489504	-4.28456	1.831e-05	0.00187884	ENSCPOG00000003499	protein_coding	MARCO|ENSCPOG00000003499	5.56005	5.16679	5.29849	4.4461	4.1579	3.45706	3.56628	3.50038	3.75719	4.50436	3.07678	3.13286	4.4429	3.13073	3.78214	2.32426	4.95979	3.44871	2.8861	3.98856	3.1856	3.14339
ENSCPOG00000023721	158.845	-2.11872	0.478275	-4.42991	9.42737e-06	0.00112846	ENSCPOG00000023721	protein_coding	DHX58|ENSCPOG00000023721	8.64581	8.62721	9.03773	8.43056	8.12201	5.79485	7.13963	5.61896	6.01672	6.35023	6.48255	6.54531	6.9715	5.61017	6.05068	6.77108	7.0932	6.34296	6.79566	7.04613	5.85021	7.00132
ENSCPOG00000006951	4.40632	-2.16182	0.630741	-3.42743	0.000609313	0.0354014	ENSCPOG00000006951	protein_coding	.|ENSCPOG00000006951	3.17488	4.89526	3.47935	1.45056	1.47184	0.821989	0	1.44331	1.71222	2.62426	0.868978	1.65938	1.84546	1.84248	2.46012	1.00146	2.25249	1.79893	1.94155	1.23398	3.1856	2.42044
ENSCPOG00000000556	133.961	-2.19629	0.403441	-5.44388	5.21317e-08	1.30063e-05	ENSCPOG00000000556	protein_coding	.|ENSCPOG00000000556	8.35871	8.24304	8.86	8.0562	7.56913	6.08326	7.16958	5.45898	6.16141	6.36838	5.85846	6.62951	6.47873	6.06501	5.84003	6.51068	7.16119	6.13811	6.36954	6.73427	5.92902	6.35706
ENSCPOG00000034856	108.245	-2.24083	0.398045	-5.6296	1.80626e-08	6.21158e-06	ENSCPOG00000034856	protein_coding	.|ENSCPOG00000034856	7.98855	8.46894	8.58705	6.85033	6.58339	6.1781	6.69405	5.76295	5.54018	6.85397	6.13781	5.63776	6.54701	5.40532	5.52438	5.0903	6.86759	4.98104	6.31909	6.20977	5.85021	6.79056
ENSCPOG00000005904	15.9353	-2.33954	0.6192	-3.77833	0.000157885	0.0113659	ENSCPOG00000005904	protein_coding	ACTL7B|ENSCPOG00000005904	5.0498	5.56133	4.25169	3.13736	4.64071	4.54024	2.98218	3.26262	4.17591	4.63007	3.65182	4.29026	3.61344	5.1136	3.52433	3.17252	4.23909	2.10641	1.94155	4.21552	0	3.27898
ENSCPOG00000040647	293.191	-2.39741	0.398209	-6.02049	1.73891e-09	1.30152e-06	ENSCPOG00000040647	protein_coding	SAMD9|ENSCPOG00000040647	9.67268	9.73725	10.229	8.56868	8.56194	7.13696	8.10897	6.62948	7.05578	7.16564	6.59781	7.02823	7.38366	6.53625	7.26762	7.31578	8.40477	6.93666	7.24396	8.04066	7.14884	7.86708
ENSCPOG00000040294	8.80682	-2.45459	0.572147	-4.29014	1.78557e-05	0.00185348	ENSCPOG00000040294	lincRNA	.|ENSCPOG00000040294	4.64921	4.94421	5.52745	3.8072	3.16701	2.02551	1.98474	2.1502	2.47335	2.35968	0	2.00804	2.41218	0	2.46012	2.32426	3.24357	1.79893	2.74036	3.71911	2.55065	2.82674
ENSCPOG00000008569	81.3732	-2.46467	0.557868	-4.41802	9.96108e-06	0.0011628	ENSCPOG00000008569	protein_coding	ZBP1|ENSCPOG00000008569	7.55244	8.09373	8.27133	7.83315	6.77081	4.54024	6.24666	4.74371	5.22598	5.13313	5.05434	4.98437	6.09667	3.92832	4.68731	4.95702	6.0225	4.90347	5.62352	5.85275	4.83463	6.14269
ENSCPOG00000007205	12.4997	-2.47062	0.578732	-4.26902	1.96338e-05	0.00196709	ENSCPOG00000007205	protein_coding	SIGLEC1|ENSCPOG00000007205	5.49731	5.84527	5.16877	3.71501	4.00691	2.83648	1.98474	2.1502	1.09648	2.62426	3.21159	3.39215	3.26987	1.19732	2.95493	2.5874	3.72644	2.10641	2.74036	4.31688	2.08384	3.51702
ENSCPOG00000033428	261.968	-2.49315	0.43919	-5.67671	1.37307e-08	5.82364e-06	ENSCPOG00000033428	protein_coding	IFIT3|ENSCPOG00000033428	9.62579	9.3446	9.93692	9.03215	8.56532	6.99654	7.88659	6.49843	7.06807	6.84103	6.89689	7.01384	7.47061	6.17238	6.61186	7.36922	8.11754	6.50927	7.43373	7.36291	6.91714	7.416
ENSCPOG00000014376	198.365	-2.50376	0.457294	-5.47516	4.37122e-08	1.13509e-05	ENSCPOG00000014376	protein_coding	.|ENSCPOG00000014376	9.35208	9.06089	9.62488	8.34856	7.96188	6.29558	7.32847	6.81716	6.62784	5.95315	6.05057	6.32992	6.68675	5.44868	6.14549	6.68939	8.06273	6.42851	6.47698	7.50928	6.51887	7.09618
ENSCPOG00000004153	339.148	-2.52241	0.445415	-5.66306	1.487e-08	6.00966e-06	ENSCPOG00000004153	protein_coding	OAS3|ENSCPOG00000004153	9.61105	10.0692	10.4569	9.26334	9.21078	6.99654	8.2133	7.11432	7.18554	6.97739	7.31888	7.41152	7.51902	6.47465	6.89262	7.54206	8.33078	7.23462	7.39163	7.83391	7.09858	8.05828
ENSCPOG00000033284	460.514	-2.52837	0.224015	-11.2866	1.52804e-29	1.94427e-25	ENSCPOG00000033284	protein_coding	FOS|ENSCPOG00000033284	10.0513	9.96633	9.92525	9.09523	8.72805	8.54755	8.83764	8.43716	9.11433	9.39569	8.35498	8.73568	9.60086	8.54467	8.43547	8.11143	8.3846	7.06688	7.67345	7.3024	7.7249	7.44512
ENSCPOG00000025373	153.32	-2.79232	0.493562	-5.65749	1.53602e-08	6.00966e-06	ENSCPOG00000025373	protein_coding	.|ENSCPOG00000025373	8.60175	8.93333	9.20976	8.55212	7.77591	5.71274	7.0987	6.0139	6.09088	5.85356	5.99557	6.17475	6.37735	5.49078	5.54772	6.67532	7.4981	5.68423	6.44205	6.20977	5.63198	6.57034
ENSCPOG00000008124	48.0748	-2.87315	0.70124	-4.09724	4.18112e-05	0.00364387	ENSCPOG00000008124	protein_coding	C1QB|ENSCPOG00000008124	7.31843	7.89018	6.99263	6.00583	5.32274	4.71912	4.37291	3.26262	4.08207	3.04124	4.198	3.88913	6.07833	3.3294	3.52433	4.3951	6.68168	4.06215	4.76982	5.12117	3.80295	4.93559
ENSCPOG00000008531	562.528	-3.08531	0.704038	-4.38231	1.17427e-05	0.0013165	ENSCPOG00000008531	protein_coding	IFIT5|ENSCPOG00000008531	11.0203	10.5143	11.4558	10.0674	9.70964	6.97028	8.8531	6.67874	7.55217	7.09108	6.62222	7.46539	7.89414	6.2723	7.18819	8.4417	9.6253	7.19448	8.04336	8.55284	7.14884	8.33605
ENSCPOG00000008107	378.675	-3.15416	0.653563	-4.8261	1.39235e-06	0.000236218	ENSCPOG00000008107	protein_coding	RSAD2|ENSCPOG00000008107	10.399	10.2817	10.8889	9.54015	8.6664	6.11557	7.9965	7.41975	6.82902	5.87911	6.32789	6.13984	7.89414	6.45352	6.1607	7.66112	8.8016	6.87704	6.76772	7.76384	7.31947	7.9199
ENSCPOG00000031590	33.7502	-3.27751	0.66044	-4.96261	6.95511e-07	0.000126424	ENSCPOG00000031590	protein_coding	C1QC|ENSCPOG00000031590	7.08235	7.20825	6.72674	5.55238	4.73981	3.64589	4.30257	3.70444	3.4912	2.84776	3.5537	4.44126	5.62688	2.90027	3.0882	3.81007	5.74714	2.76252	3.45209	3.71911	3.625	4.80687
ENSCPOG00000013450	123.243	-3.28374	0.757096	-4.33729	1.4425e-05	0.00156875	ENSCPOG00000013450	protein_coding	ISG15|ENSCPOG00000013450	8.6602	8.77321	9.36591	8.10242	7.51419	4.87824	6.3549	4.43518	4.88059	4.68904	4.82121	5.04223	5.98295	3.50399	3.70122	6.06897	6.75894	5.12467	5.55978	6.33587	4.66078	6.19506
ENSCPOG00000031469	33.6154	-3.31533	0.95009	-3.48949	0.000483942	0.0296042	ENSCPOG00000031469	protein_coding	.|ENSCPOG00000031469	6.57537	7.0827	7.46748	6.02516	5.04122	3.64589	3.56628	1.44331	1.71222	2.84776	1.79872	5.16884	3.97246	2.90027	2.46012	3.70314	6.00145	2.92834	4.38462	4.41158	3.42196	3.62277
ENSCPOG00000034867	3.44932	-3.32895	0.97973	-3.39783	0.00067923	0.0385827	ENSCPOG00000034867	lincRNA	.|ENSCPOG00000034867	4.09271	3.7361	1.70319	0.900387	1.87209	2.83648	1.5714	2.1502	0	3.04124	0.868978	1.19868	0.898832	2.28671	1.70102	1.58691	2.92388	0.869116	1.27536	1.23398	1.38938	0
ENSCPOG00000030985	53.7592	-3.43292	0.679151	-5.05472	4.31016e-07	8.18545e-05	ENSCPOG00000030985	protein_coding	C1QA|ENSCPOG00000030985	7.84476	8.26729	7.10329	5.08447	4.5343	4.54024	4.37291	4.3157	3.98169	3.21181	3.65182	4.65414	6.33162	2.28671	3.93152	5.00283	6.70789	4.68909	4.38462	4.66327	3.42196	4.66554
ENSCPOG00000023450	112.756	-3.48504	0.610194	-5.71137	1.12073e-08	5.00708e-06	ENSCPOG00000023450	protein_coding	.|ENSCPOG00000023450	8.70947	7.96325	9.42866	7.3024	6.9574	5.60307	7.23713	5.40145	4.50005	4.63007	6.23598	6.04868	6.5994	4.67636	3.78214	4.58776	6.06368	4.13183	5.21821	5.12117	4.10406	6.62227
ENSCPOG00000015652	400.564	-3.53246	0.713969	-4.94763	7.51218e-07	0.000134627	ENSCPOG00000015652	protein_coding	.|ENSCPOG00000015652	10.1917	10.3332	11.171	9.79641	9.1736	6.49297	8.49537	6.1247	6.78502	6.95354	5.77384	7.14285	7.35347	5.94901	6.11457	7.72401	8.82873	6.79351	7.04105	7.66157	6.17523	7.43789
ENSCPOG00000014771	351.532	-3.57621	0.867374	-4.12303	3.73917e-05	0.00328118	ENSCPOG00000014771	protein_coding	IDO1|ENSCPOG00000014771	10.7207	10.5738	10.3893	8.81618	7.88818	6.45559	7.47957	5.97499	6.61114	4.43714	6.63427	8.09053	8.35287	4.67636	4.72873	6.89771	9.11983	6.48285	7.58014	6.38338	6.46699	7.54938
ENSCPOG00000034890	86.7392	-3.60559	0.805809	-4.47449	7.65931e-06	0.000974571	ENSCPOG00000034890	protein_coding	OAS2|ENSCPOG00000034890	8.21013	8.36491	8.6693	7.8495	7.02772	4.54024	6.22781	3.70444	4.57086	3.50225	4.43691	4.96456	5.5491	3.13073	3.85876	4.8608	6.5283	3.6521	5.04279	5.17616	3.625	5.68646
ENSCPOG00000008093	6.87771	-3.74789	0.847008	-4.42486	9.65062e-06	0.00113699	ENSCPOG00000008093	protein_coding	AXL|ENSCPOG00000008093	4.64921	5.08183	4.33469	3.8072	1.87209	1.34237	2.56799	2.97779	1.09648	0	1.79872	2.90235	2.81801	1.19732	2.00063	2.00219	3.72644	1.79893	0.774247	2.33812	2.08384	0
ENSCPOG00000035250	6.14398	-3.96437	0.931802	-4.25452	2.09494e-05	0.00201906	ENSCPOG00000035250	protein_coding	BATF2|ENSCPOG00000035250	5.29084	4.79207	4.62587	3.61652	2.66021	0.821989	2.56799	0	0	0	2.10617	1.19868	2.62932	0	0.807715	1.58691	1.935	0	1.64657	0	1.38938	2.63784
ENSCPOG00000034843	35.9584	-4.17779	0.782301	-5.34038	9.27529e-08	2.22677e-05	ENSCPOG00000034843	protein_coding	CXCL10|ENSCPOG00000034843	7.56779	6.5139	7.56524	6.48204	5.89563	3.35249	5.53464	2.1502	2.14241	1.02371	3.74368	3.80249	3.50775	1.84248	2.46012	2.32426	4.67089	2.35972	3.13968	3.71911	2.55065	3.90021
ENSCPOG00000015020	113.951	-4.83337	0.828641	-5.83288	5.44775e-09	3.14991e-06	ENSCPOG00000015020	protein_coding	GBP1|ENSCPOG00000015020	9.69032	8.89649	8.99052	7.27844	6.998	3.88958	6.3018	4.18543	3.33723	3.50225	4.90318	5.4652	5.15309	2.90027	2.24859	4.25069	5.64229	3.21186	4.1737	4.73827	3.1856	5.55904
Day3: VLP 10 µg vs VLP 4 µg_2fold.1 with log2 normalized counts
ID	baseMean	log2FoldChange	lfcSE	stat	pvalue	padj	gene_id	biotype	gene_name	X26.PBS.Day3.post.infection	X27.PBS.Day3.post.infection	X28.PBS.Day3.post.infection	X31.GP3.Day3.post.infection	X32.GP3.Day3.post.infection	X33.GP3.Day3.post.infection	X34.GP3.Day3.post.infection	X35.GP3.Day3.post.infection	X36.VLP4.Day3.post.infection	X37.VLP4.Day3.post.infection	X38.VLP4.Day3.post.infection	X39.VLP4.Day3.post.infection	X40.VLP4.Day3.post.infection	X41.GP7.5.Day3.post.infection	X43.GP7.5.Day3.post.infection	X44.GP7.5.Day3.post.infection	X45.GP7.5.Day3.post.infection	X46.VLP10.Day3.post.infection	X47.VLP10.Day3.post.infection	X48.VLP10.Day3.post.infection	X49.VLP10.Day3.post.infection	X50.VLP10.Day3.post.infection
ENSCPOG00000033284	460.514	-1.65136	0.195458	-8.44868	2.94615e-17	1.85902e-13	ENSCPOG00000033284	protein_coding	FOS|ENSCPOG00000033284	10.0513	9.96633	9.92525	9.09523	8.72805	8.54755	8.83764	8.43716	9.11433	9.39569	8.35498	8.73568	9.60086	8.54467	8.43547	8.11143	8.3846	7.06688	7.67345	7.3024	7.7249	7.44512
ENSCPOG00000014656	124.73	-1.3446	0.237761	-5.65525	1.55624e-08	2.45497e-05	ENSCPOG00000014656	protein_coding	RGS1|ENSCPOG00000014656	7.79346	7.37821	8.28705	7.20408	6.89426	7.39566	7.7279	6.6042	6.94018	6.94146	6.98422	7.4829	7.22597	6.45352	6.44791	6.44583	6.28879	5.09008	5.70436	6.20977	5.37475	6.29443
ENSCPOG00000031403	754.655	-1.23444	0.287746	-4.29004	1.78643e-05	0.0125249	ENSCPOG00000031403	protein_coding	Jchain|ENSCPOG00000031403	9.20278	9.45639	9.08045	9.71247	10.11	9.87544	9.89103	8.82405	10.8034	9.88933	9.19696	9.15717	9.99357	9.97036	9.99661	9.84841	9.11983	8.32957	8.28262	8.80916	8.61824	9.26402
ENSCPOG00000030533	3004.43	-1.20629	0.301768	-3.99742	6.40373e-05	0.0237692	ENSCPOG00000030533	protein_coding	.|ENSCPOG00000030533	11.2927	11.6051	11.1829	11.8182	12.2583	11.6837	11.7374	10.5159	12.7567	12.0164	11.5968	10.9988	11.7926	11.9956	11.8658	11.6517	11.0644	10.3308	10.3061	10.6805	10.7437	11.3734

## Sheet: Gene enrichment
Day 3: GP 3 µg vs PBS : Downregulated genes
#category	term ID	term description	observed gene count	background gene count	strength	false discovery rate	matching proteins in your network (IDs)	matching proteins in your network (labels)
GO Process	GO:0006952	Defense response	33	1096	0.82	5.66e-15	10141.ENSCPOP00000001442,10141.ENSCPOP00000003747,10141.ENSCPOP00000006451,10141.ENSCPOP00000007290,10141.ENSCPOP00000007305,10141.ENSCPOP00000008285,10141.ENSCPOP00000008771,10141.ENSCPOP00000009940,10141.ENSCPOP00000010018,10141.ENSCPOP00000010971,10141.ENSCPOP00000011040,10141.ENSCPOP00000013538,10141.ENSCPOP00000013667,10141.ENSCPOP00000014329,10141.ENSCPOP00000015525,10141.ENSCPOP00000015683…	DDX58,OAS3,IFIH1,RSAD2,C1QB,NAMPT,Mefv,NLRC5,Ccr2,EIF2AK2,MPEG1,GBP1,TLR4,TREX1,LOC100714179,IL1RAP,LOC100730982,LOC100728946,OAS1,Herc5,LRP1,IDO1,IRF7,CX3CR1,LOC100729512,IFIT1B,TLR1,LOC100714455,STING1,IFIT3,Rnase6,C1QA,C1QC
GO Process	GO:0009605	Response to external stimulus	40	2144	0.61	1.73e-12	10141.ENSCPOP00000000488,10141.ENSCPOP00000001000,10141.ENSCPOP00000001442,10141.ENSCPOP00000002802,10141.ENSCPOP00000003747,10141.ENSCPOP00000006451,10141.ENSCPOP00000007290,10141.ENSCPOP00000007305,10141.ENSCPOP00000008771,10141.ENSCPOP00000009940,10141.ENSCPOP00000010018,10141.ENSCPOP00000010971,10141.ENSCPOP00000011040,10141.ENSCPOP00000012963,10141.ENSCPOP00000013337,10141.ENSCPOP00000013538…	Usp18,CMPK2,DDX58,NR4A1,OAS3,IFIH1,RSAD2,C1QB,Mefv,NLRC5,Ccr2,EIF2AK2,MPEG1,PTPRO,PLXNA1,GBP1,TLR4,TREX1,CASP10,Sik1,LOC100730982,EMB,ATF3,OAS1,FOS,SCIMP,EPHA1,Herc5,LRP1,IDO1,IRF7,CX3CR1,LOC100729512,IFIT1B,TLR1,STING1,IFIT3,Rnase6,C1QA,C1QC
GO Process	GO:0002376	Immune system process	37	1827	0.65	2.15e-12	10141.ENSCPOP00000001442,10141.ENSCPOP00000003747,10141.ENSCPOP00000006451,10141.ENSCPOP00000007290,10141.ENSCPOP00000007305,10141.ENSCPOP00000008285,10141.ENSCPOP00000008771,10141.ENSCPOP00000009541,10141.ENSCPOP00000009940,10141.ENSCPOP00000010018,10141.ENSCPOP00000010971,10141.ENSCPOP00000012963,10141.ENSCPOP00000013538,10141.ENSCPOP00000013667,10141.ENSCPOP00000014329,10141.ENSCPOP00000014365…	DDX58,OAS3,IFIH1,RSAD2,C1QB,NAMPT,Mefv,CTSS,NLRC5,Ccr2,EIF2AK2,PTPRO,GBP1,TLR4,TREX1,KLF4,CASP10,SAMD9L,SOCS1,EGR1,OAS1,FOS,Herc5,SAMD9,LRP1,IDO1,IRF7,CX3CR1,LOC100729512,IFIT1B,TLR1,STING1,TNFSF10,Rnase6,C1QA,C1QC,Fcgr4
GO Process	GO:0051707	Response to other organism	30	1126	0.77	2.5e-12	10141.ENSCPOP00000000488,10141.ENSCPOP00000001000,10141.ENSCPOP00000001442,10141.ENSCPOP00000002802,10141.ENSCPOP00000003747,10141.ENSCPOP00000006451,10141.ENSCPOP00000007290,10141.ENSCPOP00000007305,10141.ENSCPOP00000008771,10141.ENSCPOP00000009940,10141.ENSCPOP00000010971,10141.ENSCPOP00000011040,10141.ENSCPOP00000013538,10141.ENSCPOP00000013667,10141.ENSCPOP00000014329,10141.ENSCPOP00000016659…	Usp18,CMPK2,DDX58,NR4A1,OAS3,IFIH1,RSAD2,C1QB,Mefv,NLRC5,EIF2AK2,MPEG1,GBP1,TLR4,TREX1,LOC100730982,OAS1,SCIMP,Herc5,IDO1,IRF7,CX3CR1,LOC100729512,IFIT1B,TLR1,STING1,IFIT3,Rnase6,C1QA,C1QC
GO Process	GO:0045087	Innate immune response	22	531	0.96	4.74e-12	10141.ENSCPOP00000001442,10141.ENSCPOP00000003747,10141.ENSCPOP00000006451,10141.ENSCPOP00000007290,10141.ENSCPOP00000007305,10141.ENSCPOP00000008771,10141.ENSCPOP00000009940,10141.ENSCPOP00000010971,10141.ENSCPOP00000013538,10141.ENSCPOP00000013667,10141.ENSCPOP00000014329,10141.ENSCPOP00000021818,10141.ENSCPOP00000024705,10141.ENSCPOP00000025848,10141.ENSCPOP00000027184,10141.ENSCPOP00000027541…	DDX58,OAS3,IFIH1,RSAD2,C1QB,Mefv,NLRC5,EIF2AK2,GBP1,TLR4,TREX1,OAS1,Herc5,IRF7,CX3CR1,LOC100729512,IFIT1B,TLR1,STING1,Rnase6,C1QA,C1QC
GO Process	GO:0098542	Defense response to other organism	25	756	0.86	5.4e-12	10141.ENSCPOP00000001442,10141.ENSCPOP00000003747,10141.ENSCPOP00000006451,10141.ENSCPOP00000007290,10141.ENSCPOP00000007305,10141.ENSCPOP00000008771,10141.ENSCPOP00000009940,10141.ENSCPOP00000010971,10141.ENSCPOP00000011040,10141.ENSCPOP00000013538,10141.ENSCPOP00000013667,10141.ENSCPOP00000014329,10141.ENSCPOP00000016659,10141.ENSCPOP00000021818,10141.ENSCPOP00000024705,10141.ENSCPOP00000025848…	DDX58,OAS3,IFIH1,RSAD2,C1QB,Mefv,NLRC5,EIF2AK2,MPEG1,GBP1,TLR4,TREX1,LOC100730982,OAS1,Herc5,IRF7,CX3CR1,LOC100729512,IFIT1B,TLR1,STING1,IFIT3,Rnase6,C1QA,C1QC
GO Process	GO:0051607	Defense response to virus	15	189	1.24	2.19e-11	10141.ENSCPOP00000001442,10141.ENSCPOP00000003747,10141.ENSCPOP00000006451,10141.ENSCPOP00000007290,10141.ENSCPOP00000009940,10141.ENSCPOP00000010971,10141.ENSCPOP00000014329,10141.ENSCPOP00000016659,10141.ENSCPOP00000021818,10141.ENSCPOP00000024705,10141.ENSCPOP00000025848,10141.ENSCPOP00000027590,10141.ENSCPOP00000030449,10141.ENSCPOP00000030518,10141.ENSCPOP00000031670	DDX58,OAS3,IFIH1,RSAD2,NLRC5,EIF2AK2,TREX1,LOC100730982,OAS1,Herc5,IRF7,IFIT1B,STING1,IFIT3,Rnase6
GO Process	GO:0006955	Immune response	26	997	0.76	1.99e-10	10141.ENSCPOP00000001442,10141.ENSCPOP00000003747,10141.ENSCPOP00000006451,10141.ENSCPOP00000007290,10141.ENSCPOP00000007305,10141.ENSCPOP00000008771,10141.ENSCPOP00000009541,10141.ENSCPOP00000009940,10141.ENSCPOP00000010018,10141.ENSCPOP00000010971,10141.ENSCPOP00000013538,10141.ENSCPOP00000013667,10141.ENSCPOP00000014329,10141.ENSCPOP00000021818,10141.ENSCPOP00000024705,10141.ENSCPOP00000025275…	DDX58,OAS3,IFIH1,RSAD2,C1QB,Mefv,CTSS,NLRC5,Ccr2,EIF2AK2,GBP1,TLR4,TREX1,OAS1,Herc5,LRP1,IRF7,CX3CR1,LOC100729512,IFIT1B,TLR1,STING1,TNFSF10,Rnase6,C1QA,C1QC
GO Process	GO:0009615	Response to virus	16	278	1.1	2.27e-10	10141.ENSCPOP00000001442,10141.ENSCPOP00000003747,10141.ENSCPOP00000006451,10141.ENSCPOP00000007290,10141.ENSCPOP00000009940,10141.ENSCPOP00000010971,10141.ENSCPOP00000014329,10141.ENSCPOP00000016659,10141.ENSCPOP00000021818,10141.ENSCPOP00000024705,10141.ENSCPOP00000025848,10141.ENSCPOP00000027541,10141.ENSCPOP00000027590,10141.ENSCPOP00000030449,10141.ENSCPOP00000030518,10141.ENSCPOP00000031670	DDX58,OAS3,IFIH1,RSAD2,NLRC5,EIF2AK2,TREX1,LOC100730982,OAS1,Herc5,IRF7,LOC100729512,IFIT1B,STING1,IFIT3,Rnase6
GO Process	GO:0010033	Response to organic substance	39	2649	0.51	1.59e-09	10141.ENSCPOP00000000488,10141.ENSCPOP00000000513,10141.ENSCPOP00000001000,10141.ENSCPOP00000001442,10141.ENSCPOP00000002802,10141.ENSCPOP00000006451,10141.ENSCPOP00000007138,10141.ENSCPOP00000008771,10141.ENSCPOP00000009541,10141.ENSCPOP00000010018,10141.ENSCPOP00000010971,10141.ENSCPOP00000013538,10141.ENSCPOP00000013667,10141.ENSCPOP00000013855,10141.ENSCPOP00000014329,10141.ENSCPOP00000014365…	Usp18,USP15,CMPK2,DDX58,NR4A1,IFIH1,CA2,Mefv,CTSS,Ccr2,EIF2AK2,GBP1,TLR4,EHD4,TREX1,KLF4,CASP10,LOC100714179,IL1RAP,LOC100728946,SOCS1,EGR1,NTRK2,ATF3,FOS,SCIMP,LRP1,IDO1,IRF7,AGRN,CX3CR1,LOC100729512,IFIT1B,TLR1,LOC100714455,P2RY6,STING1,IFIT3,TNFSF10
GO Process	GO:0050776	Regulation of immune response	22	744	0.81	1.61e-09	10141.ENSCPOP00000000488,10141.ENSCPOP00000000513,10141.ENSCPOP00000001442,10141.ENSCPOP00000003747,10141.ENSCPOP00000006451,10141.ENSCPOP00000007290,10141.ENSCPOP00000007305,10141.ENSCPOP00000009940,10141.ENSCPOP00000010018,10141.ENSCPOP00000013667,10141.ENSCPOP00000014329,10141.ENSCPOP00000014611,10141.ENSCPOP00000019221,10141.ENSCPOP00000023040,10141.ENSCPOP00000025523,10141.ENSCPOP00000025848…	Usp18,USP15,DDX58,OAS3,IFIH1,RSAD2,C1QB,NLRC5,Ccr2,TLR4,TREX1,CASP10,SOCS1,SCIMP,IDO1,IRF7,LOC100729512,TLR1,STING1,C1QA,C1QC,Fcgr4
GO Process	GO:0001817	Regulation of cytokine production	21	674	0.84	2.04e-09	10141.ENSCPOP00000001442,10141.ENSCPOP00000003747,10141.ENSCPOP00000006451,10141.ENSCPOP00000007290,10141.ENSCPOP00000008771,10141.ENSCPOP00000010018,10141.ENSCPOP00000010971,10141.ENSCPOP00000013667,10141.ENSCPOP00000014329,10141.ENSCPOP00000014365,10141.ENSCPOP00000014611,10141.ENSCPOP00000015683,10141.ENSCPOP00000019221,10141.ENSCPOP00000020348,10141.ENSCPOP00000023040,10141.ENSCPOP00000025275…	DDX58,OAS3,IFIH1,RSAD2,Mefv,Ccr2,EIF2AK2,TLR4,TREX1,KLF4,CASP10,IL1RAP,SOCS1,EGR1,SCIMP,LRP1,IDO1,IRF7,CX3CR1,TLR1,STING1
GO Process	GO:0031347	Regulation of defense response	19	541	0.89	3.43e-09	10141.ENSCPOP00000000488,10141.ENSCPOP00000000513,10141.ENSCPOP00000001442,10141.ENSCPOP00000003747,10141.ENSCPOP00000008771,10141.ENSCPOP00000009541,10141.ENSCPOP00000009940,10141.ENSCPOP00000010018,10141.ENSCPOP00000013667,10141.ENSCPOP00000014329,10141.ENSCPOP00000014611,10141.ENSCPOP00000019221,10141.ENSCPOP00000024705,10141.ENSCPOP00000025523,10141.ENSCPOP00000025848,10141.ENSCPOP00000027184…	Usp18,USP15,DDX58,OAS3,Mefv,CTSS,NLRC5,Ccr2,TLR4,TREX1,CASP10,SOCS1,Herc5,IDO1,IRF7,CX3CR1,LOC100729512,STING1,DTX3L
GO Process	GO:0002831	Regulation of response to biotic stimulus	15	292	1.05	4.67e-09	10141.ENSCPOP00000000488,10141.ENSCPOP00000000513,10141.ENSCPOP00000001442,10141.ENSCPOP00000003747,10141.ENSCPOP00000009940,10141.ENSCPOP00000013667,10141.ENSCPOP00000014329,10141.ENSCPOP00000014611,10141.ENSCPOP00000019221,10141.ENSCPOP00000023040,10141.ENSCPOP00000024705,10141.ENSCPOP00000025848,10141.ENSCPOP00000027541,10141.ENSCPOP00000030449,10141.ENSCPOP00000032554	Usp18,USP15,DDX58,OAS3,NLRC5,TLR4,TREX1,CASP10,SOCS1,SCIMP,Herc5,IRF7,LOC100729512,STING1,DTX3L
GO Process	GO:0001819	Positive regulation of cytokine production	17	424	0.95	6.53e-09	10141.ENSCPOP00000001442,10141.ENSCPOP00000003747,10141.ENSCPOP00000006451,10141.ENSCPOP00000007290,10141.ENSCPOP00000008771,10141.ENSCPOP00000010018,10141.ENSCPOP00000010971,10141.ENSCPOP00000013667,10141.ENSCPOP00000014611,10141.ENSCPOP00000015683,10141.ENSCPOP00000020348,10141.ENSCPOP00000023040,10141.ENSCPOP00000025275,10141.ENSCPOP00000025523,10141.ENSCPOP00000025848,10141.ENSCPOP00000028574…	DDX58,OAS3,IFIH1,RSAD2,Mefv,Ccr2,EIF2AK2,TLR4,CASP10,IL1RAP,EGR1,SCIMP,LRP1,IDO1,IRF7,TLR1,STING1
GO Process	GO:0032101	Regulation of response to external stimulus	22	856	0.75	1.75e-08	10141.ENSCPOP00000000488,10141.ENSCPOP00000000513,10141.ENSCPOP00000001442,10141.ENSCPOP00000003747,10141.ENSCPOP00000008771,10141.ENSCPOP00000009541,10141.ENSCPOP00000009940,10141.ENSCPOP00000010018,10141.ENSCPOP00000013667,10141.ENSCPOP00000014329,10141.ENSCPOP00000014611,10141.ENSCPOP00000019221,10141.ENSCPOP00000023040,10141.ENSCPOP00000024705,10141.ENSCPOP00000025275,10141.ENSCPOP00000025523…	Usp18,USP15,DDX58,OAS3,Mefv,CTSS,NLRC5,Ccr2,TLR4,TREX1,CASP10,SOCS1,SCIMP,Herc5,LRP1,IDO1,IRF7,AGRN,CX3CR1,LOC100729512,STING1,DTX3L
GO Process	GO:0060759	Regulation of response to cytokine stimulus	11	127	1.28	1.75e-08	10141.ENSCPOP00000000488,10141.ENSCPOP00000001442,10141.ENSCPOP00000003747,10141.ENSCPOP00000006451,10141.ENSCPOP00000009940,10141.ENSCPOP00000013667,10141.ENSCPOP00000014329,10141.ENSCPOP00000019221,10141.ENSCPOP00000025848,10141.ENSCPOP00000027541,10141.ENSCPOP00000030449	Usp18,DDX58,OAS3,IFIH1,NLRC5,TLR4,TREX1,SOCS1,IRF7,LOC100729512,STING1
GO Process	GO:0002682	Regulation of immune system process	26	1294	0.65	3.46e-08	10141.ENSCPOP00000000488,10141.ENSCPOP00000000513,10141.ENSCPOP00000001442,10141.ENSCPOP00000003747,10141.ENSCPOP00000006451,10141.ENSCPOP00000007138,10141.ENSCPOP00000007290,10141.ENSCPOP00000007305,10141.ENSCPOP00000009940,10141.ENSCPOP00000010018,10141.ENSCPOP00000013667,10141.ENSCPOP00000014329,10141.ENSCPOP00000014611,10141.ENSCPOP00000019221,10141.ENSCPOP00000021851,10141.ENSCPOP00000022668…	Usp18,USP15,DDX58,OAS3,IFIH1,CA2,RSAD2,C1QB,NLRC5,Ccr2,TLR4,TREX1,CASP10,SOCS1,FOS,LOC101788125,SCIMP,IDO1,IRF7,CX3CR1,LOC100729512,TLR1,STING1,C1QA,C1QC,Fcgr4
GO Process	GO:0006950	Response to stress	39	2991	0.46	4.22e-08	10141.ENSCPOP00000001442,10141.ENSCPOP00000003747,10141.ENSCPOP00000006451,10141.ENSCPOP00000007290,10141.ENSCPOP00000007305,10141.ENSCPOP00000008285,10141.ENSCPOP00000008771,10141.ENSCPOP00000009940,10141.ENSCPOP00000010018,10141.ENSCPOP00000010971,10141.ENSCPOP00000011040,10141.ENSCPOP00000013538,10141.ENSCPOP00000013667,10141.ENSCPOP00000014329,10141.ENSCPOP00000014365,10141.ENSCPOP00000015525…	DDX58,OAS3,IFIH1,RSAD2,C1QB,NAMPT,Mefv,NLRC5,Ccr2,EIF2AK2,MPEG1,GBP1,TLR4,TREX1,KLF4,LOC100714179,Sik1,IL1RAP,LOC100730982,LOC100728946,EGR1,ATF3,OAS1,FOS,Herc5,LRP1,IDO1,IRF7,CX3CR1,LOC100729512,IFIT1B,TLR1,LOC100714455,STING1,IFIT3,Rnase6,C1QA,C1QC,DTX3L
GO Process	GO:0071310	Cellular response to organic substance	31	1956	0.54	9.18e-08	10141.ENSCPOP00000000513,10141.ENSCPOP00000001000,10141.ENSCPOP00000001442,10141.ENSCPOP00000002802,10141.ENSCPOP00000006451,10141.ENSCPOP00000007138,10141.ENSCPOP00000009541,10141.ENSCPOP00000010018,10141.ENSCPOP00000010971,10141.ENSCPOP00000013538,10141.ENSCPOP00000013667,10141.ENSCPOP00000013855,10141.ENSCPOP00000014329,10141.ENSCPOP00000014365,10141.ENSCPOP00000015525,10141.ENSCPOP00000015683…	USP15,CMPK2,DDX58,NR4A1,IFIH1,CA2,CTSS,Ccr2,EIF2AK2,GBP1,TLR4,EHD4,TREX1,KLF4,LOC100714179,IL1RAP,LOC100728946,SOCS1,EGR1,NTRK2,ATF3,FOS,LRP1,IRF7,CX3CR1,LOC100729512,IFIT1B,LOC100714455,P2RY6,STING1,IFIT3
GO Process	GO:0034097	Response to cytokine	20	768	0.76	1.07e-07	10141.ENSCPOP00000008771,10141.ENSCPOP00000010018,10141.ENSCPOP00000010971,10141.ENSCPOP00000013538,10141.ENSCPOP00000013667,10141.ENSCPOP00000014329,10141.ENSCPOP00000014365,10141.ENSCPOP00000014611,10141.ENSCPOP00000015525,10141.ENSCPOP00000015683,10141.ENSCPOP00000016809,10141.ENSCPOP00000019221,10141.ENSCPOP00000020348,10141.ENSCPOP00000025848,10141.ENSCPOP00000027184,10141.ENSCPOP00000027541…	Mefv,Ccr2,EIF2AK2,GBP1,TLR4,TREX1,KLF4,CASP10,LOC100714179,IL1RAP,LOC100728946,SOCS1,EGR1,IRF7,CX3CR1,LOC100729512,IFIT1B,LOC100714455,STING1,IFIT3
GO Process	GO:0002684	Positive regulation of immune system process	20	786	0.75	1.53e-07	10141.ENSCPOP00000001442,10141.ENSCPOP00000007138,10141.ENSCPOP00000007290,10141.ENSCPOP00000007305,10141.ENSCPOP00000009940,10141.ENSCPOP00000010018,10141.ENSCPOP00000013667,10141.ENSCPOP00000014329,10141.ENSCPOP00000014611,10141.ENSCPOP00000019221,10141.ENSCPOP00000021851,10141.ENSCPOP00000022668,10141.ENSCPOP00000023040,10141.ENSCPOP00000025523,10141.ENSCPOP00000025848,10141.ENSCPOP00000027184…	DDX58,CA2,RSAD2,C1QB,NLRC5,Ccr2,TLR4,TREX1,CASP10,SOCS1,FOS,LOC101788125,SCIMP,IDO1,IRF7,CX3CR1,LOC100729512,STING1,C1QA,C1QC
GO Process	GO:0035458	Cellular response to interferon-beta	7	32	1.68	1.87e-07	10141.ENSCPOP00000013538,10141.ENSCPOP00000014329,10141.ENSCPOP00000015525,10141.ENSCPOP00000016809,10141.ENSCPOP00000027541,10141.ENSCPOP00000028873,10141.ENSCPOP00000030449	GBP1,TREX1,LOC100714179,LOC100728946,LOC100729512,LOC100714455,STING1
GO Process	GO:0080134	Regulation of response to stress	24	1222	0.64	2.9e-07	10141.ENSCPOP00000000488,10141.ENSCPOP00000000513,10141.ENSCPOP00000001442,10141.ENSCPOP00000003747,10141.ENSCPOP00000008771,10141.ENSCPOP00000009290,10141.ENSCPOP00000009541,10141.ENSCPOP00000009940,10141.ENSCPOP00000010018,10141.ENSCPOP00000010971,10141.ENSCPOP00000013667,10141.ENSCPOP00000014329,10141.ENSCPOP00000014611,10141.ENSCPOP00000019221,10141.ENSCPOP00000023040,10141.ENSCPOP00000024705…	Usp18,USP15,DDX58,OAS3,Mefv,HK3,CTSS,NLRC5,Ccr2,EIF2AK2,TLR4,TREX1,CASP10,SOCS1,SCIMP,Herc5,LRP1,IDO1,IRF7,CX3CR1,LOC100729512,DUSP16,STING1,DTX3L
GO Process	GO:0051240	Positive regulation of multicellular organismal process	26	1485	0.59	4.86e-07	10141.ENSCPOP00000001442,10141.ENSCPOP00000003747,10141.ENSCPOP00000006451,10141.ENSCPOP00000007138,10141.ENSCPOP00000007290,10141.ENSCPOP00000008771,10141.ENSCPOP00000009872,10141.ENSCPOP00000010018,10141.ENSCPOP00000010971,10141.ENSCPOP00000013337,10141.ENSCPOP00000013667,10141.ENSCPOP00000014611,10141.ENSCPOP00000015683,10141.ENSCPOP00000019221,10141.ENSCPOP00000020348,10141.ENSCPOP00000021407…	DDX58,OAS3,IFIH1,CA2,RSAD2,Mefv,SHTN1,Ccr2,EIF2AK2,PLXNA1,TLR4,CASP10,IL1RAP,SOCS1,EGR1,NTRK2,FOS,SCIMP,EPHA1,LRP1,IDO1,IRF7,AGRN,CX3CR1,TLR1,STING1
GO Process	GO:0070887	Cellular response to chemical stimulus	34	2522	0.47	4.86e-07	10141.ENSCPOP00000000513,10141.ENSCPOP00000001000,10141.ENSCPOP00000001442,10141.ENSCPOP00000002802,10141.ENSCPOP00000006451,10141.ENSCPOP00000007138,10141.ENSCPOP00000009541,10141.ENSCPOP00000010018,10141.ENSCPOP00000010971,10141.ENSCPOP00000012963,10141.ENSCPOP00000013538,10141.ENSCPOP00000013667,10141.ENSCPOP00000013855,10141.ENSCPOP00000014329,10141.ENSCPOP00000014365,10141.ENSCPOP00000014895…	USP15,CMPK2,DDX58,NR4A1,IFIH1,CA2,CTSS,Ccr2,EIF2AK2,PTPRO,GBP1,TLR4,EHD4,TREX1,KLF4,PDE4A,LOC100714179,IL1RAP,LOC100728946,SOCS1,EGR1,NTRK2,ATF3,FOS,LRP1,IRF7,AGRN,CX3CR1,LOC100729512,IFIT1B,LOC100714455,P2RY6,STING1,IFIT3
GO Process	GO:0045088	Regulation of innate immune response	11	187	1.11	5.46e-07	10141.ENSCPOP00000000488,10141.ENSCPOP00000000513,10141.ENSCPOP00000003747,10141.ENSCPOP00000009940,10141.ENSCPOP00000013667,10141.ENSCPOP00000014329,10141.ENSCPOP00000014611,10141.ENSCPOP00000019221,10141.ENSCPOP00000025848,10141.ENSCPOP00000027541,10141.ENSCPOP00000030449	Usp18,USP15,OAS3,NLRC5,TLR4,TREX1,CASP10,SOCS1,IRF7,LOC100729512,STING1
GO Process	GO:0042221	Response to chemical	44	4257	0.36	1.57e-06	10141.ENSCPOP00000000488,10141.ENSCPOP00000000513,10141.ENSCPOP00000001000,10141.ENSCPOP00000001442,10141.ENSCPOP00000002802,10141.ENSCPOP00000006451,10141.ENSCPOP00000007138,10141.ENSCPOP00000008771,10141.ENSCPOP00000009541,10141.ENSCPOP00000010018,10141.ENSCPOP00000010971,10141.ENSCPOP00000012963,10141.ENSCPOP00000013337,10141.ENSCPOP00000013538,10141.ENSCPOP00000013667,10141.ENSCPOP00000013855…	Usp18,USP15,CMPK2,DDX58,NR4A1,IFIH1,CA2,Mefv,CTSS,Ccr2,EIF2AK2,PTPRO,PLXNA1,GBP1,TLR4,EHD4,TREX1,KLF4,CASP10,PDE4A,LOC100714179,IL1RAP,LOC100728946,EMB,SOCS1,EGR1,NTRK2,ATF3,FOS,SCIMP,EPHA1,LRP1,IDO1,IRF7,AGRN,CX3CR1,LOC100729512,IFIT1B,TLR1,LOC100714455,P2RY6,STING1,IFIT3,TNFSF10
GO Process	GO:0050896	Response to stimulus	61	7655	0.25	1.57e-06	10141.ENSCPOP00000000488,10141.ENSCPOP00000000513,10141.ENSCPOP00000001000,10141.ENSCPOP00000001442,10141.ENSCPOP00000002802,10141.ENSCPOP00000003747,10141.ENSCPOP00000006451,10141.ENSCPOP00000007138,10141.ENSCPOP00000007290,10141.ENSCPOP00000007305,10141.ENSCPOP00000008285,10141.ENSCPOP00000008771,10141.ENSCPOP00000009541,10141.ENSCPOP00000009872,10141.ENSCPOP00000009940,10141.ENSCPOP00000010018…	Usp18,USP15,CMPK2,DDX58,NR4A1,OAS3,IFIH1,CA2,RSAD2,C1QB,NAMPT,Mefv,CTSS,SHTN1,NLRC5,Ccr2,EIF2AK2,MPEG1,PTPRO,PLXNA1,GBP1,TLR4,EHD4,TREX1,KLF4,CASP10,PDE4A,LOC100714179,Sik1,IL1RAP,LOC100730982,LOC100728946,EMB,SOCS1,EGR1,NTRK2,ATF3,OAS1,FOS,SCIMP,EPHA1,Herc5,LRP1,IDO1,IRF7,AGRN,CX3CR1,LOC100729512,IFIT1B,MINPP1,TLR1,LOC100714455,P2RY6,STING1,IFIT3,TNFSF10,Rnase6,C1QA,C1QC,Fcgr4,DTX3L
GO Process	GO:0048583	Regulation of response to stimulus	40	3617	0.39	2e-06	10141.ENSCPOP00000000488,10141.ENSCPOP00000000513,10141.ENSCPOP00000001442,10141.ENSCPOP00000003747,10141.ENSCPOP00000006451,10141.ENSCPOP00000007290,10141.ENSCPOP00000007305,10141.ENSCPOP00000008771,10141.ENSCPOP00000009290,10141.ENSCPOP00000009541,10141.ENSCPOP00000009940,10141.ENSCPOP00000010018,10141.ENSCPOP00000010971,10141.ENSCPOP00000012963,10141.ENSCPOP00000013667,10141.ENSCPOP00000014329…	Usp18,USP15,DDX58,OAS3,IFIH1,RSAD2,C1QB,Mefv,HK3,CTSS,NLRC5,Ccr2,EIF2AK2,PTPRO,TLR4,TREX1,KLF4,CASP10,PDE4A,SOCS1,EGR1,NTRK2,ATF3,SCIMP,Herc5,LRP1,IDO1,IRF7,AGRN,CX3CR1,LOC100729512,TLR1,DUSP16,P2RY6,STING1,TNFSF10,C1QA,C1QC,Fcgr4,DTX3L
GO Process	GO:0051239	Regulation of multicellular organismal process	34	2682	0.45	2e-06	10141.ENSCPOP00000001442,10141.ENSCPOP00000002802,10141.ENSCPOP00000003747,10141.ENSCPOP00000006451,10141.ENSCPOP00000007138,10141.ENSCPOP00000007290,10141.ENSCPOP00000008771,10141.ENSCPOP00000009541,10141.ENSCPOP00000009872,10141.ENSCPOP00000010018,10141.ENSCPOP00000010971,10141.ENSCPOP00000012963,10141.ENSCPOP00000013337,10141.ENSCPOP00000013667,10141.ENSCPOP00000014329,10141.ENSCPOP00000014365…	DDX58,NR4A1,OAS3,IFIH1,CA2,RSAD2,Mefv,CTSS,SHTN1,Ccr2,EIF2AK2,PTPRO,PLXNA1,TLR4,TREX1,KLF4,CASP10,IL1RAP,WARS1,SOCS1,EGR1,NTRK2,FOS,SCIMP,EPHA1,LRP1,IDO1,IRF7,AGRN,CX3CR1,TLR1,STING1,C1QC,Fcgr4
GO Process	GO:0071345	Cellular response to cytokine stimulus	17	683	0.74	3.96e-06	10141.ENSCPOP00000010018,10141.ENSCPOP00000013538,10141.ENSCPOP00000013667,10141.ENSCPOP00000014329,10141.ENSCPOP00000014365,10141.ENSCPOP00000015525,10141.ENSCPOP00000015683,10141.ENSCPOP00000016809,10141.ENSCPOP00000019221,10141.ENSCPOP00000020348,10141.ENSCPOP00000025848,10141.ENSCPOP00000027184,10141.ENSCPOP00000027541,10141.ENSCPOP00000027590,10141.ENSCPOP00000028873,10141.ENSCPOP00000030449…	Ccr2,GBP1,TLR4,TREX1,KLF4,LOC100714179,IL1RAP,LOC100728946,SOCS1,EGR1,IRF7,CX3CR1,LOC100729512,IFIT1B,LOC100714455,STING1,IFIT3
GO Process	GO:0060760	Positive regulation of response to cytokine stimulus	7	57	1.43	4.92e-06	10141.ENSCPOP00000001442,10141.ENSCPOP00000006451,10141.ENSCPOP00000009940,10141.ENSCPOP00000013667,10141.ENSCPOP00000025848,10141.ENSCPOP00000027541,10141.ENSCPOP00000030449	DDX58,IFIH1,NLRC5,TLR4,IRF7,LOC100729512,STING1
GO Process	GO:0065009	Regulation of molecular function	34	2817	0.43	6.3e-06	10141.ENSCPOP00000001442,10141.ENSCPOP00000002802,10141.ENSCPOP00000003747,10141.ENSCPOP00000008771,10141.ENSCPOP00000009541,10141.ENSCPOP00000009940,10141.ENSCPOP00000010018,10141.ENSCPOP00000010971,10141.ENSCPOP00000012963,10141.ENSCPOP00000013337,10141.ENSCPOP00000013667,10141.ENSCPOP00000014329,10141.ENSCPOP00000014611,10141.ENSCPOP00000015580,10141.ENSCPOP00000015683,10141.ENSCPOP00000017920…	DDX58,NR4A1,OAS3,Mefv,CTSS,NLRC5,Ccr2,EIF2AK2,PTPRO,PLXNA1,TLR4,TREX1,CASP10,Sik1,IL1RAP,TBC1D8,WARS1,SOCS1,EGR1,NTRK2,OAS1,EPHA1,Herc5,LRP1,AGRN,CX3CR1,LOC100729512,TLR1,TBC1D9,DUSP16,P2RY6,STING1,TNFSF10,DTX3L
GO Process	GO:0032103	Positive regulation of response to external stimulus	13	383	0.87	7.4e-06	10141.ENSCPOP00000000513,10141.ENSCPOP00000008771,10141.ENSCPOP00000009541,10141.ENSCPOP00000009940,10141.ENSCPOP00000010018,10141.ENSCPOP00000013667,10141.ENSCPOP00000023040,10141.ENSCPOP00000025275,10141.ENSCPOP00000025523,10141.ENSCPOP00000025848,10141.ENSCPOP00000027184,10141.ENSCPOP00000027541,10141.ENSCPOP00000030449	USP15,Mefv,CTSS,NLRC5,Ccr2,TLR4,SCIMP,LRP1,IDO1,IRF7,CX3CR1,LOC100729512,STING1
GO Process	GO:0032728	Positive regulation of interferon-beta production	6	34	1.59	7.4e-06	10141.ENSCPOP00000001442,10141.ENSCPOP00000003747,10141.ENSCPOP00000006451,10141.ENSCPOP00000013667,10141.ENSCPOP00000025848,10141.ENSCPOP00000030449	DDX58,OAS3,IFIH1,TLR4,IRF7,STING1
GO Process	GO:0060338	Regulation of type I interferon-mediated signaling pathway	6	35	1.58	8.34e-06	10141.ENSCPOP00000000488,10141.ENSCPOP00000003747,10141.ENSCPOP00000009940,10141.ENSCPOP00000014329,10141.ENSCPOP00000025848,10141.ENSCPOP00000030449	Usp18,OAS3,NLRC5,TREX1,IRF7,STING1
GO Process	GO:0048584	Positive regulation of response to stimulus	28	2006	0.49	9.01e-06	10141.ENSCPOP00000000513,10141.ENSCPOP00000001442,10141.ENSCPOP00000006451,10141.ENSCPOP00000007290,10141.ENSCPOP00000007305,10141.ENSCPOP00000008771,10141.ENSCPOP00000009541,10141.ENSCPOP00000009940,10141.ENSCPOP00000010018,10141.ENSCPOP00000010971,10141.ENSCPOP00000013667,10141.ENSCPOP00000014329,10141.ENSCPOP00000014611,10141.ENSCPOP00000021407,10141.ENSCPOP00000021695,10141.ENSCPOP00000023040…	USP15,DDX58,IFIH1,RSAD2,C1QB,Mefv,CTSS,NLRC5,Ccr2,EIF2AK2,TLR4,TREX1,CASP10,NTRK2,ATF3,SCIMP,LRP1,IDO1,IRF7,CX3CR1,LOC100729512,TLR1,P2RY6,STING1,TNFSF10,C1QA,C1QC,DTX3L
GO Process	GO:0010628	Positive regulation of gene expression	20	1110	0.6	2.78e-05	10141.ENSCPOP00000001442,10141.ENSCPOP00000003747,10141.ENSCPOP00000006451,10141.ENSCPOP00000007290,10141.ENSCPOP00000008771,10141.ENSCPOP00000010018,10141.ENSCPOP00000010971,10141.ENSCPOP00000013667,10141.ENSCPOP00000014611,10141.ENSCPOP00000015683,10141.ENSCPOP00000018175,10141.ENSCPOP00000020348,10141.ENSCPOP00000021407,10141.ENSCPOP00000021695,10141.ENSCPOP00000023040,10141.ENSCPOP00000025275…	DDX58,OAS3,IFIH1,RSAD2,Mefv,Ccr2,EIF2AK2,TLR4,CASP10,IL1RAP,WARS1,EGR1,NTRK2,ATF3,SCIMP,LRP1,IDO1,IRF7,TLR1,STING1
GO Process	GO:0001959	Regulation of cytokine-mediated signaling pathway	8	119	1.17	2.95e-05	10141.ENSCPOP00000000488,10141.ENSCPOP00000003747,10141.ENSCPOP00000009940,10141.ENSCPOP00000014329,10141.ENSCPOP00000019221,10141.ENSCPOP00000025848,10141.ENSCPOP00000027541,10141.ENSCPOP00000030449	Usp18,OAS3,NLRC5,TREX1,SOCS1,IRF7,LOC100729512,STING1
GO Process	GO:0002753	Cytoplasmic pattern recognition receptor signaling pathway	5	22	1.7	3.38e-05	10141.ENSCPOP00000001442,10141.ENSCPOP00000003747,10141.ENSCPOP00000006451,10141.ENSCPOP00000013667,10141.ENSCPOP00000027541	DDX58,OAS3,IFIH1,TLR4,LOC100729512
GO Process	GO:0002221	Pattern recognition receptor signaling pathway	7	82	1.28	4.03e-05	10141.ENSCPOP00000001442,10141.ENSCPOP00000003747,10141.ENSCPOP00000006451,10141.ENSCPOP00000013667,10141.ENSCPOP00000023040,10141.ENSCPOP00000027541,10141.ENSCPOP00000028574	DDX58,OAS3,IFIH1,TLR4,SCIMP,LOC100729512,TLR1
GO Process	GO:0098883	Synapse pruning	4	8	2.04	4.87e-05	10141.ENSCPOP00000007305,10141.ENSCPOP00000027184,10141.ENSCPOP00000031712,10141.ENSCPOP00000031999	C1QB,CX3CR1,C1QA,C1QC
GO Process	GO:0042116	Macrophage activation	6	52	1.41	6.05e-05	10141.ENSCPOP00000008285,10141.ENSCPOP00000013667,10141.ENSCPOP00000014329,10141.ENSCPOP00000027184,10141.ENSCPOP00000028574,10141.ENSCPOP00000031712	NAMPT,TLR4,TREX1,CX3CR1,TLR1,C1QA
GO Process	GO:0032479	Regulation of type I interferon production	7	93	1.22	8.29e-05	10141.ENSCPOP00000001442,10141.ENSCPOP00000003747,10141.ENSCPOP00000006451,10141.ENSCPOP00000013667,10141.ENSCPOP00000014329,10141.ENSCPOP00000025848,10141.ENSCPOP00000030449	DDX58,OAS3,IFIH1,TLR4,TREX1,IRF7,STING1
GO Process	GO:0044093	Positive regulation of molecular function	22	1452	0.52	9.13e-05	10141.ENSCPOP00000001442,10141.ENSCPOP00000008771,10141.ENSCPOP00000009541,10141.ENSCPOP00000010018,10141.ENSCPOP00000010971,10141.ENSCPOP00000013667,10141.ENSCPOP00000014611,10141.ENSCPOP00000015683,10141.ENSCPOP00000017920,10141.ENSCPOP00000020348,10141.ENSCPOP00000021407,10141.ENSCPOP00000024670,10141.ENSCPOP00000025275,10141.ENSCPOP00000026704,10141.ENSCPOP00000027184,10141.ENSCPOP00000027541…	DDX58,Mefv,CTSS,Ccr2,EIF2AK2,TLR4,CASP10,IL1RAP,TBC1D8,EGR1,NTRK2,EPHA1,LRP1,AGRN,CX3CR1,LOC100729512,TLR1,TBC1D9,P2RY6,STING1,TNFSF10,DTX3L
GO Process	GO:0061900	Glial cell activation	5	31	1.55	0.00013	10141.ENSCPOP00000008285,10141.ENSCPOP00000013667,10141.ENSCPOP00000025275,10141.ENSCPOP00000027184,10141.ENSCPOP00000031712	NAMPT,TLR4,LRP1,CX3CR1,C1QA
GO Process	GO:0032680	Regulation of tumor necrosis factor production	8	157	1.05	0.00018	10141.ENSCPOP00000001442,10141.ENSCPOP00000003747,10141.ENSCPOP00000006451,10141.ENSCPOP00000010018,10141.ENSCPOP00000013667,10141.ENSCPOP00000014329,10141.ENSCPOP00000027184,10141.ENSCPOP00000028574	DDX58,OAS3,IFIH1,Ccr2,TLR4,TREX1,CX3CR1,TLR1
GO Process	GO:0050778	Positive regulation of immune response	12	440	0.78	0.00018	10141.ENSCPOP00000007290,10141.ENSCPOP00000007305,10141.ENSCPOP00000009940,10141.ENSCPOP00000010018,10141.ENSCPOP00000013667,10141.ENSCPOP00000014329,10141.ENSCPOP00000025523,10141.ENSCPOP00000025848,10141.ENSCPOP00000027541,10141.ENSCPOP00000030449,10141.ENSCPOP00000031712,10141.ENSCPOP00000031999	RSAD2,C1QB,NLRC5,Ccr2,TLR4,TREX1,IDO1,IRF7,LOC100729512,STING1,C1QA,C1QC
GO Process	GO:0009617	Response to bacterium	14	626	0.69	0.0002	10141.ENSCPOP00000000488,10141.ENSCPOP00000001000,10141.ENSCPOP00000002802,10141.ENSCPOP00000003747,10141.ENSCPOP00000009940,10141.ENSCPOP00000010971,10141.ENSCPOP00000011040,10141.ENSCPOP00000013538,10141.ENSCPOP00000013667,10141.ENSCPOP00000025523,10141.ENSCPOP00000027184,10141.ENSCPOP00000027541,10141.ENSCPOP00000028574,10141.ENSCPOP00000031670	Usp18,CMPK2,NR4A1,OAS3,NLRC5,EIF2AK2,MPEG1,GBP1,TLR4,IDO1,CX3CR1,LOC100729512,TLR1,Rnase6
GO Process	GO:0031349	Positive regulation of defense response	9	236	0.93	0.00033	10141.ENSCPOP00000008771,10141.ENSCPOP00000009541,10141.ENSCPOP00000009940,10141.ENSCPOP00000010018,10141.ENSCPOP00000013667,10141.ENSCPOP00000025523,10141.ENSCPOP00000025848,10141.ENSCPOP00000027541,10141.ENSCPOP00000030449	Mefv,CTSS,NLRC5,Ccr2,TLR4,IDO1,IRF7,LOC100729512,STING1
GO Process	GO:0006954	Inflammatory response	11	392	0.79	0.00039	10141.ENSCPOP00000008285,10141.ENSCPOP00000008771,10141.ENSCPOP00000010018,10141.ENSCPOP00000013667,10141.ENSCPOP00000014329,10141.ENSCPOP00000015683,10141.ENSCPOP00000025275,10141.ENSCPOP00000025523,10141.ENSCPOP00000027184,10141.ENSCPOP00000028574,10141.ENSCPOP00000031712	NAMPT,Mefv,Ccr2,TLR4,TREX1,IL1RAP,LRP1,IDO1,CX3CR1,TLR1,C1QA
GO Process	GO:0045071	Negative regulation of viral genome replication	5	43	1.41	0.00049	10141.ENSCPOP00000003747,10141.ENSCPOP00000006451,10141.ENSCPOP00000007290,10141.ENSCPOP00000010971,10141.ENSCPOP00000021818	OAS3,IFIH1,RSAD2,EIF2AK2,OAS1
GO Process	GO:0060339	Negative regulation of type I interferon-mediated signaling pathway	4	18	1.69	0.00052	10141.ENSCPOP00000000488,10141.ENSCPOP00000003747,10141.ENSCPOP00000009940,10141.ENSCPOP00000014329	Usp18,OAS3,NLRC5,TREX1
GO Process	GO:0032642	Regulation of chemokine production	6	83	1.2	0.00059	10141.ENSCPOP00000003747,10141.ENSCPOP00000008771,10141.ENSCPOP00000010971,10141.ENSCPOP00000013667,10141.ENSCPOP00000020348,10141.ENSCPOP00000025275	OAS3,Mefv,EIF2AK2,TLR4,EGR1,LRP1
GO Process	GO:0002274	Myeloid leukocyte activation	7	136	1.06	0.00072	10141.ENSCPOP00000008285,10141.ENSCPOP00000013667,10141.ENSCPOP00000014329,10141.ENSCPOP00000027184,10141.ENSCPOP00000028574,10141.ENSCPOP00000031712,10141.ENSCPOP00000032089	NAMPT,TLR4,TREX1,CX3CR1,TLR1,C1QA,Fcgr4
GO Process	GO:0050790	Regulation of catalytic activity	25	2098	0.42	0.00077	10141.ENSCPOP00000002802,10141.ENSCPOP00000003747,10141.ENSCPOP00000008771,10141.ENSCPOP00000009940,10141.ENSCPOP00000012963,10141.ENSCPOP00000013337,10141.ENSCPOP00000013667,10141.ENSCPOP00000014329,10141.ENSCPOP00000014611,10141.ENSCPOP00000017920,10141.ENSCPOP00000018175,10141.ENSCPOP00000019221,10141.ENSCPOP00000020348,10141.ENSCPOP00000021407,10141.ENSCPOP00000021818,10141.ENSCPOP00000024670…	NR4A1,OAS3,Mefv,NLRC5,PTPRO,PLXNA1,TLR4,TREX1,CASP10,TBC1D8,WARS1,SOCS1,EGR1,NTRK2,OAS1,EPHA1,Herc5,LRP1,AGRN,LOC100729512,TLR1,TBC1D9,DUSP16,TNFSF10,DTX3L
GO Process	GO:0032727	Positive regulation of interferon-alpha production	4	22	1.6	0.00099	10141.ENSCPOP00000001442,10141.ENSCPOP00000006451,10141.ENSCPOP00000013667,10141.ENSCPOP00000025848	DDX58,IFIH1,TLR4,IRF7
GO Process	GO:0002833	Positive regulation of response to biotic stimulus	7	145	1.03	0.001	10141.ENSCPOP00000000513,10141.ENSCPOP00000009940,10141.ENSCPOP00000013667,10141.ENSCPOP00000023040,10141.ENSCPOP00000025848,10141.ENSCPOP00000027541,10141.ENSCPOP00000030449	USP15,NLRC5,TLR4,SCIMP,IRF7,LOC100729512,STING1
GO Process	GO:0001774	Microglial cell activation	4	23	1.58	0.0011	10141.ENSCPOP00000008285,10141.ENSCPOP00000013667,10141.ENSCPOP00000027184,10141.ENSCPOP00000031712	NAMPT,TLR4,CX3CR1,C1QA
GO Process	GO:0048518	Positive regulation of biological process	47	6000	0.24	0.0011	10141.ENSCPOP00000000513,10141.ENSCPOP00000001442,10141.ENSCPOP00000002802,10141.ENSCPOP00000003747,10141.ENSCPOP00000006451,10141.ENSCPOP00000007138,10141.ENSCPOP00000007290,10141.ENSCPOP00000007305,10141.ENSCPOP00000008285,10141.ENSCPOP00000008771,10141.ENSCPOP00000009541,10141.ENSCPOP00000009872,10141.ENSCPOP00000009940,10141.ENSCPOP00000010018,10141.ENSCPOP00000010971,10141.ENSCPOP00000013337…	USP15,DDX58,NR4A1,OAS3,IFIH1,CA2,RSAD2,C1QB,NAMPT,Mefv,CTSS,SHTN1,NLRC5,Ccr2,EIF2AK2,PLXNA1,TLR4,EHD4,TREX1,KLF4,CASP10,Sik1,IL1RAP,WARS1,SOCS1,EGR1,NTRK2,ATF3,TFDP2,FOS,LOC101788125,SCIMP,EPHA1,LRP1,IDO1,IRF7,AGRN,CX3CR1,LOC100729512,TLR1,P2RY6,STING1,TNFSF10,C1QA,C1QC,Fcgr4,DTX3L
GO Process	GO:1901699	Cellular response to nitrogen compound	13	633	0.66	0.0011	10141.ENSCPOP00000001442,10141.ENSCPOP00000002802,10141.ENSCPOP00000006451,10141.ENSCPOP00000007138,10141.ENSCPOP00000013667,10141.ENSCPOP00000014329,10141.ENSCPOP00000019221,10141.ENSCPOP00000020348,10141.ENSCPOP00000021407,10141.ENSCPOP00000025275,10141.ENSCPOP00000026704,10141.ENSCPOP00000030282,10141.ENSCPOP00000030449	DDX58,NR4A1,IFIH1,CA2,TLR4,TREX1,SOCS1,EGR1,NTRK2,LRP1,AGRN,P2RY6,STING1
GO Process	GO:0032755	Positive regulation of interleukin-6 production	6	98	1.13	0.0013	10141.ENSCPOP00000001442,10141.ENSCPOP00000006451,10141.ENSCPOP00000013667,10141.ENSCPOP00000015683,10141.ENSCPOP00000023040,10141.ENSCPOP00000028574	DDX58,IFIH1,TLR4,IL1RAP,SCIMP,TLR1
GO Process	GO:0051716	Cellular response to stimulus	48	6230	0.23	0.0013	10141.ENSCPOP00000000513,10141.ENSCPOP00000001000,10141.ENSCPOP00000001442,10141.ENSCPOP00000002802,10141.ENSCPOP00000003747,10141.ENSCPOP00000006451,10141.ENSCPOP00000007138,10141.ENSCPOP00000008285,10141.ENSCPOP00000009541,10141.ENSCPOP00000009872,10141.ENSCPOP00000009940,10141.ENSCPOP00000010018,10141.ENSCPOP00000010971,10141.ENSCPOP00000012963,10141.ENSCPOP00000013337,10141.ENSCPOP00000013538…	USP15,CMPK2,DDX58,NR4A1,OAS3,IFIH1,CA2,NAMPT,CTSS,SHTN1,NLRC5,Ccr2,EIF2AK2,PTPRO,PLXNA1,GBP1,TLR4,EHD4,TREX1,KLF4,CASP10,PDE4A,LOC100714179,Sik1,IL1RAP,LOC100728946,SOCS1,EGR1,NTRK2,ATF3,FOS,SCIMP,EPHA1,LRP1,IRF7,AGRN,CX3CR1,LOC100729512,IFIT1B,MINPP1,TLR1,LOC100714455,P2RY6,STING1,IFIT3,TNFSF10,Fcgr4,DTX3L
GO Process	GO:0002683	Negative regulation of immune system process	10	379	0.77	0.0016	10141.ENSCPOP00000000488,10141.ENSCPOP00000000513,10141.ENSCPOP00000003747,10141.ENSCPOP00000009940,10141.ENSCPOP00000010018,10141.ENSCPOP00000014329,10141.ENSCPOP00000019221,10141.ENSCPOP00000025523,10141.ENSCPOP00000027184,10141.ENSCPOP00000031999	Usp18,USP15,OAS3,NLRC5,Ccr2,TREX1,SOCS1,IDO1,CX3CR1,C1QC
GO Process	GO:0009893	Positive regulation of metabolic process	34	3655	0.31	0.0016	10141.ENSCPOP00000001442,10141.ENSCPOP00000002802,10141.ENSCPOP00000003747,10141.ENSCPOP00000006451,10141.ENSCPOP00000007290,10141.ENSCPOP00000008285,10141.ENSCPOP00000008771,10141.ENSCPOP00000009940,10141.ENSCPOP00000010018,10141.ENSCPOP00000010971,10141.ENSCPOP00000013667,10141.ENSCPOP00000013855,10141.ENSCPOP00000014365,10141.ENSCPOP00000014611,10141.ENSCPOP00000015683,10141.ENSCPOP00000018175…	DDX58,NR4A1,OAS3,IFIH1,RSAD2,NAMPT,Mefv,NLRC5,Ccr2,EIF2AK2,TLR4,EHD4,KLF4,CASP10,IL1RAP,WARS1,EGR1,NTRK2,ATF3,TFDP2,FOS,SCIMP,EPHA1,LRP1,IDO1,IRF7,AGRN,CX3CR1,LOC100729512,TLR1,P2RY6,STING1,TNFSF10,DTX3L
GO Process	GO:0010604	Positive regulation of macromolecule metabolic process	32	3326	0.33	0.0017	10141.ENSCPOP00000001442,10141.ENSCPOP00000002802,10141.ENSCPOP00000003747,10141.ENSCPOP00000006451,10141.ENSCPOP00000007290,10141.ENSCPOP00000008285,10141.ENSCPOP00000008771,10141.ENSCPOP00000009940,10141.ENSCPOP00000010018,10141.ENSCPOP00000010971,10141.ENSCPOP00000013667,10141.ENSCPOP00000013855,10141.ENSCPOP00000014365,10141.ENSCPOP00000014611,10141.ENSCPOP00000015683,10141.ENSCPOP00000018175…	DDX58,NR4A1,OAS3,IFIH1,RSAD2,NAMPT,Mefv,NLRC5,Ccr2,EIF2AK2,TLR4,EHD4,KLF4,CASP10,IL1RAP,WARS1,EGR1,NTRK2,ATF3,TFDP2,FOS,SCIMP,LRP1,IDO1,IRF7,AGRN,CX3CR1,LOC100729512,TLR1,STING1,TNFSF10,DTX3L
GO Process	GO:0050727	Regulation of inflammatory response	9	305	0.81	0.0019	10141.ENSCPOP00000000488,10141.ENSCPOP00000008771,10141.ENSCPOP00000009541,10141.ENSCPOP00000010018,10141.ENSCPOP00000013667,10141.ENSCPOP00000014329,10141.ENSCPOP00000025523,10141.ENSCPOP00000027184,10141.ENSCPOP00000030449	Usp18,Mefv,CTSS,Ccr2,TLR4,TREX1,IDO1,CX3CR1,STING1
GO Process	GO:0032722	Positive regulation of chemokine production	5	63	1.24	0.0021	10141.ENSCPOP00000003747,10141.ENSCPOP00000010971,10141.ENSCPOP00000013667,10141.ENSCPOP00000020348,10141.ENSCPOP00000025275	OAS3,EIF2AK2,TLR4,EGR1,LRP1
GO Process	GO:0045824	Negative regulation of innate immune response	5	63	1.24	0.0021	10141.ENSCPOP00000000488,10141.ENSCPOP00000000513,10141.ENSCPOP00000003747,10141.ENSCPOP00000009940,10141.ENSCPOP00000014329	Usp18,USP15,OAS3,NLRC5,TREX1
GO Process	GO:0043549	Regulation of kinase activity	13	699	0.61	0.0026	10141.ENSCPOP00000009940,10141.ENSCPOP00000012963,10141.ENSCPOP00000013667,10141.ENSCPOP00000018175,10141.ENSCPOP00000019221,10141.ENSCPOP00000020348,10141.ENSCPOP00000021407,10141.ENSCPOP00000024670,10141.ENSCPOP00000024705,10141.ENSCPOP00000026704,10141.ENSCPOP00000027541,10141.ENSCPOP00000028574,10141.ENSCPOP00000029697	NLRC5,PTPRO,TLR4,WARS1,SOCS1,EGR1,NTRK2,EPHA1,Herc5,AGRN,LOC100729512,TLR1,DUSP16
GO Process	GO:0051338	Regulation of transferase activity	14	814	0.58	0.0027	10141.ENSCPOP00000009940,10141.ENSCPOP00000012963,10141.ENSCPOP00000013667,10141.ENSCPOP00000018175,10141.ENSCPOP00000019221,10141.ENSCPOP00000020348,10141.ENSCPOP00000021407,10141.ENSCPOP00000024670,10141.ENSCPOP00000024705,10141.ENSCPOP00000026704,10141.ENSCPOP00000027541,10141.ENSCPOP00000028574,10141.ENSCPOP00000029697,10141.ENSCPOP00000032554	NLRC5,PTPRO,TLR4,WARS1,SOCS1,EGR1,NTRK2,EPHA1,Herc5,AGRN,LOC100729512,TLR1,DUSP16,DTX3L
GO Process	GO:0002764	Immune response-regulating signaling pathway	8	249	0.85	0.0031	10141.ENSCPOP00000001442,10141.ENSCPOP00000003747,10141.ENSCPOP00000006451,10141.ENSCPOP00000013667,10141.ENSCPOP00000023040,10141.ENSCPOP00000027541,10141.ENSCPOP00000028574,10141.ENSCPOP00000032089	DDX58,OAS3,IFIH1,TLR4,SCIMP,LOC100729512,TLR1,Fcgr4
GO Process	GO:0042325	Regulation of phosphorylation	17	1187	0.5	0.0032	10141.ENSCPOP00000009940,10141.ENSCPOP00000012963,10141.ENSCPOP00000013667,10141.ENSCPOP00000013855,10141.ENSCPOP00000014329,10141.ENSCPOP00000018175,10141.ENSCPOP00000019221,10141.ENSCPOP00000020348,10141.ENSCPOP00000021407,10141.ENSCPOP00000024670,10141.ENSCPOP00000024705,10141.ENSCPOP00000025275,10141.ENSCPOP00000026704,10141.ENSCPOP00000027184,10141.ENSCPOP00000027541,10141.ENSCPOP00000028574…	NLRC5,PTPRO,TLR4,EHD4,TREX1,WARS1,SOCS1,EGR1,NTRK2,EPHA1,Herc5,LRP1,AGRN,CX3CR1,LOC100729512,TLR1,DUSP16
GO Process	GO:0010942	Positive regulation of cell death	12	619	0.63	0.0036	10141.ENSCPOP00000002802,10141.ENSCPOP00000010971,10141.ENSCPOP00000013667,10141.ENSCPOP00000014611,10141.ENSCPOP00000015580,10141.ENSCPOP00000020348,10141.ENSCPOP00000021695,10141.ENSCPOP00000025275,10141.ENSCPOP00000025523,10141.ENSCPOP00000026704,10141.ENSCPOP00000031080,10141.ENSCPOP00000031712	NR4A1,EIF2AK2,TLR4,CASP10,Sik1,EGR1,ATF3,LRP1,IDO1,AGRN,TNFSF10,C1QA
GO Process	GO:0030522	Intracellular receptor signaling pathway	6	123	1.03	0.0036	10141.ENSCPOP00000001442,10141.ENSCPOP00000002802,10141.ENSCPOP00000003747,10141.ENSCPOP00000006451,10141.ENSCPOP00000013667,10141.ENSCPOP00000027541	DDX58,NR4A1,OAS3,IFIH1,TLR4,LOC100729512
GO Process	GO:0032651	Regulation of interleukin-1 beta production	5	72	1.19	0.0036	10141.ENSCPOP00000008771,10141.ENSCPOP00000013667,10141.ENSCPOP00000014611,10141.ENSCPOP00000020348,10141.ENSCPOP00000027184	Mefv,TLR4,CASP10,EGR1,CX3CR1
GO Process	GO:0039528	Cytoplasmic pattern recognition receptor signaling pathway in response to virus	3	10	1.82	0.0036	10141.ENSCPOP00000001442,10141.ENSCPOP00000003747,10141.ENSCPOP00000006451	DDX58,OAS3,IFIH1
GO Process	GO:0019220	Regulation of phosphate metabolic process	18	1338	0.47	0.0037	10141.ENSCPOP00000009940,10141.ENSCPOP00000012963,10141.ENSCPOP00000013667,10141.ENSCPOP00000013855,10141.ENSCPOP00000014329,10141.ENSCPOP00000018175,10141.ENSCPOP00000019221,10141.ENSCPOP00000020348,10141.ENSCPOP00000021407,10141.ENSCPOP00000024670,10141.ENSCPOP00000024705,10141.ENSCPOP00000025275,10141.ENSCPOP00000026704,10141.ENSCPOP00000027184,10141.ENSCPOP00000027541,10141.ENSCPOP00000028574…	NLRC5,PTPRO,TLR4,EHD4,TREX1,WARS1,SOCS1,EGR1,NTRK2,EPHA1,Herc5,LRP1,AGRN,CX3CR1,LOC100729512,TLR1,DUSP16,P2RY6
GO Process	GO:0009966	Regulation of signal transduction	27	2711	0.34	0.0053	10141.ENSCPOP00000000488,10141.ENSCPOP00000000513,10141.ENSCPOP00000003747,10141.ENSCPOP00000007290,10141.ENSCPOP00000009940,10141.ENSCPOP00000010018,10141.ENSCPOP00000010971,10141.ENSCPOP00000012963,10141.ENSCPOP00000013667,10141.ENSCPOP00000014329,10141.ENSCPOP00000014365,10141.ENSCPOP00000014611,10141.ENSCPOP00000014895,10141.ENSCPOP00000019221,10141.ENSCPOP00000020348,10141.ENSCPOP00000021407…	Usp18,USP15,OAS3,RSAD2,NLRC5,Ccr2,EIF2AK2,PTPRO,TLR4,TREX1,KLF4,CASP10,PDE4A,SOCS1,EGR1,NTRK2,ATF3,SCIMP,LRP1,IRF7,CX3CR1,LOC100729512,TLR1,DUSP16,P2RY6,STING1,TNFSF10
GO Process	GO:0014910	Regulation of smooth muscle cell migration	5	82	1.13	0.006	10141.ENSCPOP00000013337,10141.ENSCPOP00000013667,10141.ENSCPOP00000020348,10141.ENSCPOP00000025275,10141.ENSCPOP00000030282	PLXNA1,TLR4,EGR1,LRP1,P2RY6
GO Process	GO:1903977	Positive regulation of glial cell migration	3	13	1.71	0.0062	10141.ENSCPOP00000010018,10141.ENSCPOP00000025275,10141.ENSCPOP00000027184	Ccr2,LRP1,CX3CR1
GO Process	GO:0031348	Negative regulation of defense response	7	207	0.87	0.0066	10141.ENSCPOP00000000488,10141.ENSCPOP00000000513,10141.ENSCPOP00000003747,10141.ENSCPOP00000008771,10141.ENSCPOP00000009940,10141.ENSCPOP00000014329,10141.ENSCPOP00000027184	Usp18,USP15,OAS3,Mefv,NLRC5,TREX1,CX3CR1
GO Process	GO:0032731	Positive regulation of interleukin-1 beta production	4	42	1.32	0.0069	10141.ENSCPOP00000008771,10141.ENSCPOP00000013667,10141.ENSCPOP00000014611,10141.ENSCPOP00000020348	Mefv,TLR4,CASP10,EGR1
GO Process	GO:1901700	Response to oxygen-containing compound	19	1548	0.43	0.0069	10141.ENSCPOP00000001000,10141.ENSCPOP00000002802,10141.ENSCPOP00000007138,10141.ENSCPOP00000010971,10141.ENSCPOP00000013667,10141.ENSCPOP00000014329,10141.ENSCPOP00000014365,10141.ENSCPOP00000014611,10141.ENSCPOP00000019221,10141.ENSCPOP00000020348,10141.ENSCPOP00000021407,10141.ENSCPOP00000021851,10141.ENSCPOP00000025275,10141.ENSCPOP00000025523,10141.ENSCPOP00000026704,10141.ENSCPOP00000027184…	CMPK2,NR4A1,CA2,EIF2AK2,TLR4,TREX1,KLF4,CASP10,SOCS1,EGR1,NTRK2,FOS,LRP1,IDO1,AGRN,CX3CR1,LOC100729512,P2RY6,TNFSF10
GO Process	GO:2000341	Regulation of chemokine (C-X-C motif) ligand 2 production	3	14	1.67	0.0072	10141.ENSCPOP00000003747,10141.ENSCPOP00000013667,10141.ENSCPOP00000025275	OAS3,TLR4,LRP1
GO Process	GO:0032760	Positive regulation of tumor necrosis factor production	5	88	1.1	0.0078	10141.ENSCPOP00000001442,10141.ENSCPOP00000003747,10141.ENSCPOP00000006451,10141.ENSCPOP00000010018,10141.ENSCPOP00000013667	DDX58,OAS3,IFIH1,Ccr2,TLR4
GO Process	GO:0062207	Regulation of pattern recognition receptor signaling pathway	5	88	1.1	0.0078	10141.ENSCPOP00000000513,10141.ENSCPOP00000007290,10141.ENSCPOP00000013667,10141.ENSCPOP00000025848,10141.ENSCPOP00000028574	USP15,RSAD2,TLR4,IRF7,TLR1
GO Process	GO:0001932	Regulation of protein phosphorylation	15	1042	0.5	0.0082	10141.ENSCPOP00000012963,10141.ENSCPOP00000013667,10141.ENSCPOP00000013855,10141.ENSCPOP00000018175,10141.ENSCPOP00000019221,10141.ENSCPOP00000020348,10141.ENSCPOP00000021407,10141.ENSCPOP00000024670,10141.ENSCPOP00000024705,10141.ENSCPOP00000025275,10141.ENSCPOP00000026704,10141.ENSCPOP00000027184,10141.ENSCPOP00000027541,10141.ENSCPOP00000028574,10141.ENSCPOP00000029697	PTPRO,TLR4,EHD4,WARS1,SOCS1,EGR1,NTRK2,EPHA1,Herc5,LRP1,AGRN,CX3CR1,LOC100729512,TLR1,DUSP16
GO Process	GO:0009967	Positive regulation of signal transduction	18	1438	0.44	0.0083	10141.ENSCPOP00000000513,10141.ENSCPOP00000007290,10141.ENSCPOP00000009940,10141.ENSCPOP00000010018,10141.ENSCPOP00000010971,10141.ENSCPOP00000013667,10141.ENSCPOP00000014611,10141.ENSCPOP00000021407,10141.ENSCPOP00000021695,10141.ENSCPOP00000023040,10141.ENSCPOP00000025275,10141.ENSCPOP00000025848,10141.ENSCPOP00000027184,10141.ENSCPOP00000027541,10141.ENSCPOP00000028574,10141.ENSCPOP00000030282…	USP15,RSAD2,NLRC5,Ccr2,EIF2AK2,TLR4,CASP10,NTRK2,ATF3,SCIMP,LRP1,IRF7,CX3CR1,LOC100729512,TLR1,P2RY6,STING1,TNFSF10
GO Process	GO:0045859	Regulation of protein kinase activity	11	584	0.62	0.0083	10141.ENSCPOP00000012963,10141.ENSCPOP00000013667,10141.ENSCPOP00000018175,10141.ENSCPOP00000019221,10141.ENSCPOP00000020348,10141.ENSCPOP00000024670,10141.ENSCPOP00000024705,10141.ENSCPOP00000026704,10141.ENSCPOP00000027541,10141.ENSCPOP00000028574,10141.ENSCPOP00000029697	PTPRO,TLR4,WARS1,SOCS1,EGR1,EPHA1,Herc5,AGRN,LOC100729512,TLR1,DUSP16
GO Process	GO:0051246	Regulation of protein metabolic process	25	2475	0.35	0.0083	10141.ENSCPOP00000001442,10141.ENSCPOP00000002802,10141.ENSCPOP00000008771,10141.ENSCPOP00000010971,10141.ENSCPOP00000012963,10141.ENSCPOP00000013667,10141.ENSCPOP00000013855,10141.ENSCPOP00000014365,10141.ENSCPOP00000014611,10141.ENSCPOP00000018175,10141.ENSCPOP00000019088,10141.ENSCPOP00000019221,10141.ENSCPOP00000020348,10141.ENSCPOP00000021407,10141.ENSCPOP00000024670,10141.ENSCPOP00000024705…	DDX58,NR4A1,Mefv,EIF2AK2,PTPRO,TLR4,EHD4,KLF4,CASP10,WARS1,SAMD9L,SOCS1,EGR1,NTRK2,EPHA1,Herc5,SAMD9,LRP1,AGRN,CX3CR1,LOC100729512,TLR1,DUSP16,TNFSF10,DTX3L
GO Process	GO:0060334	Regulation of interferon-gamma-mediated signaling pathway	3	15	1.64	0.0083	10141.ENSCPOP00000009940,10141.ENSCPOP00000019221,10141.ENSCPOP00000027541	NLRC5,SOCS1,LOC100729512
GO Process	GO:1900225	Regulation of NLRP3 inflammasome complex assembly	3	15	1.64	0.0083	10141.ENSCPOP00000008771,10141.ENSCPOP00000010971,10141.ENSCPOP00000013667	Mefv,EIF2AK2,TLR4
GO Process	GO:0002237	Response to molecule of bacterial origin	8	302	0.77	0.0087	10141.ENSCPOP00000001000,10141.ENSCPOP00000002802,10141.ENSCPOP00000010971,10141.ENSCPOP00000013667,10141.ENSCPOP00000025523,10141.ENSCPOP00000027184,10141.ENSCPOP00000027541,10141.ENSCPOP00000028574	CMPK2,NR4A1,EIF2AK2,TLR4,IDO1,CX3CR1,LOC100729512,TLR1
GO Process	GO:0002730	Regulation of dendritic cell cytokine production	3	16	1.62	0.009	10141.ENSCPOP00000001442,10141.ENSCPOP00000013667,10141.ENSCPOP00000023040	DDX58,TLR4,SCIMP
GO Process	GO:0071360	Cellular response to exogenous dsRNA	3	16	1.62	0.009	10141.ENSCPOP00000001442,10141.ENSCPOP00000006451,10141.ENSCPOP00000030449	DDX58,IFIH1,STING1
GO Process	GO:0050777	Negative regulation of immune response	6	154	0.93	0.0093	10141.ENSCPOP00000000488,10141.ENSCPOP00000000513,10141.ENSCPOP00000003747,10141.ENSCPOP00000009940,10141.ENSCPOP00000010018,10141.ENSCPOP00000014329	Usp18,USP15,OAS3,NLRC5,Ccr2,TREX1
GO Process	GO:0002718	Regulation of cytokine production involved in immune response	5	97	1.06	0.0104	10141.ENSCPOP00000001442,10141.ENSCPOP00000007290,10141.ENSCPOP00000010018,10141.ENSCPOP00000013667,10141.ENSCPOP00000023040	DDX58,RSAD2,Ccr2,TLR4,SCIMP
GO Process	GO:0048522	Positive regulation of cellular process	41	5385	0.23	0.0105	10141.ENSCPOP00000000513,10141.ENSCPOP00000001442,10141.ENSCPOP00000002802,10141.ENSCPOP00000007138,10141.ENSCPOP00000007290,10141.ENSCPOP00000008285,10141.ENSCPOP00000008771,10141.ENSCPOP00000009541,10141.ENSCPOP00000009872,10141.ENSCPOP00000009940,10141.ENSCPOP00000010018,10141.ENSCPOP00000010971,10141.ENSCPOP00000013337,10141.ENSCPOP00000013667,10141.ENSCPOP00000013855,10141.ENSCPOP00000014365…	USP15,DDX58,NR4A1,CA2,RSAD2,NAMPT,Mefv,CTSS,SHTN1,NLRC5,Ccr2,EIF2AK2,PLXNA1,TLR4,EHD4,KLF4,CASP10,Sik1,IL1RAP,WARS1,SOCS1,EGR1,NTRK2,ATF3,TFDP2,FOS,LOC101788125,SCIMP,EPHA1,LRP1,IDO1,IRF7,AGRN,CX3CR1,LOC100729512,TLR1,P2RY6,STING1,TNFSF10,C1QA,DTX3L
GO Process	GO:0010647	Positive regulation of cell communication	19	1634	0.41	0.0115	10141.ENSCPOP00000000513,10141.ENSCPOP00000007138,10141.ENSCPOP00000007290,10141.ENSCPOP00000009940,10141.ENSCPOP00000010018,10141.ENSCPOP00000010971,10141.ENSCPOP00000013667,10141.ENSCPOP00000014611,10141.ENSCPOP00000021407,10141.ENSCPOP00000021695,10141.ENSCPOP00000023040,10141.ENSCPOP00000025275,10141.ENSCPOP00000025848,10141.ENSCPOP00000027184,10141.ENSCPOP00000027541,10141.ENSCPOP00000028574…	USP15,CA2,RSAD2,NLRC5,Ccr2,EIF2AK2,TLR4,CASP10,NTRK2,ATF3,SCIMP,LRP1,IRF7,CX3CR1,LOC100729512,TLR1,P2RY6,STING1,TNFSF10
GO Process	GO:0060340	Positive regulation of type I interferon-mediated signaling pathway	3	18	1.57	0.0115	10141.ENSCPOP00000009940,10141.ENSCPOP00000025848,10141.ENSCPOP00000030449	NLRC5,IRF7,STING1
GO Process	GO:0001961	Positive regulation of cytokine-mediated signaling pathway	4	52	1.23	0.012	10141.ENSCPOP00000009940,10141.ENSCPOP00000025848,10141.ENSCPOP00000027541,10141.ENSCPOP00000030449	NLRC5,IRF7,LOC100729512,STING1
GO Process	GO:0023056	Positive regulation of signaling	19	1644	0.41	0.0121	10141.ENSCPOP00000000513,10141.ENSCPOP00000007138,10141.ENSCPOP00000007290,10141.ENSCPOP00000009940,10141.ENSCPOP00000010018,10141.ENSCPOP00000010971,10141.ENSCPOP00000013667,10141.ENSCPOP00000014611,10141.ENSCPOP00000021407,10141.ENSCPOP00000021695,10141.ENSCPOP00000023040,10141.ENSCPOP00000025275,10141.ENSCPOP00000025848,10141.ENSCPOP00000027184,10141.ENSCPOP00000027541,10141.ENSCPOP00000028574…	USP15,CA2,RSAD2,NLRC5,Ccr2,EIF2AK2,TLR4,CASP10,NTRK2,ATF3,SCIMP,LRP1,IRF7,CX3CR1,LOC100729512,TLR1,P2RY6,STING1,TNFSF10
GO Process	GO:0039530	MDA-5 signaling pathway	2	2	2.34	0.0121	10141.ENSCPOP00000003747,10141.ENSCPOP00000006451	OAS3,IFIH1
GO Process	GO:0035914	Skeletal muscle cell differentiation	4	54	1.21	0.0135	10141.ENSCPOP00000002802,10141.ENSCPOP00000020348,10141.ENSCPOP00000021695,10141.ENSCPOP00000021851	NR4A1,EGR1,ATF3,FOS
GO Process	GO:0060255	Regulation of macromolecule metabolic process	42	5654	0.21	0.0135	10141.ENSCPOP00000001442,10141.ENSCPOP00000002802,10141.ENSCPOP00000003747,10141.ENSCPOP00000006451,10141.ENSCPOP00000007290,10141.ENSCPOP00000008285,10141.ENSCPOP00000008771,10141.ENSCPOP00000009940,10141.ENSCPOP00000010018,10141.ENSCPOP00000010971,10141.ENSCPOP00000012963,10141.ENSCPOP00000013667,10141.ENSCPOP00000013855,10141.ENSCPOP00000014329,10141.ENSCPOP00000014365,10141.ENSCPOP00000014611…	DDX58,NR4A1,OAS3,IFIH1,RSAD2,NAMPT,Mefv,NLRC5,Ccr2,EIF2AK2,PTPRO,TLR4,EHD4,TREX1,KLF4,CASP10,Sik1,IL1RAP,WARS1,SAMD9L,SOCS1,EGR1,NTRK2,ATF3,TFDP2,OAS1,FOS,SCIMP,EPHA1,Herc5,SAMD9,LRP1,IDO1,IRF7,AGRN,CX3CR1,LOC100729512,TLR1,DUSP16,STING1,TNFSF10,DTX3L
GO Process	GO:0098586	Cellular response to virus	4	54	1.21	0.0135	10141.ENSCPOP00000001442,10141.ENSCPOP00000003747,10141.ENSCPOP00000006451,10141.ENSCPOP00000027541	DDX58,OAS3,IFIH1,LOC100729512
GO Process	GO:0007165	Signal transduction	36	4512	0.25	0.0141	10141.ENSCPOP00000000513,10141.ENSCPOP00000001442,10141.ENSCPOP00000002802,10141.ENSCPOP00000003747,10141.ENSCPOP00000006451,10141.ENSCPOP00000007138,10141.ENSCPOP00000008285,10141.ENSCPOP00000009872,10141.ENSCPOP00000009940,10141.ENSCPOP00000010018,10141.ENSCPOP00000010971,10141.ENSCPOP00000013337,10141.ENSCPOP00000013667,10141.ENSCPOP00000014329,10141.ENSCPOP00000014611,10141.ENSCPOP00000014895…	USP15,DDX58,NR4A1,OAS3,IFIH1,CA2,NAMPT,SHTN1,NLRC5,Ccr2,EIF2AK2,PLXNA1,TLR4,TREX1,CASP10,PDE4A,Sik1,IL1RAP,SOCS1,EGR1,NTRK2,ATF3,FOS,SCIMP,EPHA1,LRP1,IRF7,AGRN,CX3CR1,LOC100729512,MINPP1,TLR1,P2RY6,TNFSF10,Fcgr4,DTX3L
GO Process	GO:0014911	Positive regulation of smooth muscle cell migration	4	55	1.21	0.0141	10141.ENSCPOP00000013667,10141.ENSCPOP00000020348,10141.ENSCPOP00000025275,10141.ENSCPOP00000030282	TLR4,EGR1,LRP1,P2RY6
GO Process	GO:0002700	Regulation of production of molecular mediator of immune response	6	171	0.89	0.0142	10141.ENSCPOP00000001442,10141.ENSCPOP00000007290,10141.ENSCPOP00000010018,10141.ENSCPOP00000013667,10141.ENSCPOP00000014329,10141.ENSCPOP00000023040	DDX58,RSAD2,Ccr2,TLR4,TREX1,SCIMP
GO Process	GO:0032655	Regulation of interleukin-12 production	4	56	1.2	0.0147	10141.ENSCPOP00000008771,10141.ENSCPOP00000013667,10141.ENSCPOP00000023040,10141.ENSCPOP00000025523	Mefv,TLR4,SCIMP,IDO1
GO Process	GO:0010646	Regulation of cell communication	28	3120	0.3	0.016	10141.ENSCPOP00000000488,10141.ENSCPOP00000000513,10141.ENSCPOP00000003747,10141.ENSCPOP00000007138,10141.ENSCPOP00000007290,10141.ENSCPOP00000009940,10141.ENSCPOP00000010018,10141.ENSCPOP00000010971,10141.ENSCPOP00000012963,10141.ENSCPOP00000013667,10141.ENSCPOP00000014329,10141.ENSCPOP00000014365,10141.ENSCPOP00000014611,10141.ENSCPOP00000014895,10141.ENSCPOP00000019221,10141.ENSCPOP00000020348…	Usp18,USP15,OAS3,CA2,RSAD2,NLRC5,Ccr2,EIF2AK2,PTPRO,TLR4,TREX1,KLF4,CASP10,PDE4A,SOCS1,EGR1,NTRK2,ATF3,SCIMP,LRP1,IRF7,CX3CR1,LOC100729512,TLR1,DUSP16,P2RY6,STING1,TNFSF10
GO Process	GO:0045089	Positive regulation of innate immune response	5	110	1	0.016	10141.ENSCPOP00000009940,10141.ENSCPOP00000013667,10141.ENSCPOP00000025848,10141.ENSCPOP00000027541,10141.ENSCPOP00000030449	NLRC5,TLR4,IRF7,LOC100729512,STING1
GO Process	GO:0002252	Immune effector process	8	345	0.71	0.0171	10141.ENSCPOP00000007305,10141.ENSCPOP00000013667,10141.ENSCPOP00000014329,10141.ENSCPOP00000025275,10141.ENSCPOP00000025848,10141.ENSCPOP00000027184,10141.ENSCPOP00000031712,10141.ENSCPOP00000031999	C1QB,TLR4,TREX1,LRP1,IRF7,CX3CR1,C1QA,C1QC
GO Process	GO:0016064	Immunoglobulin mediated immune response	5	112	0.99	0.0171	10141.ENSCPOP00000007305,10141.ENSCPOP00000014329,10141.ENSCPOP00000025848,10141.ENSCPOP00000031712,10141.ENSCPOP00000031999	C1QB,TREX1,IRF7,C1QA,C1QC
GO Process	GO:0023051	Regulation of signaling	28	3134	0.29	0.0171	10141.ENSCPOP00000000488,10141.ENSCPOP00000000513,10141.ENSCPOP00000003747,10141.ENSCPOP00000007138,10141.ENSCPOP00000007290,10141.ENSCPOP00000009940,10141.ENSCPOP00000010018,10141.ENSCPOP00000010971,10141.ENSCPOP00000012963,10141.ENSCPOP00000013667,10141.ENSCPOP00000014329,10141.ENSCPOP00000014365,10141.ENSCPOP00000014611,10141.ENSCPOP00000014895,10141.ENSCPOP00000019221,10141.ENSCPOP00000020348…	Usp18,USP15,OAS3,CA2,RSAD2,NLRC5,Ccr2,EIF2AK2,PTPRO,TLR4,TREX1,KLF4,CASP10,PDE4A,SOCS1,EGR1,NTRK2,ATF3,SCIMP,LRP1,IRF7,CX3CR1,LOC100729512,TLR1,DUSP16,P2RY6,STING1,TNFSF10
GO Process	GO:0050829	Defense response to Gram-negative bacterium	4	59	1.17	0.0171	10141.ENSCPOP00000011040,10141.ENSCPOP00000013667,10141.ENSCPOP00000027541,10141.ENSCPOP00000031670	MPEG1,TLR4,LOC100729512,Rnase6
GO Process	GO:0043065	Positive regulation of apoptotic process	10	548	0.6	0.0178	10141.ENSCPOP00000002802,10141.ENSCPOP00000010971,10141.ENSCPOP00000013667,10141.ENSCPOP00000014611,10141.ENSCPOP00000015580,10141.ENSCPOP00000020348,10141.ENSCPOP00000021695,10141.ENSCPOP00000025523,10141.ENSCPOP00000026704,10141.ENSCPOP00000031080	NR4A1,EIF2AK2,TLR4,CASP10,Sik1,EGR1,ATF3,IDO1,AGRN,TNFSF10
GO Process	GO:0050729	Positive regulation of inflammatory response	5	115	0.98	0.0184	10141.ENSCPOP00000008771,10141.ENSCPOP00000009541,10141.ENSCPOP00000010018,10141.ENSCPOP00000013667,10141.ENSCPOP00000025523	Mefv,CTSS,Ccr2,TLR4,IDO1
GO Process	GO:0019222	Regulation of metabolic process	44	6164	0.2	0.0186	10141.ENSCPOP00000001442,10141.ENSCPOP00000002802,10141.ENSCPOP00000003747,10141.ENSCPOP00000006451,10141.ENSCPOP00000007290,10141.ENSCPOP00000008285,10141.ENSCPOP00000008771,10141.ENSCPOP00000009940,10141.ENSCPOP00000010018,10141.ENSCPOP00000010971,10141.ENSCPOP00000012963,10141.ENSCPOP00000013667,10141.ENSCPOP00000013855,10141.ENSCPOP00000014329,10141.ENSCPOP00000014365,10141.ENSCPOP00000014611…	DDX58,NR4A1,OAS3,IFIH1,RSAD2,NAMPT,Mefv,NLRC5,Ccr2,EIF2AK2,PTPRO,TLR4,EHD4,TREX1,KLF4,CASP10,Sik1,IL1RAP,WARS1,SAMD9L,SOCS1,EGR1,NTRK2,ATF3,TFDP2,OAS1,FOS,SCIMP,Dram1,EPHA1,Herc5,SAMD9,LRP1,IDO1,IRF7,AGRN,CX3CR1,LOC100729512,TLR1,DUSP16,P2RY6,STING1,TNFSF10,DTX3L
GO Process	GO:0051336	Regulation of hydrolase activity	13	909	0.5	0.0197	10141.ENSCPOP00000002802,10141.ENSCPOP00000003747,10141.ENSCPOP00000008771,10141.ENSCPOP00000013337,10141.ENSCPOP00000014611,10141.ENSCPOP00000017920,10141.ENSCPOP00000021407,10141.ENSCPOP00000021818,10141.ENSCPOP00000024670,10141.ENSCPOP00000025275,10141.ENSCPOP00000026704,10141.ENSCPOP00000028814,10141.ENSCPOP00000031080	NR4A1,OAS3,Mefv,PLXNA1,CASP10,TBC1D8,NTRK2,OAS1,EPHA1,LRP1,AGRN,TBC1D9,TNFSF10
GO Process	GO:0002720	Positive regulation of cytokine production involved in immune response	4	63	1.15	0.0199	10141.ENSCPOP00000001442,10141.ENSCPOP00000007290,10141.ENSCPOP00000013667,10141.ENSCPOP00000023040	DDX58,RSAD2,TLR4,SCIMP
GO Process	GO:1901701	Cellular response to oxygen-containing compound	14	1051	0.47	0.0224	10141.ENSCPOP00000001000,10141.ENSCPOP00000002802,10141.ENSCPOP00000007138,10141.ENSCPOP00000013667,10141.ENSCPOP00000014329,10141.ENSCPOP00000019221,10141.ENSCPOP00000020348,10141.ENSCPOP00000021407,10141.ENSCPOP00000021851,10141.ENSCPOP00000025275,10141.ENSCPOP00000026704,10141.ENSCPOP00000027184,10141.ENSCPOP00000027541,10141.ENSCPOP00000030282	CMPK2,NR4A1,CA2,TLR4,TREX1,SOCS1,EGR1,NTRK2,FOS,LRP1,AGRN,CX3CR1,LOC100729512,P2RY6
GO Process	GO:1901214	Regulation of neuron death	8	365	0.68	0.0229	10141.ENSCPOP00000013667,10141.ENSCPOP00000014611,10141.ENSCPOP00000020348,10141.ENSCPOP00000021407,10141.ENSCPOP00000025275,10141.ENSCPOP00000026704,10141.ENSCPOP00000027184,10141.ENSCPOP00000031712	TLR4,CASP10,EGR1,NTRK2,LRP1,AGRN,CX3CR1,C1QA
GO Process	GO:0050688	Regulation of defense response to virus	4	68	1.11	0.0257	10141.ENSCPOP00000001442,10141.ENSCPOP00000024705,10141.ENSCPOP00000030449,10141.ENSCPOP00000032554	DDX58,Herc5,STING1,DTX3L
GO Process	GO:0007166	Cell surface receptor signaling pathway	19	1775	0.37	0.0261	10141.ENSCPOP00000000513,10141.ENSCPOP00000009872,10141.ENSCPOP00000010018,10141.ENSCPOP00000013337,10141.ENSCPOP00000013667,10141.ENSCPOP00000014329,10141.ENSCPOP00000014611,10141.ENSCPOP00000015683,10141.ENSCPOP00000019221,10141.ENSCPOP00000020348,10141.ENSCPOP00000021407,10141.ENSCPOP00000021851,10141.ENSCPOP00000024670,10141.ENSCPOP00000025275,10141.ENSCPOP00000025848,10141.ENSCPOP00000027184…	USP15,SHTN1,Ccr2,PLXNA1,TLR4,TREX1,CASP10,IL1RAP,SOCS1,EGR1,NTRK2,FOS,EPHA1,LRP1,IRF7,CX3CR1,P2RY6,Fcgr4,DTX3L
GO Process	GO:0002230	Positive regulation of defense response to virus by host	3	27	1.39	0.0266	10141.ENSCPOP00000001442,10141.ENSCPOP00000030449,10141.ENSCPOP00000032554	DDX58,STING1,DTX3L
GO Process	GO:1901698	Response to nitrogen compound	14	1073	0.46	0.0267	10141.ENSCPOP00000001442,10141.ENSCPOP00000002802,10141.ENSCPOP00000006451,10141.ENSCPOP00000007138,10141.ENSCPOP00000013667,10141.ENSCPOP00000014329,10141.ENSCPOP00000019221,10141.ENSCPOP00000020348,10141.ENSCPOP00000021407,10141.ENSCPOP00000025275,10141.ENSCPOP00000026704,10141.ENSCPOP00000030282,10141.ENSCPOP00000030449,10141.ENSCPOP00000031080	DDX58,NR4A1,IFIH1,CA2,TLR4,TREX1,SOCS1,EGR1,NTRK2,LRP1,AGRN,P2RY6,STING1,TNFSF10
GO Process	GO:0002250	Adaptive immune response	7	283	0.74	0.0268	10141.ENSCPOP00000007305,10141.ENSCPOP00000009541,10141.ENSCPOP00000014329,10141.ENSCPOP00000025848,10141.ENSCPOP00000027184,10141.ENSCPOP00000031712,10141.ENSCPOP00000031999	C1QB,CTSS,TREX1,IRF7,CX3CR1,C1QA,C1QC
GO Process	GO:0002828	Regulation of type 2 immune response	3	28	1.37	0.0288	10141.ENSCPOP00000007290,10141.ENSCPOP00000010018,10141.ENSCPOP00000025523	RSAD2,Ccr2,IDO1
GO Process	GO:1901216	Positive regulation of neuron death	5	130	0.93	0.0288	10141.ENSCPOP00000013667,10141.ENSCPOP00000014611,10141.ENSCPOP00000020348,10141.ENSCPOP00000026704,10141.ENSCPOP00000031712	TLR4,CASP10,EGR1,AGRN,C1QA
GO Process	GO:0032496	Response to lipopolysaccharide	7	288	0.73	0.0289	10141.ENSCPOP00000001000,10141.ENSCPOP00000002802,10141.ENSCPOP00000010971,10141.ENSCPOP00000013667,10141.ENSCPOP00000025523,10141.ENSCPOP00000027184,10141.ENSCPOP00000027541	CMPK2,NR4A1,EIF2AK2,TLR4,IDO1,CX3CR1,LOC100729512
GO Process	GO:0048585	Negative regulation of response to stimulus	17	1500	0.4	0.0289	10141.ENSCPOP00000000488,10141.ENSCPOP00000000513,10141.ENSCPOP00000003747,10141.ENSCPOP00000008771,10141.ENSCPOP00000009290,10141.ENSCPOP00000009940,10141.ENSCPOP00000010018,10141.ENSCPOP00000012963,10141.ENSCPOP00000013667,10141.ENSCPOP00000014329,10141.ENSCPOP00000014611,10141.ENSCPOP00000019221,10141.ENSCPOP00000020348,10141.ENSCPOP00000021695,10141.ENSCPOP00000025275,10141.ENSCPOP00000027184…	Usp18,USP15,OAS3,Mefv,HK3,NLRC5,Ccr2,PTPRO,TLR4,TREX1,CASP10,SOCS1,EGR1,ATF3,LRP1,CX3CR1,DUSP16
GO Process	GO:2000026	Regulation of multicellular organismal development	16	1384	0.41	0.0352	10141.ENSCPOP00000007138,10141.ENSCPOP00000009872,10141.ENSCPOP00000010018,10141.ENSCPOP00000013337,10141.ENSCPOP00000014365,10141.ENSCPOP00000014611,10141.ENSCPOP00000015683,10141.ENSCPOP00000018175,10141.ENSCPOP00000019221,10141.ENSCPOP00000021407,10141.ENSCPOP00000021851,10141.ENSCPOP00000024670,10141.ENSCPOP00000025275,10141.ENSCPOP00000026704,10141.ENSCPOP00000027184,10141.ENSCPOP00000031999	CA2,SHTN1,Ccr2,PLXNA1,KLF4,CASP10,IL1RAP,WARS1,SOCS1,NTRK2,FOS,EPHA1,LRP1,AGRN,CX3CR1,C1QC
GO Process	GO:0002703	Regulation of leukocyte mediated immunity	6	213	0.79	0.0359	10141.ENSCPOP00000001442,10141.ENSCPOP00000007290,10141.ENSCPOP00000010018,10141.ENSCPOP00000013667,10141.ENSCPOP00000023040,10141.ENSCPOP00000027184	DDX58,RSAD2,Ccr2,TLR4,SCIMP,CX3CR1
GO Process	GO:0071216	Cellular response to biotic stimulus	6	213	0.79	0.0359	10141.ENSCPOP00000001000,10141.ENSCPOP00000013667,10141.ENSCPOP00000023040,10141.ENSCPOP00000027184,10141.ENSCPOP00000027541,10141.ENSCPOP00000028574	CMPK2,TLR4,SCIMP,CX3CR1,LOC100729512,TLR1
GO Process	GO:0019221	Cytokine-mediated signaling pathway	7	304	0.71	0.0387	10141.ENSCPOP00000010018,10141.ENSCPOP00000014329,10141.ENSCPOP00000015683,10141.ENSCPOP00000019221,10141.ENSCPOP00000020348,10141.ENSCPOP00000025848,10141.ENSCPOP00000027184	Ccr2,TREX1,IL1RAP,SOCS1,EGR1,IRF7,CX3CR1
GO Process	GO:0001775	Cell activation	10	618	0.55	0.0389	10141.ENSCPOP00000007290,10141.ENSCPOP00000008285,10141.ENSCPOP00000013667,10141.ENSCPOP00000014329,10141.ENSCPOP00000020348,10141.ENSCPOP00000025275,10141.ENSCPOP00000027184,10141.ENSCPOP00000028574,10141.ENSCPOP00000031712,10141.ENSCPOP00000032089	RSAD2,NAMPT,TLR4,TREX1,EGR1,LRP1,CX3CR1,TLR1,C1QA,Fcgr4
GO Process	GO:0014002	Astrocyte development	3	32	1.32	0.039	10141.ENSCPOP00000013667,10141.ENSCPOP00000025275,10141.ENSCPOP00000031712	TLR4,LRP1,C1QA
GO Process	GO:0030097	Hemopoiesis	10	633	0.54	0.0456	10141.ENSCPOP00000007290,10141.ENSCPOP00000010018,10141.ENSCPOP00000014329,10141.ENSCPOP00000014365,10141.ENSCPOP00000014611,10141.ENSCPOP00000019088,10141.ENSCPOP00000019221,10141.ENSCPOP00000020348,10141.ENSCPOP00000021851,10141.ENSCPOP00000024770	RSAD2,Ccr2,TREX1,KLF4,CASP10,SAMD9L,SOCS1,EGR1,FOS,SAMD9
GO Process	GO:0051090	Regulation of DNA-binding transcription factor activity	8	414	0.63	0.0461	10141.ENSCPOP00000001442,10141.ENSCPOP00000009940,10141.ENSCPOP00000010971,10141.ENSCPOP00000013667,10141.ENSCPOP00000015580,10141.ENSCPOP00000015683,10141.ENSCPOP00000027184,10141.ENSCPOP00000030449	DDX58,NLRC5,EIF2AK2,TLR4,Sik1,IL1RAP,CX3CR1,STING1
GO Process	GO:0002253	Activation of immune response	6	229	0.76	0.0494	10141.ENSCPOP00000007305,10141.ENSCPOP00000013667,10141.ENSCPOP00000014329,10141.ENSCPOP00000030449,10141.ENSCPOP00000031712,10141.ENSCPOP00000031999	C1QB,TLR4,TREX1,STING1,C1QA,C1QC
GO Process	GO:0051962	Positive regulation of nervous system development	7	320	0.68	0.0497	10141.ENSCPOP00000009872,10141.ENSCPOP00000013337,10141.ENSCPOP00000015683,10141.ENSCPOP00000021407,10141.ENSCPOP00000025275,10141.ENSCPOP00000026704,10141.ENSCPOP00000027184	SHTN1,PLXNA1,IL1RAP,NTRK2,LRP1,AGRN,CX3CR1
GO Component	GO:0062167	Complement component C1q complex	3	3	2.34	0.003	10141.ENSCPOP00000007305,10141.ENSCPOP00000031712,10141.ENSCPOP00000031999	C1QB,C1QA,C1QC
GO Component	GO:0005829	Cytosol	31	3366	0.31	0.0324	10141.ENSCPOP00000000488,10141.ENSCPOP00000000513,10141.ENSCPOP00000002802,10141.ENSCPOP00000003747,10141.ENSCPOP00000007138,10141.ENSCPOP00000008771,10141.ENSCPOP00000009290,10141.ENSCPOP00000009475,10141.ENSCPOP00000009940,10141.ENSCPOP00000010018,10141.ENSCPOP00000010971,10141.ENSCPOP00000013538,10141.ENSCPOP00000014329,10141.ENSCPOP00000014611,10141.ENSCPOP00000014895,10141.ENSCPOP00000015580…	Usp18,USP15,NR4A1,OAS3,CA2,Mefv,HK3,DNAJB4,NLRC5,Ccr2,EIF2AK2,GBP1,TREX1,CASP10,PDE4A,Sik1,WARS1,HYLS1,NTRK2,OAS1,FOS,Herc5,FMNL2,IDO1,IRF7,LOC100729512,IFIT1B,DUSP16,STING1,IFIT3,DTX3L
STRING clusters	CL:10646	Mixed, incl. Antiviral mechanism by IFN-stimulated genes, and Regulation of translational initiation in response to stress	13	31	1.97	2.13e-17	10141.ENSCPOP00000000488,10141.ENSCPOP00000001442,10141.ENSCPOP00000003747,10141.ENSCPOP00000006451,10141.ENSCPOP00000007290,10141.ENSCPOP00000010971,10141.ENSCPOP00000019088,10141.ENSCPOP00000021818,10141.ENSCPOP00000024705,10141.ENSCPOP00000024770,10141.ENSCPOP00000027590,10141.ENSCPOP00000030518,10141.ENSCPOP00000032554	Usp18,DDX58,OAS3,IFIH1,RSAD2,EIF2AK2,SAMD9L,OAS1,Herc5,SAMD9,IFIT1B,IFIT3,DTX3L
STRING clusters	CL:10649	Mixed, incl. OAS antiviral response, and C-terminal domain of RIG-I	9	19	2.02	2.46e-12	10141.ENSCPOP00000000488,10141.ENSCPOP00000001442,10141.ENSCPOP00000003747,10141.ENSCPOP00000006451,10141.ENSCPOP00000007290,10141.ENSCPOP00000019088,10141.ENSCPOP00000021818,10141.ENSCPOP00000024705,10141.ENSCPOP00000032554	Usp18,DDX58,OAS3,IFIH1,RSAD2,SAMD9L,OAS1,Herc5,DTX3L
STRING clusters	CL:10652	Mixed, incl. C-terminal domain of RIG-I, and 2-5-oligoadenylate synthetase 1, domain 2/C-terminal	5	10	2.04	3.09e-06	10141.ENSCPOP00000000488,10141.ENSCPOP00000001442,10141.ENSCPOP00000006451,10141.ENSCPOP00000007290,10141.ENSCPOP00000024705	Usp18,DDX58,IFIH1,RSAD2,Herc5
STRING clusters	CL:2642	Immunity-related GTPases-like, and Protein cordon-bleu-like	4	15	1.77	0.00078	10141.ENSCPOP00000015525,10141.ENSCPOP00000016809,10141.ENSCPOP00000027541,10141.ENSCPOP00000028873	LOC100714179,LOC100728946,LOC100729512,LOC100714455
STRING clusters	CL:10655	C-terminal domain of RIG-I, and Positive regulation of protein oligomerization	3	5	2.12	0.0024	10141.ENSCPOP00000000488,10141.ENSCPOP00000006451,10141.ENSCPOP00000007290	Usp18,IFIH1,RSAD2
STRING clusters	CL:5233	Complement component C1q complex, and Complement component C1 complex	3	6	2.04	0.0031	10141.ENSCPOP00000007305,10141.ENSCPOP00000031712,10141.ENSCPOP00000031999	C1QB,C1QA,C1QC
STRING clusters	CL:2644	Immunity-related GTPases-like	3	7	1.98	0.004	10141.ENSCPOP00000015525,10141.ENSCPOP00000027541,10141.ENSCPOP00000028873	LOC100714179,LOC100729512,LOC100714455
STRING clusters	CL:1211	Mixed, incl. TNF signaling pathway, and MAPK cascade	7	181	0.93	0.0079	10141.ENSCPOP00000014611,10141.ENSCPOP00000021695,10141.ENSCPOP00000021851,10141.ENSCPOP00000025848,10141.ENSCPOP00000029697,10141.ENSCPOP00000030449,10141.ENSCPOP00000031080	CASP10,ATF3,FOS,IRF7,DUSP16,STING1,TNFSF10
KEGG	map05164	Influenza A	12	193	1.14	4.44e-08	10141.ENSCPOP00000001442,10141.ENSCPOP00000003747,10141.ENSCPOP00000006451,10141.ENSCPOP00000007290,10141.ENSCPOP00000009475,10141.ENSCPOP00000010971,10141.ENSCPOP00000013667,10141.ENSCPOP00000014611,10141.ENSCPOP00000016659,10141.ENSCPOP00000021818,10141.ENSCPOP00000025848,10141.ENSCPOP00000031080	DDX58,OAS3,IFIH1,RSAD2,DNAJB4,EIF2AK2,TLR4,CASP10,LOC100730982,OAS1,IRF7,TNFSF10
KEGG	map05162	Measles	10	146	1.18	3.57e-07	10141.ENSCPOP00000001442,10141.ENSCPOP00000003747,10141.ENSCPOP00000006451,10141.ENSCPOP00000010971,10141.ENSCPOP00000013667,10141.ENSCPOP00000014611,10141.ENSCPOP00000016659,10141.ENSCPOP00000021818,10141.ENSCPOP00000021851,10141.ENSCPOP00000025848	DDX58,OAS3,IFIH1,EIF2AK2,TLR4,CASP10,LOC100730982,OAS1,FOS,IRF7
KEGG	map05160	Hepatitis C	10	154	1.16	3.87e-07	10141.ENSCPOP00000001442,10141.ENSCPOP00000003747,10141.ENSCPOP00000007290,10141.ENSCPOP00000010971,10141.ENSCPOP00000014611,10141.ENSCPOP00000016659,10141.ENSCPOP00000021818,10141.ENSCPOP00000025848,10141.ENSCPOP00000027590,10141.ENSCPOP00000030518	DDX58,OAS3,RSAD2,EIF2AK2,CASP10,LOC100730982,OAS1,IRF7,IFIT1B,IFIT3
KEGG	map04621	NOD-like receptor signaling pathway	10	256	0.94	2.81e-05	10141.ENSCPOP00000003747,10141.ENSCPOP00000008285,10141.ENSCPOP00000008771,10141.ENSCPOP00000009940,10141.ENSCPOP00000013538,10141.ENSCPOP00000013667,10141.ENSCPOP00000014611,10141.ENSCPOP00000021818,10141.ENSCPOP00000025848,10141.ENSCPOP00000030449	OAS3,NAMPT,Mefv,NLRC5,GBP1,TLR4,CASP10,OAS1,IRF7,STING1
KEGG	map04622	RIG-I-like receptor signaling pathway	5	76	1.16	0.002	10141.ENSCPOP00000001442,10141.ENSCPOP00000006451,10141.ENSCPOP00000014611,10141.ENSCPOP00000025848,10141.ENSCPOP00000030449	DDX58,IFIH1,CASP10,IRF7,STING1
KEGG	map05133	Pertussis	5	78	1.15	0.002	10141.ENSCPOP00000007305,10141.ENSCPOP00000013667,10141.ENSCPOP00000021851,10141.ENSCPOP00000031712,10141.ENSCPOP00000031999	C1QB,TLR4,FOS,C1QA,C1QC
KEGG	map05142	Chagas disease	6	125	1.02	0.002	10141.ENSCPOP00000007305,10141.ENSCPOP00000013667,10141.ENSCPOP00000014611,10141.ENSCPOP00000021851,10141.ENSCPOP00000031712,10141.ENSCPOP00000031999	C1QB,TLR4,CASP10,FOS,C1QA,C1QC
KEGG	map05168	Herpes simplex virus 1 infection	9	378	0.72	0.0027	10141.ENSCPOP00000001442,10141.ENSCPOP00000003747,10141.ENSCPOP00000006451,10141.ENSCPOP00000010971,10141.ENSCPOP00000014611,10141.ENSCPOP00000021818,10141.ENSCPOP00000025848,10141.ENSCPOP00000027385,10141.ENSCPOP00000030449	DDX58,OAS3,IFIH1,EIF2AK2,CASP10,OAS1,IRF7,Pilra,STING1
KEGG	map04620	Toll-like receptor signaling pathway	5	102	1.03	0.0043	10141.ENSCPOP00000013667,10141.ENSCPOP00000014611,10141.ENSCPOP00000021851,10141.ENSCPOP00000025848,10141.ENSCPOP00000028574	TLR4,CASP10,FOS,IRF7,TLR1
KEGG	map05161	Hepatitis B	6	162	0.91	0.0043	10141.ENSCPOP00000001442,10141.ENSCPOP00000006451,10141.ENSCPOP00000013667,10141.ENSCPOP00000014611,10141.ENSCPOP00000021851,10141.ENSCPOP00000025848	DDX58,IFIH1,TLR4,CASP10,FOS,IRF7
KEGG	map04623	Cytosolic DNA-sensing pathway	4	60	1.17	0.0063	10141.ENSCPOP00000001442,10141.ENSCPOP00000014329,10141.ENSCPOP00000025848,10141.ENSCPOP00000030449	DDX58,TREX1,IRF7,STING1
KEGG	map04668	TNF signaling pathway	5	123	0.95	0.0082	10141.ENSCPOP00000014611,10141.ENSCPOP00000015525,10141.ENSCPOP00000016809,10141.ENSCPOP00000021851,10141.ENSCPOP00000028873	CASP10,LOC100714179,LOC100728946,FOS,LOC100714455
KEGG	map05169	Epstein-Barr virus infection	6	236	0.75	0.0212	10141.ENSCPOP00000001442,10141.ENSCPOP00000003747,10141.ENSCPOP00000010971,10141.ENSCPOP00000014611,10141.ENSCPOP00000021818,10141.ENSCPOP00000025848	DDX58,OAS3,EIF2AK2,CASP10,OAS1,IRF7
Reactome	MAP-913531	Interferon Signaling	13	142	1.31	3.48e-10	10141.ENSCPOP00000000488,10141.ENSCPOP00000001442,10141.ENSCPOP00000003747,10141.ENSCPOP00000007290,10141.ENSCPOP00000010971,10141.ENSCPOP00000013538,10141.ENSCPOP00000016659,10141.ENSCPOP00000019221,10141.ENSCPOP00000020348,10141.ENSCPOP00000021818,10141.ENSCPOP00000024705,10141.ENSCPOP00000027590,10141.ENSCPOP00000030518	Usp18,DDX58,OAS3,RSAD2,EIF2AK2,GBP1,LOC100730982,SOCS1,EGR1,OAS1,Herc5,IFIT1B,IFIT3
Reactome	MAP-168256	Immune System	38	2398	0.54	3.6e-10	10141.ENSCPOP00000000488,10141.ENSCPOP00000001442,10141.ENSCPOP00000003145,10141.ENSCPOP00000003747,10141.ENSCPOP00000007290,10141.ENSCPOP00000007305,10141.ENSCPOP00000008771,10141.ENSCPOP00000009290,10141.ENSCPOP00000009541,10141.ENSCPOP00000009940,10141.ENSCPOP00000010971,10141.ENSCPOP00000013538,10141.ENSCPOP00000013667,10141.ENSCPOP00000014329,10141.ENSCPOP00000014611,10141.ENSCPOP00000015525…	Usp18,DDX58,LOC100714284,OAS3,RSAD2,C1QB,Mefv,HK3,CTSS,NLRC5,EIF2AK2,GBP1,TLR4,TREX1,CASP10,LOC100714179,IL1RAP,LOC100730982,LOC100728946,SOCS1,EGR1,OAS1,FOS,LOC101788125,Herc5,IRF7,Pilra,LOC100729512,IFIT1B,TLR1,LOC100714455,STING1,IFIT3,Rnase6,C1QA,C1QC,Fcgr4,DTX3L
Reactome	MAP-909733	Interferon alpha/beta signaling	8	53	1.52	1.67e-07	10141.ENSCPOP00000000488,10141.ENSCPOP00000003747,10141.ENSCPOP00000007290,10141.ENSCPOP00000016659,10141.ENSCPOP00000019221,10141.ENSCPOP00000020348,10141.ENSCPOP00000021818,10141.ENSCPOP00000030518	Usp18,OAS3,RSAD2,LOC100730982,SOCS1,EGR1,OAS1,IFIT3
Reactome	MAP-1169410	Antiviral mechanism by IFN-stimulated genes	8	56	1.5	1.86e-07	10141.ENSCPOP00000000488,10141.ENSCPOP00000001442,10141.ENSCPOP00000003747,10141.ENSCPOP00000010971,10141.ENSCPOP00000016659,10141.ENSCPOP00000021818,10141.ENSCPOP00000024705,10141.ENSCPOP00000027590	Usp18,DDX58,OAS3,EIF2AK2,LOC100730982,OAS1,Herc5,IFIT1B
Reactome	MAP-168249	Innate Immune System	25	1323	0.62	1.91e-07	10141.ENSCPOP00000000488,10141.ENSCPOP00000001442,10141.ENSCPOP00000003145,10141.ENSCPOP00000007305,10141.ENSCPOP00000008771,10141.ENSCPOP00000009290,10141.ENSCPOP00000009541,10141.ENSCPOP00000009940,10141.ENSCPOP00000013667,10141.ENSCPOP00000014329,10141.ENSCPOP00000014611,10141.ENSCPOP00000015525,10141.ENSCPOP00000016809,10141.ENSCPOP00000021851,10141.ENSCPOP00000022668,10141.ENSCPOP00000024705…	Usp18,DDX58,LOC100714284,C1QB,Mefv,HK3,CTSS,NLRC5,TLR4,TREX1,CASP10,LOC100714179,LOC100728946,FOS,LOC101788125,Herc5,IRF7,LOC100729512,TLR1,LOC100714455,STING1,Rnase6,C1QA,C1QC,Fcgr4
Reactome	MAP-1280215	Cytokine Signaling in Immune system	17	601	0.8	5.14e-07	10141.ENSCPOP00000000488,10141.ENSCPOP00000001442,10141.ENSCPOP00000003747,10141.ENSCPOP00000007290,10141.ENSCPOP00000009940,10141.ENSCPOP00000010971,10141.ENSCPOP00000013538,10141.ENSCPOP00000014611,10141.ENSCPOP00000015683,10141.ENSCPOP00000016659,10141.ENSCPOP00000019221,10141.ENSCPOP00000020348,10141.ENSCPOP00000021818,10141.ENSCPOP00000021851,10141.ENSCPOP00000024705,10141.ENSCPOP00000027590…	Usp18,DDX58,OAS3,RSAD2,NLRC5,EIF2AK2,GBP1,CASP10,IL1RAP,LOC100730982,SOCS1,EGR1,OAS1,FOS,Herc5,IFIT1B,IFIT3
Reactome	MAP-1169408	ISG15 antiviral mechanism	6	48	1.44	3.38e-05	10141.ENSCPOP00000000488,10141.ENSCPOP00000001442,10141.ENSCPOP00000010971,10141.ENSCPOP00000016659,10141.ENSCPOP00000024705,10141.ENSCPOP00000027590	Usp18,DDX58,EIF2AK2,LOC100730982,Herc5,IFIT1B
Reactome	MAP-166786	Creation of C4 and C2 activators	7	81	1.28	3.38e-05	10141.ENSCPOP00000007305,10141.ENSCPOP00000015525,10141.ENSCPOP00000016809,10141.ENSCPOP00000027541,10141.ENSCPOP00000028873,10141.ENSCPOP00000031712,10141.ENSCPOP00000031999	C1QB,LOC100714179,LOC100728946,LOC100729512,LOC100714455,C1QA,C1QC
Reactome	MAP-166663	Initial triggering of complement	7	97	1.2	8.3e-05	10141.ENSCPOP00000007305,10141.ENSCPOP00000015525,10141.ENSCPOP00000016809,10141.ENSCPOP00000027541,10141.ENSCPOP00000028873,10141.ENSCPOP00000031712,10141.ENSCPOP00000031999	C1QB,LOC100714179,LOC100728946,LOC100729512,LOC100714455,C1QA,C1QC
Reactome	MAP-168898	Toll-like Receptor Cascades	8	163	1.03	0.00018	10141.ENSCPOP00000000488,10141.ENSCPOP00000009541,10141.ENSCPOP00000009940,10141.ENSCPOP00000013667,10141.ENSCPOP00000014611,10141.ENSCPOP00000021851,10141.ENSCPOP00000025848,10141.ENSCPOP00000028574	Usp18,CTSS,NLRC5,TLR4,CASP10,FOS,IRF7,TLR1
Reactome	MAP-2855086	Ficolins bind to repetitive carbohydrate structures on the target cell surface	4	16	1.74	0.00027	10141.ENSCPOP00000015525,10141.ENSCPOP00000016809,10141.ENSCPOP00000027541,10141.ENSCPOP00000028873	LOC100714179,LOC100728946,LOC100729512,LOC100714455
Reactome	MAP-166658	Complement cascade	7	126	1.09	0.00033	10141.ENSCPOP00000007305,10141.ENSCPOP00000015525,10141.ENSCPOP00000016809,10141.ENSCPOP00000027541,10141.ENSCPOP00000028873,10141.ENSCPOP00000031712,10141.ENSCPOP00000031999	C1QB,LOC100714179,LOC100728946,LOC100729512,LOC100714455,C1QA,C1QC
Reactome	MAP-166662	Lectin pathway of complement activation	4	21	1.62	0.00059	10141.ENSCPOP00000015525,10141.ENSCPOP00000016809,10141.ENSCPOP00000027541,10141.ENSCPOP00000028873	LOC100714179,LOC100728946,LOC100729512,LOC100714455
Reactome	MAP-8983711	OAS antiviral response	3	9	1.87	0.0023	10141.ENSCPOP00000001442,10141.ENSCPOP00000003747,10141.ENSCPOP00000021818	DDX58,OAS3,OAS1
Reactome	MAP-166166	MyD88-independent TLR4 cascade	6	121	1.04	0.0027	10141.ENSCPOP00000000488,10141.ENSCPOP00000009940,10141.ENSCPOP00000013667,10141.ENSCPOP00000014611,10141.ENSCPOP00000021851,10141.ENSCPOP00000025848	Usp18,NLRC5,TLR4,CASP10,FOS,IRF7
Reactome	MAP-937061	TRIF(TICAM1)-mediated TLR4 signaling	6	121	1.04	0.0027	10141.ENSCPOP00000000488,10141.ENSCPOP00000009940,10141.ENSCPOP00000013667,10141.ENSCPOP00000014611,10141.ENSCPOP00000021851,10141.ENSCPOP00000025848	Usp18,NLRC5,TLR4,CASP10,FOS,IRF7
Reactome	MAP-166016	Toll Like Receptor 4 (TLR4) Cascade	6	133	1	0.0039	10141.ENSCPOP00000000488,10141.ENSCPOP00000009940,10141.ENSCPOP00000013667,10141.ENSCPOP00000014611,10141.ENSCPOP00000021851,10141.ENSCPOP00000025848	Usp18,NLRC5,TLR4,CASP10,FOS,IRF7
Reactome	MAP-2168880	Scavenging of heme from plasma	5	84	1.12	0.0048	10141.ENSCPOP00000015525,10141.ENSCPOP00000016809,10141.ENSCPOP00000025275,10141.ENSCPOP00000027541,10141.ENSCPOP00000028873	LOC100714179,LOC100728946,LRP1,LOC100729512,LOC100714455
Reactome	MAP-168164	Toll Like Receptor 3 (TLR3) Cascade	5	106	1.02	0.0131	10141.ENSCPOP00000000488,10141.ENSCPOP00000009940,10141.ENSCPOP00000014611,10141.ENSCPOP00000021851,10141.ENSCPOP00000025848	Usp18,NLRC5,CASP10,FOS,IRF7
Reactome	MAP-168181	Toll Like Receptor 7/8 (TLR7/8) Cascade	5	111	1	0.0141	10141.ENSCPOP00000000488,10141.ENSCPOP00000009940,10141.ENSCPOP00000014611,10141.ENSCPOP00000021851,10141.ENSCPOP00000025848	Usp18,NLRC5,CASP10,FOS,IRF7
Reactome	MAP-2173782	Binding and Uptake of Ligands by Scavenger Receptors	5	109	1.01	0.0141	10141.ENSCPOP00000015525,10141.ENSCPOP00000016809,10141.ENSCPOP00000025275,10141.ENSCPOP00000027541,10141.ENSCPOP00000028873	LOC100714179,LOC100728946,LRP1,LOC100729512,LOC100714455
Reactome	MAP-877300	Interferon gamma signaling	4	58	1.18	0.0141	10141.ENSCPOP00000003747,10141.ENSCPOP00000013538,10141.ENSCPOP00000019221,10141.ENSCPOP00000021818	OAS3,GBP1,SOCS1,OAS1
Reactome	MAP-975155	MyD88 dependent cascade initiated on endosome	5	110	1	0.0141	10141.ENSCPOP00000000488,10141.ENSCPOP00000009940,10141.ENSCPOP00000014611,10141.ENSCPOP00000021851,10141.ENSCPOP00000025848	Usp18,NLRC5,CASP10,FOS,IRF7
Reactome	MAP-168138	Toll Like Receptor 9 (TLR9) Cascade	5	115	0.98	0.0149	10141.ENSCPOP00000000488,10141.ENSCPOP00000009940,10141.ENSCPOP00000014611,10141.ENSCPOP00000021851,10141.ENSCPOP00000025848	Usp18,NLRC5,CASP10,FOS,IRF7
Reactome	MAP-9758274	Regulation of NF-kappa B signaling	3	28	1.37	0.0248	10141.ENSCPOP00000000488,10141.ENSCPOP00000009940,10141.ENSCPOP00000014611	Usp18,NLRC5,CASP10
Reactome	MAP-75158	TRAIL signaling	2	5	1.95	0.0273	10141.ENSCPOP00000014611,10141.ENSCPOP00000031080	CASP10,TNFSF10
Reactome	MAP-9020702	Interleukin-1 signaling	4	81	1.04	0.0373	10141.ENSCPOP00000000488,10141.ENSCPOP00000009940,10141.ENSCPOP00000014611,10141.ENSCPOP00000015683	Usp18,NLRC5,CASP10,IL1RAP
Reactome	MAP-3270619	IRF3-mediated induction of type I IFN	2	7	1.8	0.0432	10141.ENSCPOP00000014329,10141.ENSCPOP00000030449	TREX1,STING1
TISSUES	BTO:0000570	Hematopoietic system	26	1906	0.48	0.00037	10141.ENSCPOP00000000488,10141.ENSCPOP00000003747,10141.ENSCPOP00000007290,10141.ENSCPOP00000007305,10141.ENSCPOP00000008285,10141.ENSCPOP00000008771,10141.ENSCPOP00000009940,10141.ENSCPOP00000010018,10141.ENSCPOP00000010971,10141.ENSCPOP00000011040,10141.ENSCPOP00000013538,10141.ENSCPOP00000013667,10141.ENSCPOP00000014329,10141.ENSCPOP00000014611,10141.ENSCPOP00000016809,10141.ENSCPOP00000017920…	Usp18,OAS3,RSAD2,C1QB,NAMPT,Mefv,NLRC5,Ccr2,EIF2AK2,MPEG1,GBP1,TLR4,TREX1,CASP10,LOC100728946,TBC1D8,SAMD9L,HYLS1,OAS1,SCIMP,IDO1,IRF7,IFIT1B,STING1,TNFSF10,Fcgr4
TISSUES	BTO:0005810	Immune system	24	1785	0.47	0.00083	10141.ENSCPOP00000000488,10141.ENSCPOP00000003145,10141.ENSCPOP00000003747,10141.ENSCPOP00000007290,10141.ENSCPOP00000007305,10141.ENSCPOP00000008285,10141.ENSCPOP00000009872,10141.ENSCPOP00000009940,10141.ENSCPOP00000010018,10141.ENSCPOP00000010971,10141.ENSCPOP00000011040,10141.ENSCPOP00000013538,10141.ENSCPOP00000013667,10141.ENSCPOP00000014329,10141.ENSCPOP00000014611,10141.ENSCPOP00000016809…	Usp18,LOC100714284,OAS3,RSAD2,C1QB,NAMPT,SHTN1,NLRC5,Ccr2,EIF2AK2,MPEG1,GBP1,TLR4,TREX1,CASP10,LOC100728946,SAMD9L,HYLS1,SCIMP,IDO1,IRF7,CX3CR1,IFIT1B,STING1
TISSUES	BTO:0000574	Hematopoietic cell	9	312	0.8	0.0095	10141.ENSCPOP00000008285,10141.ENSCPOP00000008771,10141.ENSCPOP00000010018,10141.ENSCPOP00000013667,10141.ENSCPOP00000016809,10141.ENSCPOP00000017920,10141.ENSCPOP00000019571,10141.ENSCPOP00000025523,10141.ENSCPOP00000032089	NAMPT,Mefv,Ccr2,TLR4,LOC100728946,TBC1D8,HYLS1,IDO1,Fcgr4
TISSUES	BTO:0000751	Leukocyte	8	258	0.84	0.0109	10141.ENSCPOP00000008285,10141.ENSCPOP00000008771,10141.ENSCPOP00000010018,10141.ENSCPOP00000013667,10141.ENSCPOP00000016809,10141.ENSCPOP00000019571,10141.ENSCPOP00000025523,10141.ENSCPOP00000032089	NAMPT,Mefv,Ccr2,TLR4,LOC100728946,HYLS1,IDO1,Fcgr4
TISSUES	BTO:0001281	Spleen	14	827	0.57	0.0109	10141.ENSCPOP00000003747,10141.ENSCPOP00000007290,10141.ENSCPOP00000007305,10141.ENSCPOP00000009940,10141.ENSCPOP00000010971,10141.ENSCPOP00000011040,10141.ENSCPOP00000013538,10141.ENSCPOP00000014329,10141.ENSCPOP00000014611,10141.ENSCPOP00000019088,10141.ENSCPOP00000023040,10141.ENSCPOP00000025848,10141.ENSCPOP00000027590,10141.ENSCPOP00000030449	OAS3,RSAD2,C1QB,NLRC5,EIF2AK2,MPEG1,GBP1,TREX1,CASP10,SAMD9L,SCIMP,IRF7,IFIT1B,STING1
TISSUES	BTO:0000078	Microglia	3	13	1.71	0.0159	10141.ENSCPOP00000007305,10141.ENSCPOP00000013667,10141.ENSCPOP00000027184	C1QB,TLR4,CX3CR1
TISSUES	BTO:0000753	Lymphoid tissue	19	1548	0.43	0.0159	10141.ENSCPOP00000000488,10141.ENSCPOP00000003747,10141.ENSCPOP00000007290,10141.ENSCPOP00000007305,10141.ENSCPOP00000008285,10141.ENSCPOP00000009940,10141.ENSCPOP00000010971,10141.ENSCPOP00000011040,10141.ENSCPOP00000013538,10141.ENSCPOP00000014329,10141.ENSCPOP00000014611,10141.ENSCPOP00000016809,10141.ENSCPOP00000019088,10141.ENSCPOP00000019571,10141.ENSCPOP00000023040,10141.ENSCPOP00000025523…	Usp18,OAS3,RSAD2,C1QB,NAMPT,NLRC5,EIF2AK2,MPEG1,GBP1,TREX1,CASP10,LOC100728946,SAMD9L,HYLS1,SCIMP,IDO1,IRF7,IFIT1B,STING1
TISSUES	BTO:0000089	Blood	10	486	0.66	0.0194	10141.ENSCPOP00000008285,10141.ENSCPOP00000008771,10141.ENSCPOP00000010018,10141.ENSCPOP00000013667,10141.ENSCPOP00000016809,10141.ENSCPOP00000017920,10141.ENSCPOP00000019571,10141.ENSCPOP00000025523,10141.ENSCPOP00000025848,10141.ENSCPOP00000032089	NAMPT,Mefv,Ccr2,TLR4,LOC100728946,TBC1D8,HYLS1,IDO1,IRF7,Fcgr4
TISSUES	BTO:0000042	Animal	77	14217	0.08	0.0314	10141.ENSCPOP00000000488,10141.ENSCPOP00000000513,10141.ENSCPOP00000001000,10141.ENSCPOP00000001442,10141.ENSCPOP00000002802,10141.ENSCPOP00000003145,10141.ENSCPOP00000003747,10141.ENSCPOP00000006451,10141.ENSCPOP00000006724,10141.ENSCPOP00000007138,10141.ENSCPOP00000007290,10141.ENSCPOP00000007305,10141.ENSCPOP00000008285,10141.ENSCPOP00000008771,10141.ENSCPOP00000009290,10141.ENSCPOP00000009475…	Usp18,USP15,CMPK2,DDX58,NR4A1,LOC100714284,OAS3,IFIH1,B3GLCT,CA2,RSAD2,C1QB,NAMPT,Mefv,HK3,DNAJB4,CTSS,SHTN1,NLRC5,Ccr2,EIF2AK2,MPEG1,CA1,PTPRO,PLXNA1,GBP1,TLR4,EHD4,TREX1,KLF4,CASP10,PDE4A,LOC100714179,Sik1,IL1RAP,LOC100728946,TBC1D8,WARS1,EMB,SAMD9L,HYLS1,EGR1,NTRK2,ATF3,TFDP2,OAS1,FOS,LOC101788125,SCIMP,Dram1,EPHA1,Herc5,FMNL2,LRP1,IDO1,IRF7,AGRN,CX3CR1,Pilra,LOC100729512,IFIT1B,ENSCPOP0000002…
TISSUES	BTO:0000801	Macrophage	5	107	1.01	0.0314	10141.ENSCPOP00000003145,10141.ENSCPOP00000007305,10141.ENSCPOP00000010018,10141.ENSCPOP00000013667,10141.ENSCPOP00000027184	LOC100714284,C1QB,Ccr2,TLR4,CX3CR1
TISSUES	BTO:0001489	Whole body	73	13041	0.09	0.0337	10141.ENSCPOP00000000488,10141.ENSCPOP00000000513,10141.ENSCPOP00000001000,10141.ENSCPOP00000001442,10141.ENSCPOP00000002802,10141.ENSCPOP00000003145,10141.ENSCPOP00000003747,10141.ENSCPOP00000006451,10141.ENSCPOP00000007138,10141.ENSCPOP00000007290,10141.ENSCPOP00000007305,10141.ENSCPOP00000008285,10141.ENSCPOP00000008771,10141.ENSCPOP00000009290,10141.ENSCPOP00000009475,10141.ENSCPOP00000009541…	Usp18,USP15,CMPK2,DDX58,NR4A1,LOC100714284,OAS3,IFIH1,CA2,RSAD2,C1QB,NAMPT,Mefv,HK3,DNAJB4,CTSS,SHTN1,NLRC5,Ccr2,EIF2AK2,MPEG1,CA1,PTPRO,PLXNA1,GBP1,TLR4,TREX1,KLF4,CASP10,PDE4A,LOC100714179,Sik1,IL1RAP,LOC100728946,TBC1D8,WARS1,EMB,SAMD9L,HYLS1,EGR1,NTRK2,ATF3,TFDP2,OAS1,FOS,LOC101788125,SCIMP,Dram1,EPHA1,Herc5,FMNL2,LRP1,IDO1,IRF7,AGRN,CX3CR1,LOC100729512,IFIT1B,ENSCPOP00000028206,MINPP1,TLR1,L…
COMPARTMENTS	GOCC:0062167	Complement component C1q complex	3	6	2.04	0.014	10141.ENSCPOP00000007305,10141.ENSCPOP00000031712,10141.ENSCPOP00000031999	C1QB,C1QA,C1QC
InterPro	IPR007743	Immunity-related GTPases-like	4	12	1.87	0.0045	10141.ENSCPOP00000015525,10141.ENSCPOP00000016809,10141.ENSCPOP00000027541,10141.ENSCPOP00000028873	LOC100714179,LOC100728946,LOC100729512,LOC100714455
InterPro	IPR030385	IRG-type guanine nucleotide-binding (G) domain	4	13	1.83	0.0045	10141.ENSCPOP00000015525,10141.ENSCPOP00000016809,10141.ENSCPOP00000027541,10141.ENSCPOP00000028873	LOC100714179,LOC100728946,LOC100729512,LOC100714455
Day 3: GP 7.5 µg vs PBS : Downregulated genes
#category	term ID	term description	observed gene count	background gene count	strength	false discovery rate	matching proteins in your network (IDs)	matching proteins in your network (labels)
GO Process	GO:0051607	Defense response to virus	30	189	1.47	2.13e-30	10141.ENSCPOP00000001181,10141.ENSCPOP00000001442,10141.ENSCPOP00000003747,10141.ENSCPOP00000006451,10141.ENSCPOP00000007290,10141.ENSCPOP00000007699,10141.ENSCPOP00000009940,10141.ENSCPOP00000010971,10141.ENSCPOP00000011400,10141.ENSCPOP00000012112,10141.ENSCPOP00000013099,10141.ENSCPOP00000013454,10141.ENSCPOP00000014116,10141.ENSCPOP00000014329,10141.ENSCPOP00000014777,10141.ENSCPOP00000016659…	PML,DDX58,OAS3,IFIH1,RSAD2,ZBP1,NLRC5,EIF2AK2,STAT1,TRIM25,MOV10,STAT2,LOC100717337,TREX1,DHX58,LOC100730982,ISG15,SHFL,IFIT5,OAS1,OAS2,CXCL10,Herc5,IRF7,TLR3,IFIT1B,STING1,IFIT3,Rnase6,LOC100722668
GO Process	GO:0051707	Response to other organism	50	1126	0.92	3.37e-30	10141.ENSCPOP00000000488,10141.ENSCPOP00000001000,10141.ENSCPOP00000001181,10141.ENSCPOP00000001442,10141.ENSCPOP00000001920,10141.ENSCPOP00000001941,10141.ENSCPOP00000003278,10141.ENSCPOP00000003747,10141.ENSCPOP00000006451,10141.ENSCPOP00000007290,10141.ENSCPOP00000007699,10141.ENSCPOP00000009940,10141.ENSCPOP00000010971,10141.ENSCPOP00000011400,10141.ENSCPOP00000012112,10141.ENSCPOP00000012858…	Usp18,CMPK2,PML,DDX58,PSMB9,LOC100714902,SLC15A3,OAS3,IFIH1,RSAD2,ZBP1,NLRC5,EIF2AK2,STAT1,TRIM25,LOC100733508,Trim58,MOV10,RGS1,STAT2,GBP1,TLR4,LOC100717337,TREX1,LOC100728392,DHX58,LOC100730982,ISG15,CNP,SHFL,H0W7A0_CAVPO,IFIT5,OAS1,OAS2,SCIMP,CXCL10,Herc5,IDO1,IRF7,TLR3,LOC100715128,LOC100729512,IFIT1B,STING1,IFIT3,RAB20,Rnase6,C1QA,C1QC,LOC100722668
GO Process	GO:0045087	Innate immune response	39	531	1.14	5.75e-30	10141.ENSCPOP00000001181,10141.ENSCPOP00000001442,10141.ENSCPOP00000001941,10141.ENSCPOP00000003278,10141.ENSCPOP00000003747,10141.ENSCPOP00000006451,10141.ENSCPOP00000007290,10141.ENSCPOP00000007699,10141.ENSCPOP00000009940,10141.ENSCPOP00000010971,10141.ENSCPOP00000011400,10141.ENSCPOP00000012112,10141.ENSCPOP00000012858,10141.ENSCPOP00000012888,10141.ENSCPOP00000013454,10141.ENSCPOP00000013538…	PML,DDX58,LOC100714902,SLC15A3,OAS3,IFIH1,RSAD2,ZBP1,NLRC5,EIF2AK2,STAT1,TRIM25,LOC100733508,Trim58,STAT2,GBP1,TLR4,TREX1,LOC100728392,DHX58,ISG15,SHFL,H0W7A0_CAVPO,IFIT5,OAS1,OAS2,CXCL10,Herc5,IRF7,TLR3,LOC100715128,LOC100729512,IFIT1B,STING1,RAB20,Rnase6,C1QA,C1QC,LOC100722668
GO Process	GO:0006952	Defense response	49	1096	0.92	7.12e-30	10141.ENSCPOP00000001181,10141.ENSCPOP00000001442,10141.ENSCPOP00000001941,10141.ENSCPOP00000003278,10141.ENSCPOP00000003747,10141.ENSCPOP00000006451,10141.ENSCPOP00000007290,10141.ENSCPOP00000007699,10141.ENSCPOP00000008285,10141.ENSCPOP00000009940,10141.ENSCPOP00000010971,10141.ENSCPOP00000011400,10141.ENSCPOP00000012112,10141.ENSCPOP00000012858,10141.ENSCPOP00000012888,10141.ENSCPOP00000013099…	PML,DDX58,LOC100714902,SLC15A3,OAS3,IFIH1,RSAD2,ZBP1,NAMPT,NLRC5,EIF2AK2,STAT1,TRIM25,LOC100733508,Trim58,MOV10,STAT2,GBP1,TLR4,LOC100717337,TREX1,LOC100728392,DHX58,LOC100714179,LOC100730982,ISG15,LOC100728946,SHFL,H0W7A0_CAVPO,IFIT5,OAS1,OAS2,CXCL10,Herc5,IDO1,IRF7,TLR3,LOC100715128,LOC100729512,IFIT1B,LOC100714455,IFGGC1,STING1,IFIT3,RAB20,Rnase6,C1QA,C1QC,LOC100722668
GO Process	GO:0009615	Response to virus	32	278	1.33	1.33e-29	10141.ENSCPOP00000001181,10141.ENSCPOP00000001442,10141.ENSCPOP00000003747,10141.ENSCPOP00000006451,10141.ENSCPOP00000007290,10141.ENSCPOP00000007699,10141.ENSCPOP00000009940,10141.ENSCPOP00000010971,10141.ENSCPOP00000011400,10141.ENSCPOP00000012112,10141.ENSCPOP00000013099,10141.ENSCPOP00000013454,10141.ENSCPOP00000014116,10141.ENSCPOP00000014329,10141.ENSCPOP00000014524,10141.ENSCPOP00000014777…	PML,DDX58,OAS3,IFIH1,RSAD2,ZBP1,NLRC5,EIF2AK2,STAT1,TRIM25,MOV10,STAT2,LOC100717337,TREX1,LOC100728392,DHX58,LOC100730982,ISG15,SHFL,IFIT5,OAS1,OAS2,CXCL10,Herc5,IRF7,TLR3,LOC100729512,IFIT1B,STING1,IFIT3,Rnase6,LOC100722668
GO Process	GO:0098542	Defense response to other organism	43	756	1.03	1.47e-29	10141.ENSCPOP00000001181,10141.ENSCPOP00000001442,10141.ENSCPOP00000001941,10141.ENSCPOP00000003278,10141.ENSCPOP00000003747,10141.ENSCPOP00000006451,10141.ENSCPOP00000007290,10141.ENSCPOP00000007699,10141.ENSCPOP00000009940,10141.ENSCPOP00000010971,10141.ENSCPOP00000011400,10141.ENSCPOP00000012112,10141.ENSCPOP00000012858,10141.ENSCPOP00000012888,10141.ENSCPOP00000013099,10141.ENSCPOP00000013454…	PML,DDX58,LOC100714902,SLC15A3,OAS3,IFIH1,RSAD2,ZBP1,NLRC5,EIF2AK2,STAT1,TRIM25,LOC100733508,Trim58,MOV10,STAT2,GBP1,TLR4,LOC100717337,TREX1,LOC100728392,DHX58,LOC100730982,ISG15,SHFL,H0W7A0_CAVPO,IFIT5,OAS1,OAS2,CXCL10,Herc5,IRF7,TLR3,LOC100715128,LOC100729512,IFIT1B,STING1,IFIT3,RAB20,Rnase6,C1QA,C1QC,LOC100722668
GO Process	GO:0002376	Immune system process	57	1827	0.76	1.76e-28	10141.ENSCPOP00000001181,10141.ENSCPOP00000001442,10141.ENSCPOP00000001920,10141.ENSCPOP00000001941,10141.ENSCPOP00000003278,10141.ENSCPOP00000003747,10141.ENSCPOP00000006451,10141.ENSCPOP00000007290,10141.ENSCPOP00000007401,10141.ENSCPOP00000007699,10141.ENSCPOP00000008285,10141.ENSCPOP00000009541,10141.ENSCPOP00000009940,10141.ENSCPOP00000010971,10141.ENSCPOP00000011400,10141.ENSCPOP00000012112…	PML,DDX58,PSMB9,LOC100714902,SLC15A3,OAS3,IFIH1,RSAD2,IL15,ZBP1,NAMPT,CTSS,NLRC5,EIF2AK2,STAT1,TRIM25,LOC100733508,Trim58,PTPRO,STAT2,GBP1,TLR4,TREX1,LOC100728392,CASP10,DHX58,ISG15,SHFL,H0W7A0_CAVPO,SAMD9L,SOCS1,IFIT5,EGR1,OAS1,FOS,MAFB,OAS2,Osm,CXCL10,Herc5,SAMD9,IDO1,IRF7,TLR3,LOC100715128,LOC100729512,IFIT1B,STING1,RAB20,TNFSF10,TNFSF13B,Rnase6,C1QA,C1QC,Fcgr4,UNC93B1,LOC100722668
GO Process	GO:0006955	Immune response	44	997	0.92	4.31e-26	10141.ENSCPOP00000001181,10141.ENSCPOP00000001442,10141.ENSCPOP00000001941,10141.ENSCPOP00000003278,10141.ENSCPOP00000003747,10141.ENSCPOP00000006451,10141.ENSCPOP00000007290,10141.ENSCPOP00000007401,10141.ENSCPOP00000007699,10141.ENSCPOP00000009541,10141.ENSCPOP00000009940,10141.ENSCPOP00000010971,10141.ENSCPOP00000011400,10141.ENSCPOP00000012112,10141.ENSCPOP00000012858,10141.ENSCPOP00000012888…	PML,DDX58,LOC100714902,SLC15A3,OAS3,IFIH1,RSAD2,IL15,ZBP1,CTSS,NLRC5,EIF2AK2,STAT1,TRIM25,LOC100733508,Trim58,STAT2,GBP1,TLR4,TREX1,LOC100728392,DHX58,ISG15,SHFL,H0W7A0_CAVPO,IFIT5,OAS1,OAS2,Osm,CXCL10,Herc5,IRF7,TLR3,LOC100715128,LOC100729512,IFIT1B,STING1,RAB20,TNFSF10,TNFSF13B,Rnase6,C1QA,C1QC,LOC100722668
GO Process	GO:0009605	Response to external stimulus	57	2144	0.7	5.53e-25	10141.ENSCPOP00000000488,10141.ENSCPOP00000001000,10141.ENSCPOP00000001181,10141.ENSCPOP00000001442,10141.ENSCPOP00000001920,10141.ENSCPOP00000001941,10141.ENSCPOP00000003278,10141.ENSCPOP00000003747,10141.ENSCPOP00000006451,10141.ENSCPOP00000007290,10141.ENSCPOP00000007699,10141.ENSCPOP00000009940,10141.ENSCPOP00000010971,10141.ENSCPOP00000011400,10141.ENSCPOP00000012112,10141.ENSCPOP00000012858…	Usp18,CMPK2,PML,DDX58,PSMB9,LOC100714902,SLC15A3,OAS3,IFIH1,RSAD2,ZBP1,NLRC5,EIF2AK2,STAT1,TRIM25,LOC100733508,Trim58,PTPRO,MOV10,RGS1,PLXNA1,STAT2,GBP1,TLR4,FOSB,LOC100717337,TREX1,LOC100728392,CASP10,DHX58,Sik1,LOC100730982,ISG15,CNP,SHFL,H0W7A0_CAVPO,IFIT5,OAS1,FOS,OAS2,SCIMP,CXCL10,Herc5,IDO1,CDKN1A,IRF7,TLR3,LOC100715128,LOC100729512,IFIT1B,STING1,IFIT3,RAB20,Rnase6,C1QA,C1QC,LOC100722668
GO Process	GO:0034097	Response to cytokine	33	768	0.9	4.98e-18	10141.ENSCPOP00000001181,10141.ENSCPOP00000001941,10141.ENSCPOP00000007401,10141.ENSCPOP00000010971,10141.ENSCPOP00000011400,10141.ENSCPOP00000012112,10141.ENSCPOP00000013454,10141.ENSCPOP00000013538,10141.ENSCPOP00000013667,10141.ENSCPOP00000014329,10141.ENSCPOP00000014524,10141.ENSCPOP00000014611,10141.ENSCPOP00000015525,10141.ENSCPOP00000016043,10141.ENSCPOP00000016683,10141.ENSCPOP00000016809…	PML,LOC100714902,IL15,EIF2AK2,STAT1,TRIM25,STAT2,GBP1,TLR4,TREX1,LOC100728392,CASP10,LOC100714179,Xaf1,ISG15,LOC100728946,SHFL,SOCS1,IFIT5,EGR1,OAS2,Osm,CXCL10,IRF7,TLR3,LOC100729512,IFIT1B,LOC100714455,IFGGC1,STING1,IFIT3,RAB20,TNFSF13B
GO Process	GO:0006950	Response to stress	57	2991	0.55	8.01e-18	10141.ENSCPOP00000001181,10141.ENSCPOP00000001442,10141.ENSCPOP00000001497,10141.ENSCPOP00000001941,10141.ENSCPOP00000003278,10141.ENSCPOP00000003747,10141.ENSCPOP00000006451,10141.ENSCPOP00000007290,10141.ENSCPOP00000007699,10141.ENSCPOP00000008285,10141.ENSCPOP00000009940,10141.ENSCPOP00000010971,10141.ENSCPOP00000011400,10141.ENSCPOP00000012112,10141.ENSCPOP00000012858,10141.ENSCPOP00000012888…	PML,DDX58,ACVRL1,LOC100714902,SLC15A3,OAS3,IFIH1,RSAD2,ZBP1,NAMPT,NLRC5,EIF2AK2,STAT1,TRIM25,LOC100733508,Trim58,MOV10,STAT2,GBP1,TLR4,LOC100717337,TREX1,LOC100728392,DHX58,LOC100714179,Sik1,LOC100730982,ISG15,LOC100728946,SHFL,H0W7A0_CAVPO,IFIT5,EGR1,OAS1,FOS,OAS2,Osm,CXCL10,SULF2,Herc5,IDO1,CDKN1A,IRF7,TLR3,LOC100715128,LOC100729512,IFIT1B,LOC100714455,IFGGC1,STING1,IFIT3,RAB20,Rnase6,C1QA,C1QC…
GO Process	GO:0002831	Regulation of response to biotic stimulus	23	292	1.17	3.82e-17	10141.ENSCPOP00000000488,10141.ENSCPOP00000001442,10141.ENSCPOP00000001941,10141.ENSCPOP00000003747,10141.ENSCPOP00000007401,10141.ENSCPOP00000007699,10141.ENSCPOP00000009940,10141.ENSCPOP00000011400,10141.ENSCPOP00000013454,10141.ENSCPOP00000013667,10141.ENSCPOP00000014329,10141.ENSCPOP00000014524,10141.ENSCPOP00000014611,10141.ENSCPOP00000014777,10141.ENSCPOP00000016683,10141.ENSCPOP00000019221…	Usp18,DDX58,LOC100714902,OAS3,IL15,ZBP1,NLRC5,STAT1,STAT2,TLR4,TREX1,LOC100728392,CASP10,DHX58,ISG15,SOCS1,SCIMP,Herc5,IRF7,LOC100715128,LOC100729512,STING1,DTX3L
GO Process	GO:0035456	Response to interferon-beta	13	38	1.8	3.66e-16	10141.ENSCPOP00000011400,10141.ENSCPOP00000013538,10141.ENSCPOP00000014329,10141.ENSCPOP00000014524,10141.ENSCPOP00000015525,10141.ENSCPOP00000016043,10141.ENSCPOP00000016809,10141.ENSCPOP00000018598,10141.ENSCPOP00000026209,10141.ENSCPOP00000027541,10141.ENSCPOP00000028873,10141.ENSCPOP00000029993,10141.ENSCPOP00000030449	STAT1,GBP1,TREX1,LOC100728392,LOC100714179,Xaf1,LOC100728946,SHFL,TLR3,LOC100729512,LOC100714455,IFGGC1,STING1
GO Process	GO:0002682	Regulation of immune system process	38	1294	0.74	5.83e-16	10141.ENSCPOP00000000488,10141.ENSCPOP00000001442,10141.ENSCPOP00000001941,10141.ENSCPOP00000003278,10141.ENSCPOP00000003747,10141.ENSCPOP00000006451,10141.ENSCPOP00000007138,10141.ENSCPOP00000007290,10141.ENSCPOP00000007401,10141.ENSCPOP00000007699,10141.ENSCPOP00000009940,10141.ENSCPOP00000011400,10141.ENSCPOP00000013454,10141.ENSCPOP00000013667,10141.ENSCPOP00000014329,10141.ENSCPOP00000014524…	Usp18,DDX58,LOC100714902,SLC15A3,OAS3,IFIH1,CA2,RSAD2,IL15,ZBP1,NLRC5,STAT1,STAT2,TLR4,TREX1,LOC100728392,CASP10,DHX58,ISG15,gpr109A,H0W7A0_CAVPO,SOCS1,FOS,MAFB,LOC101788125,SCIMP,CXCL10,IDO1,CDKN1A,IRF7,TLR3,LOC100729512,STING1,TNFSF13B,C1QA,C1QC,Fcgr4,UNC93B1
GO Process	GO:0050776	Regulation of immune response	30	744	0.88	1.87e-15	10141.ENSCPOP00000000488,10141.ENSCPOP00000001442,10141.ENSCPOP00000001941,10141.ENSCPOP00000003278,10141.ENSCPOP00000003747,10141.ENSCPOP00000006451,10141.ENSCPOP00000007290,10141.ENSCPOP00000007401,10141.ENSCPOP00000007699,10141.ENSCPOP00000009940,10141.ENSCPOP00000013454,10141.ENSCPOP00000013667,10141.ENSCPOP00000014329,10141.ENSCPOP00000014524,10141.ENSCPOP00000014611,10141.ENSCPOP00000014777…	Usp18,DDX58,LOC100714902,SLC15A3,OAS3,IFIH1,RSAD2,IL15,ZBP1,NLRC5,STAT2,TLR4,TREX1,LOC100728392,CASP10,DHX58,ISG15,H0W7A0_CAVPO,SOCS1,SCIMP,IDO1,IRF7,TLR3,LOC100729512,STING1,TNFSF13B,C1QA,C1QC,Fcgr4,UNC93B1
GO Process	GO:0050896	Response to stimulus	82	7655	0.3	8.26e-15	10141.ENSCPOP00000000488,10141.ENSCPOP00000001000,10141.ENSCPOP00000001181,10141.ENSCPOP00000001442,10141.ENSCPOP00000001497,10141.ENSCPOP00000001920,10141.ENSCPOP00000001941,10141.ENSCPOP00000003278,10141.ENSCPOP00000003747,10141.ENSCPOP00000006451,10141.ENSCPOP00000007138,10141.ENSCPOP00000007290,10141.ENSCPOP00000007401,10141.ENSCPOP00000007699,10141.ENSCPOP00000008285,10141.ENSCPOP00000009541…	Usp18,CMPK2,PML,DDX58,ACVRL1,PSMB9,LOC100714902,SLC15A3,OAS3,IFIH1,CA2,RSAD2,IL15,ZBP1,NAMPT,CTSS,NLRC5,EIF2AK2,STAT1,TRIM25,LOC100733508,Trim58,PTPRO,MOV10,RGS1,PLXNA1,STAT2,GBP1,TLR4,EHD4,FOSB,LOC100717337,TREX1,LOC100728392,CASP10,DHX58,LOC100714179,Sik1,Xaf1,LOC100730982,ISG15,LOC100728946,gpr109A,CNP,SHFL,H0W7A0_CAVPO,SOCS1,IFIT5,EGR1,OAS1,FOS,OAS2,SCIMP,Osm,CXCL10,SULF2,Herc5,IDO1,CDKN1A,IR…
GO Process	GO:0031347	Regulation of defense response	26	541	0.95	8.34e-15	10141.ENSCPOP00000000488,10141.ENSCPOP00000001442,10141.ENSCPOP00000001941,10141.ENSCPOP00000003747,10141.ENSCPOP00000007401,10141.ENSCPOP00000007699,10141.ENSCPOP00000009541,10141.ENSCPOP00000009940,10141.ENSCPOP00000011400,10141.ENSCPOP00000013454,10141.ENSCPOP00000013667,10141.ENSCPOP00000014329,10141.ENSCPOP00000014524,10141.ENSCPOP00000014611,10141.ENSCPOP00000014777,10141.ENSCPOP00000016683…	Usp18,DDX58,LOC100714902,OAS3,IL15,ZBP1,CTSS,NLRC5,STAT1,STAT2,TLR4,TREX1,LOC100728392,CASP10,DHX58,ISG15,SOCS1,Osm,Herc5,IDO1,IRF7,TLR3,LOC100715128,LOC100729512,STING1,DTX3L
GO Process	GO:0071345	Cellular response to cytokine stimulus	28	683	0.88	1.85e-14	10141.ENSCPOP00000001181,10141.ENSCPOP00000001941,10141.ENSCPOP00000007401,10141.ENSCPOP00000011400,10141.ENSCPOP00000012112,10141.ENSCPOP00000013454,10141.ENSCPOP00000013538,10141.ENSCPOP00000013667,10141.ENSCPOP00000014329,10141.ENSCPOP00000014524,10141.ENSCPOP00000015525,10141.ENSCPOP00000016809,10141.ENSCPOP00000019221,10141.ENSCPOP00000019739,10141.ENSCPOP00000020348,10141.ENSCPOP00000022545…	PML,LOC100714902,IL15,STAT1,TRIM25,STAT2,GBP1,TLR4,TREX1,LOC100728392,LOC100714179,LOC100728946,SOCS1,IFIT5,EGR1,OAS2,Osm,CXCL10,IRF7,TLR3,LOC100729512,IFIT1B,LOC100714455,IFGGC1,STING1,IFIT3,RAB20,TNFSF13B
GO Process	GO:0010033	Response to organic substance	49	2649	0.54	7.13e-14	10141.ENSCPOP00000000488,10141.ENSCPOP00000001000,10141.ENSCPOP00000001181,10141.ENSCPOP00000001442,10141.ENSCPOP00000001497,10141.ENSCPOP00000001941,10141.ENSCPOP00000006451,10141.ENSCPOP00000007138,10141.ENSCPOP00000007401,10141.ENSCPOP00000009541,10141.ENSCPOP00000010971,10141.ENSCPOP00000011400,10141.ENSCPOP00000012112,10141.ENSCPOP00000013454,10141.ENSCPOP00000013538,10141.ENSCPOP00000013667…	Usp18,CMPK2,PML,DDX58,ACVRL1,LOC100714902,IFIH1,CA2,IL15,CTSS,EIF2AK2,STAT1,TRIM25,STAT2,GBP1,TLR4,EHD4,FOSB,TREX1,LOC100728392,CASP10,LOC100714179,Xaf1,ISG15,LOC100728946,CNP,SHFL,SOCS1,IFIT5,EGR1,FOS,OAS2,SCIMP,Osm,CXCL10,IDO1,IRF7,TLR3,AGRN,LOC100729512,IFIT1B,LOC100714455,IFGGC1,P2RY6,STING1,IFIT3,RAB20,TNFSF10,TNFSF13B
GO Process	GO:0001817	Regulation of cytokine production	27	674	0.87	1.22e-13	10141.ENSCPOP00000001181,10141.ENSCPOP00000001442,10141.ENSCPOP00000001941,10141.ENSCPOP00000003747,10141.ENSCPOP00000006451,10141.ENSCPOP00000007290,10141.ENSCPOP00000007401,10141.ENSCPOP00000010971,10141.ENSCPOP00000011400,10141.ENSCPOP00000012858,10141.ENSCPOP00000013667,10141.ENSCPOP00000014329,10141.ENSCPOP00000014611,10141.ENSCPOP00000014777,10141.ENSCPOP00000016683,10141.ENSCPOP00000019221…	PML,DDX58,LOC100714902,OAS3,IFIH1,RSAD2,IL15,EIF2AK2,STAT1,LOC100733508,TLR4,TREX1,CASP10,DHX58,ISG15,SOCS1,EGR1,OAS2,SCIMP,Osm,SULF2,IDO1,IRF7,TLR3,LOC100715128,STING1,UNC93B1
GO Process	GO:0035458	Cellular response to interferon-beta	11	32	1.81	1.39e-13	10141.ENSCPOP00000011400,10141.ENSCPOP00000013538,10141.ENSCPOP00000014329,10141.ENSCPOP00000014524,10141.ENSCPOP00000015525,10141.ENSCPOP00000016809,10141.ENSCPOP00000026209,10141.ENSCPOP00000027541,10141.ENSCPOP00000028873,10141.ENSCPOP00000029993,10141.ENSCPOP00000030449	STAT1,GBP1,TREX1,LOC100728392,LOC100714179,LOC100728946,TLR3,LOC100729512,LOC100714455,IFGGC1,STING1
GO Process	GO:0002684	Positive regulation of immune system process	28	786	0.82	4.84e-13	10141.ENSCPOP00000001442,10141.ENSCPOP00000001941,10141.ENSCPOP00000007138,10141.ENSCPOP00000007290,10141.ENSCPOP00000007401,10141.ENSCPOP00000007699,10141.ENSCPOP00000009940,10141.ENSCPOP00000013667,10141.ENSCPOP00000014329,10141.ENSCPOP00000014524,10141.ENSCPOP00000014611,10141.ENSCPOP00000014777,10141.ENSCPOP00000017232,10141.ENSCPOP00000018854,10141.ENSCPOP00000019221,10141.ENSCPOP00000021851…	DDX58,LOC100714902,CA2,RSAD2,IL15,ZBP1,NLRC5,TLR4,TREX1,LOC100728392,CASP10,DHX58,gpr109A,H0W7A0_CAVPO,SOCS1,FOS,LOC101788125,SCIMP,CXCL10,IDO1,CDKN1A,IRF7,TLR3,LOC100729512,STING1,TNFSF13B,C1QA,C1QC
GO Process	GO:0032101	Regulation of response to external stimulus	29	856	0.8	4.84e-13	10141.ENSCPOP00000000488,10141.ENSCPOP00000001442,10141.ENSCPOP00000001941,10141.ENSCPOP00000003747,10141.ENSCPOP00000007401,10141.ENSCPOP00000007699,10141.ENSCPOP00000009541,10141.ENSCPOP00000009940,10141.ENSCPOP00000011400,10141.ENSCPOP00000013454,10141.ENSCPOP00000013667,10141.ENSCPOP00000014329,10141.ENSCPOP00000014524,10141.ENSCPOP00000014611,10141.ENSCPOP00000014777,10141.ENSCPOP00000016683…	Usp18,DDX58,LOC100714902,OAS3,IL15,ZBP1,CTSS,NLRC5,STAT1,STAT2,TLR4,TREX1,LOC100728392,CASP10,DHX58,ISG15,SOCS1,SCIMP,Osm,CXCL10,Herc5,IDO1,IRF7,TLR3,AGRN,LOC100715128,LOC100729512,STING1,DTX3L
GO Process	GO:0060759	Regulation of response to cytokine stimulus	15	127	1.34	4.84e-13	10141.ENSCPOP00000000488,10141.ENSCPOP00000001442,10141.ENSCPOP00000003747,10141.ENSCPOP00000006451,10141.ENSCPOP00000007699,10141.ENSCPOP00000009940,10141.ENSCPOP00000013454,10141.ENSCPOP00000013667,10141.ENSCPOP00000014329,10141.ENSCPOP00000014524,10141.ENSCPOP00000016683,10141.ENSCPOP00000019221,10141.ENSCPOP00000025848,10141.ENSCPOP00000027541,10141.ENSCPOP00000030449	Usp18,DDX58,OAS3,IFIH1,ZBP1,NLRC5,STAT2,TLR4,TREX1,LOC100728392,ISG15,SOCS1,IRF7,LOC100729512,STING1
GO Process	GO:0001819	Positive regulation of cytokine production	22	424	0.99	6.12e-13	10141.ENSCPOP00000001442,10141.ENSCPOP00000001941,10141.ENSCPOP00000003747,10141.ENSCPOP00000006451,10141.ENSCPOP00000007290,10141.ENSCPOP00000007401,10141.ENSCPOP00000010971,10141.ENSCPOP00000011400,10141.ENSCPOP00000013667,10141.ENSCPOP00000014611,10141.ENSCPOP00000014777,10141.ENSCPOP00000016683,10141.ENSCPOP00000020348,10141.ENSCPOP00000022545,10141.ENSCPOP00000023040,10141.ENSCPOP00000023130…	DDX58,LOC100714902,OAS3,IFIH1,RSAD2,IL15,EIF2AK2,STAT1,TLR4,CASP10,DHX58,ISG15,EGR1,OAS2,SCIMP,Osm,SULF2,IDO1,IRF7,TLR3,STING1,UNC93B1
GO Process	GO:0045088	Regulation of innate immune response	16	187	1.2	4.81e-12	10141.ENSCPOP00000000488,10141.ENSCPOP00000001941,10141.ENSCPOP00000003747,10141.ENSCPOP00000007699,10141.ENSCPOP00000009940,10141.ENSCPOP00000013454,10141.ENSCPOP00000013667,10141.ENSCPOP00000014329,10141.ENSCPOP00000014524,10141.ENSCPOP00000014611,10141.ENSCPOP00000014777,10141.ENSCPOP00000016683,10141.ENSCPOP00000019221,10141.ENSCPOP00000025848,10141.ENSCPOP00000027541,10141.ENSCPOP00000030449	Usp18,LOC100714902,OAS3,ZBP1,NLRC5,STAT2,TLR4,TREX1,LOC100728392,CASP10,DHX58,ISG15,SOCS1,IRF7,LOC100729512,STING1
GO Process	GO:0032479	Regulation of type I interferon production	13	93	1.42	5.3e-12	10141.ENSCPOP00000001442,10141.ENSCPOP00000003747,10141.ENSCPOP00000006451,10141.ENSCPOP00000011400,10141.ENSCPOP00000013667,10141.ENSCPOP00000014329,10141.ENSCPOP00000014777,10141.ENSCPOP00000016683,10141.ENSCPOP00000022545,10141.ENSCPOP00000025848,10141.ENSCPOP00000026209,10141.ENSCPOP00000027072,10141.ENSCPOP00000030449	DDX58,OAS3,IFIH1,STAT1,TLR4,TREX1,DHX58,ISG15,OAS2,IRF7,TLR3,LOC100715128,STING1
GO Process	GO:0032728	Positive regulation of interferon-beta production	10	34	1.74	9.73e-12	10141.ENSCPOP00000001442,10141.ENSCPOP00000003747,10141.ENSCPOP00000006451,10141.ENSCPOP00000013667,10141.ENSCPOP00000014777,10141.ENSCPOP00000016683,10141.ENSCPOP00000022545,10141.ENSCPOP00000025848,10141.ENSCPOP00000026209,10141.ENSCPOP00000030449	DDX58,OAS3,IFIH1,TLR4,DHX58,ISG15,OAS2,IRF7,TLR3,STING1
GO Process	GO:0032648	Regulation of interferon-beta production	11	54	1.58	1.49e-11	10141.ENSCPOP00000001442,10141.ENSCPOP00000003747,10141.ENSCPOP00000006451,10141.ENSCPOP00000013667,10141.ENSCPOP00000014777,10141.ENSCPOP00000016683,10141.ENSCPOP00000022545,10141.ENSCPOP00000025848,10141.ENSCPOP00000026209,10141.ENSCPOP00000027072,10141.ENSCPOP00000030449	DDX58,OAS3,IFIH1,TLR4,DHX58,ISG15,OAS2,IRF7,TLR3,LOC100715128,STING1
GO Process	GO:0032481	Positive regulation of type I interferon production	11	57	1.56	2.45e-11	10141.ENSCPOP00000001442,10141.ENSCPOP00000003747,10141.ENSCPOP00000006451,10141.ENSCPOP00000011400,10141.ENSCPOP00000013667,10141.ENSCPOP00000014777,10141.ENSCPOP00000016683,10141.ENSCPOP00000022545,10141.ENSCPOP00000025848,10141.ENSCPOP00000026209,10141.ENSCPOP00000030449	DDX58,OAS3,IFIH1,STAT1,TLR4,DHX58,ISG15,OAS2,IRF7,TLR3,STING1
GO Process	GO:0071310	Cellular response to organic substance	39	1956	0.57	3.05e-11	10141.ENSCPOP00000001000,10141.ENSCPOP00000001181,10141.ENSCPOP00000001442,10141.ENSCPOP00000001497,10141.ENSCPOP00000001941,10141.ENSCPOP00000006451,10141.ENSCPOP00000007138,10141.ENSCPOP00000007401,10141.ENSCPOP00000009541,10141.ENSCPOP00000010971,10141.ENSCPOP00000011400,10141.ENSCPOP00000012112,10141.ENSCPOP00000013454,10141.ENSCPOP00000013538,10141.ENSCPOP00000013667,10141.ENSCPOP00000013855…	CMPK2,PML,DDX58,ACVRL1,LOC100714902,IFIH1,CA2,IL15,CTSS,EIF2AK2,STAT1,TRIM25,STAT2,GBP1,TLR4,EHD4,FOSB,TREX1,LOC100728392,LOC100714179,LOC100728946,SOCS1,IFIT5,EGR1,FOS,OAS2,Osm,CXCL10,IRF7,TLR3,LOC100729512,IFIT1B,LOC100714455,IFGGC1,P2RY6,STING1,IFIT3,RAB20,TNFSF13B
GO Process	GO:0080134	Regulation of response to stress	30	1222	0.66	3.76e-10	10141.ENSCPOP00000000488,10141.ENSCPOP00000001181,10141.ENSCPOP00000001442,10141.ENSCPOP00000001941,10141.ENSCPOP00000003747,10141.ENSCPOP00000007401,10141.ENSCPOP00000007699,10141.ENSCPOP00000009290,10141.ENSCPOP00000009541,10141.ENSCPOP00000009940,10141.ENSCPOP00000010971,10141.ENSCPOP00000011400,10141.ENSCPOP00000013454,10141.ENSCPOP00000013667,10141.ENSCPOP00000014329,10141.ENSCPOP00000014524…	Usp18,PML,DDX58,LOC100714902,OAS3,IL15,ZBP1,HK3,CTSS,NLRC5,EIF2AK2,STAT1,STAT2,TLR4,TREX1,LOC100728392,CASP10,DHX58,ISG15,SOCS1,SCIMP,Osm,Herc5,IDO1,IRF7,TLR3,LOC100715128,LOC100729512,STING1,DTX3L
GO Process	GO:0048525	Negative regulation of viral process	11	76	1.43	3.79e-10	10141.ENSCPOP00000003747,10141.ENSCPOP00000006451,10141.ENSCPOP00000007290,10141.ENSCPOP00000010971,10141.ENSCPOP00000011400,10141.ENSCPOP00000012112,10141.ENSCPOP00000016683,10141.ENSCPOP00000018598,10141.ENSCPOP00000021818,10141.ENSCPOP00000022545,10141.ENSCPOP00000032827	OAS3,IFIH1,RSAD2,EIF2AK2,STAT1,TRIM25,ISG15,SHFL,OAS1,OAS2,LOC100722668
GO Process	GO:0048583	Regulation of response to stimulus	51	3617	0.42	4.4e-10	10141.ENSCPOP00000000488,10141.ENSCPOP00000001181,10141.ENSCPOP00000001442,10141.ENSCPOP00000001497,10141.ENSCPOP00000001941,10141.ENSCPOP00000003278,10141.ENSCPOP00000003747,10141.ENSCPOP00000006451,10141.ENSCPOP00000007290,10141.ENSCPOP00000007401,10141.ENSCPOP00000007699,10141.ENSCPOP00000009290,10141.ENSCPOP00000009541,10141.ENSCPOP00000009940,10141.ENSCPOP00000010971,10141.ENSCPOP00000011400…	Usp18,PML,DDX58,ACVRL1,LOC100714902,SLC15A3,OAS3,IFIH1,RSAD2,IL15,ZBP1,HK3,CTSS,NLRC5,EIF2AK2,STAT1,TRIM25,PTPRO,RGS1,STAT2,TLR4,TREX1,LOC100728392,CASP10,DHX58,ISG15,H0W7A0_CAVPO,SOCS1,IFIT5,EGR1,SCIMP,Osm,CXCL10,SULF2,Herc5,IDO1,IRF7,TLR3,ATXN7L1,AGRN,LOC100715128,LOC100729512,P2RY6,STING1,TNFSF10,TNFSF13B,C1QA,C1QC,Fcgr4,UNC93B1,DTX3L
GO Process	GO:0060338	Regulation of type I interferon-mediated signaling pathway	9	35	1.68	4.69e-10	10141.ENSCPOP00000000488,10141.ENSCPOP00000003747,10141.ENSCPOP00000007699,10141.ENSCPOP00000009940,10141.ENSCPOP00000013454,10141.ENSCPOP00000014329,10141.ENSCPOP00000016683,10141.ENSCPOP00000025848,10141.ENSCPOP00000030449	Usp18,OAS3,ZBP1,NLRC5,STAT2,TREX1,ISG15,IRF7,STING1
GO Process	GO:0001959	Regulation of cytokine-mediated signaling pathway	12	119	1.27	1.56e-09	10141.ENSCPOP00000000488,10141.ENSCPOP00000003747,10141.ENSCPOP00000007699,10141.ENSCPOP00000009940,10141.ENSCPOP00000013454,10141.ENSCPOP00000014329,10141.ENSCPOP00000014524,10141.ENSCPOP00000016683,10141.ENSCPOP00000019221,10141.ENSCPOP00000025848,10141.ENSCPOP00000027541,10141.ENSCPOP00000030449	Usp18,OAS3,ZBP1,NLRC5,STAT2,TREX1,LOC100728392,ISG15,SOCS1,IRF7,LOC100729512,STING1
GO Process	GO:0045071	Negative regulation of viral genome replication	9	43	1.59	2.24e-09	10141.ENSCPOP00000003747,10141.ENSCPOP00000006451,10141.ENSCPOP00000007290,10141.ENSCPOP00000010971,10141.ENSCPOP00000016683,10141.ENSCPOP00000018598,10141.ENSCPOP00000021818,10141.ENSCPOP00000022545,10141.ENSCPOP00000032827	OAS3,IFIH1,RSAD2,EIF2AK2,ISG15,SHFL,OAS1,OAS2,LOC100722668
GO Process	GO:0070887	Cellular response to chemical stimulus	41	2522	0.48	3.38e-09	10141.ENSCPOP00000001000,10141.ENSCPOP00000001181,10141.ENSCPOP00000001442,10141.ENSCPOP00000001497,10141.ENSCPOP00000001941,10141.ENSCPOP00000006451,10141.ENSCPOP00000007138,10141.ENSCPOP00000007401,10141.ENSCPOP00000009541,10141.ENSCPOP00000010971,10141.ENSCPOP00000011400,10141.ENSCPOP00000012112,10141.ENSCPOP00000012963,10141.ENSCPOP00000013454,10141.ENSCPOP00000013538,10141.ENSCPOP00000013667…	CMPK2,PML,DDX58,ACVRL1,LOC100714902,IFIH1,CA2,IL15,CTSS,EIF2AK2,STAT1,TRIM25,PTPRO,STAT2,GBP1,TLR4,EHD4,FOSB,TREX1,LOC100728392,LOC100714179,LOC100728946,SOCS1,IFIT5,EGR1,FOS,OAS2,Osm,CXCL10,IRF7,TLR3,AGRN,LOC100729512,IFIT1B,LOC100714455,IFGGC1,P2RY6,STING1,IFIT3,RAB20,TNFSF13B
GO Process	GO:0045069	Regulation of viral genome replication	10	72	1.41	5.29e-09	10141.ENSCPOP00000003747,10141.ENSCPOP00000006451,10141.ENSCPOP00000007290,10141.ENSCPOP00000010971,10141.ENSCPOP00000016683,10141.ENSCPOP00000018598,10141.ENSCPOP00000021818,10141.ENSCPOP00000022545,10141.ENSCPOP00000027072,10141.ENSCPOP00000032827	OAS3,IFIH1,RSAD2,EIF2AK2,ISG15,SHFL,OAS1,OAS2,LOC100715128,LOC100722668
GO Process	GO:0050792	Regulation of viral process	12	141	1.2	8.97e-09	10141.ENSCPOP00000003747,10141.ENSCPOP00000006451,10141.ENSCPOP00000007290,10141.ENSCPOP00000010971,10141.ENSCPOP00000011400,10141.ENSCPOP00000012112,10141.ENSCPOP00000016683,10141.ENSCPOP00000018598,10141.ENSCPOP00000021818,10141.ENSCPOP00000022545,10141.ENSCPOP00000027072,10141.ENSCPOP00000032827	OAS3,IFIH1,RSAD2,EIF2AK2,STAT1,TRIM25,ISG15,SHFL,OAS1,OAS2,LOC100715128,LOC100722668
GO Process	GO:0002221	Pattern recognition receptor signaling pathway	10	82	1.36	1.63e-08	10141.ENSCPOP00000001442,10141.ENSCPOP00000003747,10141.ENSCPOP00000006451,10141.ENSCPOP00000013667,10141.ENSCPOP00000014524,10141.ENSCPOP00000014777,10141.ENSCPOP00000023040,10141.ENSCPOP00000026209,10141.ENSCPOP00000027541,10141.ENSCPOP00000032327	DDX58,OAS3,IFIH1,TLR4,LOC100728392,DHX58,SCIMP,TLR3,LOC100729512,UNC93B1
GO Process	GO:0060760	Positive regulation of response to cytokine stimulus	9	57	1.47	1.89e-08	10141.ENSCPOP00000001442,10141.ENSCPOP00000006451,10141.ENSCPOP00000007699,10141.ENSCPOP00000009940,10141.ENSCPOP00000013667,10141.ENSCPOP00000014524,10141.ENSCPOP00000025848,10141.ENSCPOP00000027541,10141.ENSCPOP00000030449	DDX58,IFIH1,ZBP1,NLRC5,TLR4,LOC100728392,IRF7,LOC100729512,STING1
GO Process	GO:0051239	Regulation of multicellular organismal process	41	2682	0.46	2.11e-08	10141.ENSCPOP00000001181,10141.ENSCPOP00000001442,10141.ENSCPOP00000001497,10141.ENSCPOP00000001941,10141.ENSCPOP00000003747,10141.ENSCPOP00000006451,10141.ENSCPOP00000007138,10141.ENSCPOP00000007290,10141.ENSCPOP00000007401,10141.ENSCPOP00000009541,10141.ENSCPOP00000010971,10141.ENSCPOP00000011400,10141.ENSCPOP00000012858,10141.ENSCPOP00000012963,10141.ENSCPOP00000013337,10141.ENSCPOP00000013667…	PML,DDX58,ACVRL1,LOC100714902,OAS3,IFIH1,CA2,RSAD2,IL15,CTSS,EIF2AK2,STAT1,LOC100733508,PTPRO,PLXNA1,TLR4,TREX1,CASP10,DHX58,ISG15,gpr109A,WARS1,SOCS1,EGR1,FOS,MAFB,OAS2,SCIMP,Osm,CXCL10,SULF2,IDO1,IRF7,RIN2,TLR3,AGRN,LOC100715128,STING1,C1QC,Fcgr4,UNC93B1
GO Process	GO:1903900	Regulation of viral life cycle	11	117	1.24	2.12e-08	10141.ENSCPOP00000003747,10141.ENSCPOP00000006451,10141.ENSCPOP00000007290,10141.ENSCPOP00000010971,10141.ENSCPOP00000012112,10141.ENSCPOP00000016683,10141.ENSCPOP00000018598,10141.ENSCPOP00000021818,10141.ENSCPOP00000022545,10141.ENSCPOP00000027072,10141.ENSCPOP00000032827	OAS3,IFIH1,RSAD2,EIF2AK2,TRIM25,ISG15,SHFL,OAS1,OAS2,LOC100715128,LOC100722668
GO Process	GO:0048584	Positive regulation of response to stimulus	35	2006	0.51	2.91e-08	10141.ENSCPOP00000001181,10141.ENSCPOP00000001442,10141.ENSCPOP00000001497,10141.ENSCPOP00000001941,10141.ENSCPOP00000003278,10141.ENSCPOP00000006451,10141.ENSCPOP00000007290,10141.ENSCPOP00000007401,10141.ENSCPOP00000007699,10141.ENSCPOP00000009541,10141.ENSCPOP00000009940,10141.ENSCPOP00000010971,10141.ENSCPOP00000012112,10141.ENSCPOP00000013667,10141.ENSCPOP00000014329,10141.ENSCPOP00000014524…	PML,DDX58,ACVRL1,LOC100714902,SLC15A3,IFIH1,RSAD2,IL15,ZBP1,CTSS,NLRC5,EIF2AK2,TRIM25,TLR4,TREX1,LOC100728392,CASP10,DHX58,H0W7A0_CAVPO,SCIMP,Osm,CXCL10,SULF2,IDO1,IRF7,TLR3,LOC100715128,LOC100729512,P2RY6,STING1,TNFSF10,TNFSF13B,C1QA,C1QC,DTX3L
GO Process	GO:0002753	Cytoplasmic pattern recognition receptor signaling pathway	7	22	1.77	3.52e-08	10141.ENSCPOP00000001442,10141.ENSCPOP00000003747,10141.ENSCPOP00000006451,10141.ENSCPOP00000013667,10141.ENSCPOP00000014524,10141.ENSCPOP00000014777,10141.ENSCPOP00000027541	DDX58,OAS3,IFIH1,TLR4,LOC100728392,DHX58,LOC100729512
GO Process	GO:0009617	Response to bacterium	20	626	0.78	3.96e-08	10141.ENSCPOP00000000488,10141.ENSCPOP00000001000,10141.ENSCPOP00000001920,10141.ENSCPOP00000001941,10141.ENSCPOP00000003747,10141.ENSCPOP00000009940,10141.ENSCPOP00000010971,10141.ENSCPOP00000011400,10141.ENSCPOP00000013206,10141.ENSCPOP00000013538,10141.ENSCPOP00000013667,10141.ENSCPOP00000014524,10141.ENSCPOP00000014777,10141.ENSCPOP00000016683,10141.ENSCPOP00000017343,10141.ENSCPOP00000022545…	Usp18,CMPK2,PSMB9,LOC100714902,OAS3,NLRC5,EIF2AK2,STAT1,RGS1,GBP1,TLR4,LOC100728392,DHX58,ISG15,CNP,OAS2,CXCL10,IDO1,LOC100729512,Rnase6
GO Process	GO:0034340	Response to type I interferon	7	23	1.75	4.4e-08	10141.ENSCPOP00000011400,10141.ENSCPOP00000013454,10141.ENSCPOP00000014329,10141.ENSCPOP00000016683,10141.ENSCPOP00000018598,10141.ENSCPOP00000022545,10141.ENSCPOP00000025848	STAT1,STAT2,TREX1,ISG15,SHFL,OAS2,IRF7
GO Process	GO:0051240	Positive regulation of multicellular organismal process	29	1485	0.56	1.49e-07	10141.ENSCPOP00000001442,10141.ENSCPOP00000001497,10141.ENSCPOP00000001941,10141.ENSCPOP00000003747,10141.ENSCPOP00000006451,10141.ENSCPOP00000007138,10141.ENSCPOP00000007290,10141.ENSCPOP00000007401,10141.ENSCPOP00000010971,10141.ENSCPOP00000011400,10141.ENSCPOP00000013337,10141.ENSCPOP00000013667,10141.ENSCPOP00000014611,10141.ENSCPOP00000014777,10141.ENSCPOP00000016683,10141.ENSCPOP00000017232…	DDX58,ACVRL1,LOC100714902,OAS3,IFIH1,CA2,RSAD2,IL15,EIF2AK2,STAT1,PLXNA1,TLR4,CASP10,DHX58,ISG15,gpr109A,SOCS1,EGR1,FOS,OAS2,SCIMP,Osm,SULF2,IDO1,IRF7,TLR3,AGRN,STING1,UNC93B1
GO Process	GO:0042221	Response to chemical	51	4257	0.35	1.59e-07	10141.ENSCPOP00000000488,10141.ENSCPOP00000001000,10141.ENSCPOP00000001181,10141.ENSCPOP00000001442,10141.ENSCPOP00000001497,10141.ENSCPOP00000001941,10141.ENSCPOP00000006451,10141.ENSCPOP00000007138,10141.ENSCPOP00000007401,10141.ENSCPOP00000009541,10141.ENSCPOP00000010971,10141.ENSCPOP00000011400,10141.ENSCPOP00000012112,10141.ENSCPOP00000012963,10141.ENSCPOP00000013337,10141.ENSCPOP00000013454…	Usp18,CMPK2,PML,DDX58,ACVRL1,LOC100714902,IFIH1,CA2,IL15,CTSS,EIF2AK2,STAT1,TRIM25,PTPRO,PLXNA1,STAT2,GBP1,TLR4,EHD4,FOSB,TREX1,LOC100728392,CASP10,LOC100714179,Xaf1,ISG15,LOC100728946,CNP,SHFL,SOCS1,IFIT5,EGR1,FOS,OAS2,SCIMP,Osm,CXCL10,IDO1,IRF7,TLR3,AGRN,LOC100729512,IFIT1B,LOC100714455,IFGGC1,P2RY6,STING1,IFIT3,RAB20,TNFSF10,TNFSF13B
GO Process	GO:0098586	Cellular response to virus	8	54	1.44	2.98e-07	10141.ENSCPOP00000001442,10141.ENSCPOP00000003747,10141.ENSCPOP00000006451,10141.ENSCPOP00000014524,10141.ENSCPOP00000014777,10141.ENSCPOP00000023256,10141.ENSCPOP00000026209,10141.ENSCPOP00000027541	DDX58,OAS3,IFIH1,LOC100728392,DHX58,CXCL10,TLR3,LOC100729512
GO Process	GO:0048518	Positive regulation of biological process	61	6000	0.28	5.13e-07	10141.ENSCPOP00000001181,10141.ENSCPOP00000001442,10141.ENSCPOP00000001497,10141.ENSCPOP00000001941,10141.ENSCPOP00000003278,10141.ENSCPOP00000003747,10141.ENSCPOP00000006451,10141.ENSCPOP00000007138,10141.ENSCPOP00000007290,10141.ENSCPOP00000007401,10141.ENSCPOP00000007699,10141.ENSCPOP00000008285,10141.ENSCPOP00000009541,10141.ENSCPOP00000009940,10141.ENSCPOP00000010971,10141.ENSCPOP00000011400…	PML,DDX58,ACVRL1,LOC100714902,SLC15A3,OAS3,IFIH1,CA2,RSAD2,IL15,ZBP1,NAMPT,CTSS,NLRC5,EIF2AK2,STAT1,TRIM25,Trim58,MOV10,PLXNA1,STAT2,TLR4,EHD4,FOSB,TREX1,LOC100728392,CASP10,DHX58,Sik1,ISG15,gpr109A,WARS1,H0W7A0_CAVPO,SOCS1,EGR1,FOS,MAFB,OAS2,LOC101788125,SCIMP,Osm,CXCL10,SULF2,IDO1,CDKN1A,IRF7,RIN2,TLR3,ATXN7L1,AGRN,LOC100715128,LOC100729512,P2RY6,STING1,TNFSF10,TNFSF13B,C1QA,C1QC,Fcgr4,UNC93B1,…
GO Process	GO:0050778	Positive regulation of immune response	16	440	0.83	5.13e-07	10141.ENSCPOP00000001941,10141.ENSCPOP00000007290,10141.ENSCPOP00000007401,10141.ENSCPOP00000007699,10141.ENSCPOP00000009940,10141.ENSCPOP00000013667,10141.ENSCPOP00000014329,10141.ENSCPOP00000014524,10141.ENSCPOP00000018854,10141.ENSCPOP00000025523,10141.ENSCPOP00000025848,10141.ENSCPOP00000027541,10141.ENSCPOP00000030449,10141.ENSCPOP00000031221,10141.ENSCPOP00000031712,10141.ENSCPOP00000031999	LOC100714902,RSAD2,IL15,ZBP1,NLRC5,TLR4,TREX1,LOC100728392,H0W7A0_CAVPO,IDO1,IRF7,LOC100729512,STING1,TNFSF13B,C1QA,C1QC
GO Process	GO:0060339	Negative regulation of type I interferon-mediated signaling pathway	6	18	1.79	5.33e-07	10141.ENSCPOP00000000488,10141.ENSCPOP00000003747,10141.ENSCPOP00000009940,10141.ENSCPOP00000013454,10141.ENSCPOP00000014329,10141.ENSCPOP00000016683	Usp18,OAS3,NLRC5,STAT2,TREX1,ISG15
GO Process	GO:0032103	Positive regulation of response to external stimulus	15	383	0.86	6.27e-07	10141.ENSCPOP00000001941,10141.ENSCPOP00000007699,10141.ENSCPOP00000009541,10141.ENSCPOP00000009940,10141.ENSCPOP00000013667,10141.ENSCPOP00000014524,10141.ENSCPOP00000014777,10141.ENSCPOP00000023040,10141.ENSCPOP00000023130,10141.ENSCPOP00000023256,10141.ENSCPOP00000025523,10141.ENSCPOP00000025848,10141.ENSCPOP00000026209,10141.ENSCPOP00000027541,10141.ENSCPOP00000030449	LOC100714902,ZBP1,CTSS,NLRC5,TLR4,LOC100728392,DHX58,SCIMP,Osm,CXCL10,IDO1,IRF7,TLR3,LOC100729512,STING1
GO Process	GO:0032727	Positive regulation of interferon-alpha production	6	22	1.71	1.42e-06	10141.ENSCPOP00000001442,10141.ENSCPOP00000006451,10141.ENSCPOP00000011400,10141.ENSCPOP00000013667,10141.ENSCPOP00000025848,10141.ENSCPOP00000026209	DDX58,IFIH1,STAT1,TLR4,IRF7,TLR3
GO Process	GO:0050688	Regulation of defense response to virus	8	68	1.34	1.42e-06	10141.ENSCPOP00000001442,10141.ENSCPOP00000007401,10141.ENSCPOP00000011400,10141.ENSCPOP00000014777,10141.ENSCPOP00000024705,10141.ENSCPOP00000027072,10141.ENSCPOP00000030449,10141.ENSCPOP00000032554	DDX58,IL15,STAT1,DHX58,Herc5,LOC100715128,STING1,DTX3L
GO Process	GO:0031349	Positive regulation of defense response	12	236	0.98	1.65e-06	10141.ENSCPOP00000001941,10141.ENSCPOP00000007699,10141.ENSCPOP00000009541,10141.ENSCPOP00000009940,10141.ENSCPOP00000013667,10141.ENSCPOP00000014524,10141.ENSCPOP00000023130,10141.ENSCPOP00000025523,10141.ENSCPOP00000025848,10141.ENSCPOP00000026209,10141.ENSCPOP00000027541,10141.ENSCPOP00000030449	LOC100714902,ZBP1,CTSS,NLRC5,TLR4,LOC100728392,Osm,IDO1,IRF7,TLR3,LOC100729512,STING1
GO Process	GO:0002833	Positive regulation of response to biotic stimulus	10	145	1.11	2.01e-06	10141.ENSCPOP00000001941,10141.ENSCPOP00000007699,10141.ENSCPOP00000009940,10141.ENSCPOP00000013667,10141.ENSCPOP00000014524,10141.ENSCPOP00000014777,10141.ENSCPOP00000023040,10141.ENSCPOP00000025848,10141.ENSCPOP00000027541,10141.ENSCPOP00000030449	LOC100714902,ZBP1,NLRC5,TLR4,LOC100728392,DHX58,SCIMP,IRF7,LOC100729512,STING1
GO Process	GO:0010604	Positive regulation of macromolecule metabolic process	42	3326	0.37	2.97e-06	10141.ENSCPOP00000001181,10141.ENSCPOP00000001442,10141.ENSCPOP00000001497,10141.ENSCPOP00000001941,10141.ENSCPOP00000003747,10141.ENSCPOP00000006451,10141.ENSCPOP00000007290,10141.ENSCPOP00000007401,10141.ENSCPOP00000008285,10141.ENSCPOP00000009940,10141.ENSCPOP00000010971,10141.ENSCPOP00000011400,10141.ENSCPOP00000012112,10141.ENSCPOP00000013099,10141.ENSCPOP00000013454,10141.ENSCPOP00000013667…	PML,DDX58,ACVRL1,LOC100714902,OAS3,IFIH1,RSAD2,IL15,NAMPT,NLRC5,EIF2AK2,STAT1,TRIM25,MOV10,STAT2,TLR4,EHD4,FOSB,LOC100728392,CASP10,DHX58,ISG15,WARS1,EGR1,FOS,MAFB,OAS2,SCIMP,Osm,SULF2,IDO1,CDKN1A,IRF7,TLR3,ATXN7L1,AGRN,LOC100715128,LOC100729512,STING1,TNFSF10,UNC93B1,DTX3L
GO Process	GO:0034341	Response to interferon-gamma	9	111	1.18	2.98e-06	10141.ENSCPOP00000001941,10141.ENSCPOP00000011400,10141.ENSCPOP00000013538,10141.ENSCPOP00000013667,10141.ENSCPOP00000014524,10141.ENSCPOP00000018598,10141.ENSCPOP00000026209,10141.ENSCPOP00000027541,10141.ENSCPOP00000030640	LOC100714902,STAT1,GBP1,TLR4,LOC100728392,SHFL,TLR3,LOC100729512,RAB20
GO Process	GO:0010628	Positive regulation of gene expression	23	1110	0.59	3.73e-06	10141.ENSCPOP00000001442,10141.ENSCPOP00000001941,10141.ENSCPOP00000003747,10141.ENSCPOP00000006451,10141.ENSCPOP00000007290,10141.ENSCPOP00000007401,10141.ENSCPOP00000010971,10141.ENSCPOP00000011400,10141.ENSCPOP00000013667,10141.ENSCPOP00000014611,10141.ENSCPOP00000014777,10141.ENSCPOP00000016683,10141.ENSCPOP00000018175,10141.ENSCPOP00000020348,10141.ENSCPOP00000022545,10141.ENSCPOP00000023040…	DDX58,LOC100714902,OAS3,IFIH1,RSAD2,IL15,EIF2AK2,STAT1,TLR4,CASP10,DHX58,ISG15,WARS1,EGR1,OAS2,SCIMP,Osm,SULF2,IDO1,IRF7,TLR3,STING1,UNC93B1
GO Process	GO:0051716	Cellular response to stimulus	60	6230	0.25	6.75e-06	10141.ENSCPOP00000001000,10141.ENSCPOP00000001181,10141.ENSCPOP00000001442,10141.ENSCPOP00000001497,10141.ENSCPOP00000001941,10141.ENSCPOP00000003747,10141.ENSCPOP00000006451,10141.ENSCPOP00000007138,10141.ENSCPOP00000007401,10141.ENSCPOP00000008285,10141.ENSCPOP00000009541,10141.ENSCPOP00000009940,10141.ENSCPOP00000010971,10141.ENSCPOP00000011400,10141.ENSCPOP00000012112,10141.ENSCPOP00000012963…	CMPK2,PML,DDX58,ACVRL1,LOC100714902,OAS3,IFIH1,CA2,IL15,NAMPT,CTSS,NLRC5,EIF2AK2,STAT1,TRIM25,PTPRO,RGS1,PLXNA1,STAT2,GBP1,TLR4,EHD4,FOSB,TREX1,LOC100728392,CASP10,DHX58,LOC100714179,Sik1,ISG15,LOC100728946,gpr109A,SOCS1,IFIT5,EGR1,FOS,OAS2,SCIMP,Osm,CXCL10,SULF2,CDKN1A,IRF7,RIN2,ARHGAP32,TLR3,AGRN,LOC100729512,IFIT1B,LOC100714455,IFGGC1,P2RY6,STING1,IFIT3,RAB20,TNFSF10,TNFSF13B,Fcgr4,UNC93B1,DTX…
GO Process	GO:0060337	Type I interferon signaling pathway	5	15	1.79	1.03e-05	10141.ENSCPOP00000011400,10141.ENSCPOP00000013454,10141.ENSCPOP00000014329,10141.ENSCPOP00000022545,10141.ENSCPOP00000025848	STAT1,STAT2,TREX1,OAS2,IRF7
GO Process	GO:0065009	Regulation of molecular function	37	2817	0.39	1.18e-05	10141.ENSCPOP00000001181,10141.ENSCPOP00000001442,10141.ENSCPOP00000001920,10141.ENSCPOP00000003747,10141.ENSCPOP00000009541,10141.ENSCPOP00000009940,10141.ENSCPOP00000010971,10141.ENSCPOP00000011400,10141.ENSCPOP00000012112,10141.ENSCPOP00000012963,10141.ENSCPOP00000013206,10141.ENSCPOP00000013337,10141.ENSCPOP00000013667,10141.ENSCPOP00000014329,10141.ENSCPOP00000014524,10141.ENSCPOP00000014611…	PML,DDX58,PSMB9,OAS3,CTSS,NLRC5,EIF2AK2,STAT1,TRIM25,PTPRO,RGS1,PLXNA1,TLR4,TREX1,LOC100728392,CASP10,Sik1,TBC1D8,WARS1,H0W7A0_CAVPO,SOCS1,EGR1,OAS1,OAS2,Herc5,CDKN1A,RIN2,ARHGAP32,TLR3,AGRN,LOC100715128,LOC100729512,P2RY6,STING1,TNFSF10,DTX3L,LOC100722668
GO Process	GO:0060255	Regulation of macromolecule metabolic process	56	5654	0.27	1.25e-05	10141.ENSCPOP00000001181,10141.ENSCPOP00000001442,10141.ENSCPOP00000001497,10141.ENSCPOP00000001920,10141.ENSCPOP00000001941,10141.ENSCPOP00000003747,10141.ENSCPOP00000006451,10141.ENSCPOP00000007290,10141.ENSCPOP00000007401,10141.ENSCPOP00000008285,10141.ENSCPOP00000009940,10141.ENSCPOP00000010971,10141.ENSCPOP00000011400,10141.ENSCPOP00000012112,10141.ENSCPOP00000012858,10141.ENSCPOP00000012888…	PML,DDX58,ACVRL1,PSMB9,LOC100714902,OAS3,IFIH1,RSAD2,IL15,NAMPT,NLRC5,EIF2AK2,STAT1,TRIM25,LOC100733508,Trim58,PTPRO,MOV10,STAT2,TLR4,EHD4,FOSB,TREX1,LOC100728392,CASP10,DHX58,Sik1,ISG15,WARS1,SHFL,H0W7A0_CAVPO,SAMD9L,SOCS1,EGR1,OAS1,FOS,MAFB,OAS2,SCIMP,Osm,SULF2,Herc5,SAMD9,IDO1,CDKN1A,IRF7,TLR3,ATXN7L1,AGRN,LOC100715128,LOC100729512,STING1,TNFSF10,UNC93B1,DTX3L,LOC100722668
GO Process	GO:0019222	Regulation of metabolic process	59	6164	0.25	1.26e-05	10141.ENSCPOP00000001181,10141.ENSCPOP00000001442,10141.ENSCPOP00000001497,10141.ENSCPOP00000001920,10141.ENSCPOP00000001941,10141.ENSCPOP00000003747,10141.ENSCPOP00000006451,10141.ENSCPOP00000007290,10141.ENSCPOP00000007401,10141.ENSCPOP00000008285,10141.ENSCPOP00000009940,10141.ENSCPOP00000010971,10141.ENSCPOP00000011400,10141.ENSCPOP00000012112,10141.ENSCPOP00000012858,10141.ENSCPOP00000012888…	PML,DDX58,ACVRL1,PSMB9,LOC100714902,OAS3,IFIH1,RSAD2,IL15,NAMPT,NLRC5,EIF2AK2,STAT1,TRIM25,LOC100733508,Trim58,PTPRO,MOV10,STAT2,TLR4,EHD4,FOSB,TREX1,LOC100728392,CASP10,DHX58,Sik1,ISG15,gpr109A,WARS1,SHFL,H0W7A0_CAVPO,SAMD9L,SOCS1,EGR1,OAS1,FOS,MAFB,OAS2,SCIMP,Osm,Dram1,SULF2,Herc5,SAMD9,IDO1,CDKN1A,IRF7,TLR3,ATXN7L1,AGRN,LOC100715128,LOC100729512,P2RY6,STING1,TNFSF10,UNC93B1,DTX3L,LOC100722668
GO Process	GO:0009893	Positive regulation of metabolic process	43	3655	0.34	1.29e-05	10141.ENSCPOP00000001181,10141.ENSCPOP00000001442,10141.ENSCPOP00000001497,10141.ENSCPOP00000001941,10141.ENSCPOP00000003747,10141.ENSCPOP00000006451,10141.ENSCPOP00000007290,10141.ENSCPOP00000007401,10141.ENSCPOP00000008285,10141.ENSCPOP00000009940,10141.ENSCPOP00000010971,10141.ENSCPOP00000011400,10141.ENSCPOP00000012112,10141.ENSCPOP00000013099,10141.ENSCPOP00000013454,10141.ENSCPOP00000013667…	PML,DDX58,ACVRL1,LOC100714902,OAS3,IFIH1,RSAD2,IL15,NAMPT,NLRC5,EIF2AK2,STAT1,TRIM25,MOV10,STAT2,TLR4,EHD4,FOSB,LOC100728392,CASP10,DHX58,ISG15,WARS1,EGR1,FOS,MAFB,OAS2,SCIMP,Osm,SULF2,IDO1,CDKN1A,IRF7,TLR3,ATXN7L1,AGRN,LOC100715128,LOC100729512,P2RY6,STING1,TNFSF10,UNC93B1,DTX3L
GO Process	GO:0002832	Negative regulation of response to biotic stimulus	8	96	1.19	1.39e-05	10141.ENSCPOP00000000488,10141.ENSCPOP00000003747,10141.ENSCPOP00000009940,10141.ENSCPOP00000013454,10141.ENSCPOP00000014329,10141.ENSCPOP00000014777,10141.ENSCPOP00000016683,10141.ENSCPOP00000027072	Usp18,OAS3,NLRC5,STAT2,TREX1,DHX58,ISG15,LOC100715128
GO Process	GO:0045824	Negative regulation of innate immune response	7	63	1.32	1.49e-05	10141.ENSCPOP00000000488,10141.ENSCPOP00000003747,10141.ENSCPOP00000009940,10141.ENSCPOP00000013454,10141.ENSCPOP00000014329,10141.ENSCPOP00000014777,10141.ENSCPOP00000016683	Usp18,OAS3,NLRC5,STAT2,TREX1,DHX58,ISG15
GO Process	GO:0002764	Immune response-regulating signaling pathway	11	249	0.92	2.27e-05	10141.ENSCPOP00000001442,10141.ENSCPOP00000003747,10141.ENSCPOP00000006451,10141.ENSCPOP00000013667,10141.ENSCPOP00000014524,10141.ENSCPOP00000014777,10141.ENSCPOP00000023040,10141.ENSCPOP00000026209,10141.ENSCPOP00000027541,10141.ENSCPOP00000032089,10141.ENSCPOP00000032327	DDX58,OAS3,IFIH1,TLR4,LOC100728392,DHX58,SCIMP,TLR3,LOC100729512,Fcgr4,UNC93B1
GO Process	GO:0045089	Positive regulation of innate immune response	8	110	1.13	3.57e-05	10141.ENSCPOP00000001941,10141.ENSCPOP00000007699,10141.ENSCPOP00000009940,10141.ENSCPOP00000013667,10141.ENSCPOP00000014524,10141.ENSCPOP00000025848,10141.ENSCPOP00000027541,10141.ENSCPOP00000030449	LOC100714902,ZBP1,NLRC5,TLR4,LOC100728392,IRF7,LOC100729512,STING1
GO Process	GO:0048522	Positive regulation of cellular process	53	5385	0.26	4.99e-05	10141.ENSCPOP00000001181,10141.ENSCPOP00000001442,10141.ENSCPOP00000001497,10141.ENSCPOP00000001941,10141.ENSCPOP00000003278,10141.ENSCPOP00000007138,10141.ENSCPOP00000007290,10141.ENSCPOP00000007401,10141.ENSCPOP00000007699,10141.ENSCPOP00000008285,10141.ENSCPOP00000009541,10141.ENSCPOP00000009940,10141.ENSCPOP00000010971,10141.ENSCPOP00000011400,10141.ENSCPOP00000012112,10141.ENSCPOP00000012888…	PML,DDX58,ACVRL1,LOC100714902,SLC15A3,CA2,RSAD2,IL15,ZBP1,NAMPT,CTSS,NLRC5,EIF2AK2,STAT1,TRIM25,Trim58,MOV10,PLXNA1,STAT2,TLR4,EHD4,FOSB,LOC100728392,CASP10,DHX58,Sik1,ISG15,gpr109A,WARS1,SOCS1,EGR1,FOS,MAFB,LOC101788125,SCIMP,Osm,CXCL10,SULF2,IDO1,CDKN1A,IRF7,RIN2,TLR3,ATXN7L1,AGRN,LOC100715128,LOC100729512,P2RY6,STING1,TNFSF10,TNFSF13B,C1QA,DTX3L
GO Process	GO:0060700	Regulation of ribonuclease activity	4	8	1.97	5.74e-05	10141.ENSCPOP00000003747,10141.ENSCPOP00000021818,10141.ENSCPOP00000022545,10141.ENSCPOP00000032827	OAS3,OAS1,OAS2,LOC100722668
GO Process	GO:0030522	Intracellular receptor signaling pathway	8	123	1.08	7.68e-05	10141.ENSCPOP00000001181,10141.ENSCPOP00000001442,10141.ENSCPOP00000003747,10141.ENSCPOP00000006451,10141.ENSCPOP00000013667,10141.ENSCPOP00000014524,10141.ENSCPOP00000014777,10141.ENSCPOP00000027541	PML,DDX58,OAS3,IFIH1,TLR4,LOC100728392,DHX58,LOC100729512
GO Process	GO:0001961	Positive regulation of cytokine-mediated signaling pathway	6	52	1.33	9.79e-05	10141.ENSCPOP00000007699,10141.ENSCPOP00000009940,10141.ENSCPOP00000014524,10141.ENSCPOP00000025848,10141.ENSCPOP00000027541,10141.ENSCPOP00000030449	ZBP1,NLRC5,LOC100728392,IRF7,LOC100729512,STING1
GO Process	GO:0039528	Cytoplasmic pattern recognition receptor signaling pathway in response to virus	4	10	1.87	0.00011	10141.ENSCPOP00000001442,10141.ENSCPOP00000003747,10141.ENSCPOP00000006451,10141.ENSCPOP00000014777	DDX58,OAS3,IFIH1,DHX58
GO Process	GO:0019221	Cytokine-mediated signaling pathway	11	304	0.83	0.00014	10141.ENSCPOP00000007401,10141.ENSCPOP00000011400,10141.ENSCPOP00000013454,10141.ENSCPOP00000014329,10141.ENSCPOP00000019221,10141.ENSCPOP00000020348,10141.ENSCPOP00000022545,10141.ENSCPOP00000023130,10141.ENSCPOP00000023256,10141.ENSCPOP00000025848,10141.ENSCPOP00000031221	IL15,STAT1,STAT2,TREX1,SOCS1,EGR1,OAS2,Osm,CXCL10,IRF7,TNFSF13B
GO Process	GO:0010942	Positive regulation of cell death	15	619	0.66	0.00018	10141.ENSCPOP00000001181,10141.ENSCPOP00000007699,10141.ENSCPOP00000010971,10141.ENSCPOP00000013667,10141.ENSCPOP00000014611,10141.ENSCPOP00000015580,10141.ENSCPOP00000017232,10141.ENSCPOP00000020348,10141.ENSCPOP00000023130,10141.ENSCPOP00000025523,10141.ENSCPOP00000025807,10141.ENSCPOP00000026209,10141.ENSCPOP00000026704,10141.ENSCPOP00000031080,10141.ENSCPOP00000031712	PML,ZBP1,EIF2AK2,TLR4,CASP10,Sik1,gpr109A,EGR1,Osm,IDO1,CDKN1A,TLR3,AGRN,TNFSF10,C1QA
GO Process	GO:0043068	Positive regulation of programmed cell death	14	558	0.67	0.00029	10141.ENSCPOP00000001181,10141.ENSCPOP00000007699,10141.ENSCPOP00000010971,10141.ENSCPOP00000013667,10141.ENSCPOP00000014611,10141.ENSCPOP00000015580,10141.ENSCPOP00000017232,10141.ENSCPOP00000020348,10141.ENSCPOP00000023130,10141.ENSCPOP00000025523,10141.ENSCPOP00000025807,10141.ENSCPOP00000026209,10141.ENSCPOP00000026704,10141.ENSCPOP00000031080	PML,ZBP1,EIF2AK2,TLR4,CASP10,Sik1,gpr109A,EGR1,Osm,IDO1,CDKN1A,TLR3,AGRN,TNFSF10
GO Process	GO:0050691	Regulation of defense response to virus by host	5	36	1.41	0.00035	10141.ENSCPOP00000001442,10141.ENSCPOP00000007401,10141.ENSCPOP00000011400,10141.ENSCPOP00000030449,10141.ENSCPOP00000032554	DDX58,IL15,STAT1,STING1,DTX3L
GO Process	GO:0032680	Regulation of tumor necrosis factor production	8	157	0.98	0.00039	10141.ENSCPOP00000001442,10141.ENSCPOP00000003747,10141.ENSCPOP00000006451,10141.ENSCPOP00000012858,10141.ENSCPOP00000013667,10141.ENSCPOP00000014329,10141.ENSCPOP00000022545,10141.ENSCPOP00000026209	DDX58,OAS3,IFIH1,LOC100733508,TLR4,TREX1,OAS2,TLR3
GO Process	GO:0060334	Regulation of interferon-gamma-mediated signaling pathway	4	15	1.7	0.00039	10141.ENSCPOP00000009940,10141.ENSCPOP00000014524,10141.ENSCPOP00000019221,10141.ENSCPOP00000027541	NLRC5,LOC100728392,SOCS1,LOC100729512
GO Process	GO:0007259	Receptor signaling pathway via JAK-STAT	5	38	1.39	0.00043	10141.ENSCPOP00000007401,10141.ENSCPOP00000011400,10141.ENSCPOP00000013454,10141.ENSCPOP00000019221,10141.ENSCPOP00000023130	IL15,STAT1,STAT2,SOCS1,Osm
GO Process	GO:0032735	Positive regulation of interleukin-12 production	5	38	1.39	0.00043	10141.ENSCPOP00000013667,10141.ENSCPOP00000023040,10141.ENSCPOP00000025523,10141.ENSCPOP00000026209,10141.ENSCPOP00000032327	TLR4,SCIMP,IDO1,TLR3,UNC93B1
GO Process	GO:0002730	Regulation of dendritic cell cytokine production	4	16	1.67	0.00045	10141.ENSCPOP00000001442,10141.ENSCPOP00000013667,10141.ENSCPOP00000023040,10141.ENSCPOP00000026209	DDX58,TLR4,SCIMP,TLR3
GO Process	GO:0071360	Cellular response to exogenous dsRNA	4	16	1.67	0.00045	10141.ENSCPOP00000001442,10141.ENSCPOP00000006451,10141.ENSCPOP00000026209,10141.ENSCPOP00000030449	DDX58,IFIH1,TLR3,STING1
GO Process	GO:0050790	Regulation of catalytic activity	28	2098	0.4	0.00046	10141.ENSCPOP00000001181,10141.ENSCPOP00000001920,10141.ENSCPOP00000003747,10141.ENSCPOP00000009940,10141.ENSCPOP00000011400,10141.ENSCPOP00000012963,10141.ENSCPOP00000013206,10141.ENSCPOP00000013337,10141.ENSCPOP00000013667,10141.ENSCPOP00000014329,10141.ENSCPOP00000014524,10141.ENSCPOP00000014611,10141.ENSCPOP00000017920,10141.ENSCPOP00000018175,10141.ENSCPOP00000018854,10141.ENSCPOP00000019221…	PML,PSMB9,OAS3,NLRC5,STAT1,PTPRO,RGS1,PLXNA1,TLR4,TREX1,LOC100728392,CASP10,TBC1D8,WARS1,H0W7A0_CAVPO,SOCS1,EGR1,OAS1,OAS2,Herc5,CDKN1A,RIN2,ARHGAP32,AGRN,LOC100729512,TNFSF10,DTX3L,LOC100722668
GO Process	GO:0062208	Positive regulation of pattern recognition receptor signaling pathway	5	39	1.38	0.00046	10141.ENSCPOP00000003278,10141.ENSCPOP00000007290,10141.ENSCPOP00000013667,10141.ENSCPOP00000014777,10141.ENSCPOP00000026209	SLC15A3,RSAD2,TLR4,DHX58,TLR3
GO Process	GO:0010468	Regulation of gene expression	44	4345	0.28	0.00047	10141.ENSCPOP00000001181,10141.ENSCPOP00000001442,10141.ENSCPOP00000001497,10141.ENSCPOP00000001941,10141.ENSCPOP00000003747,10141.ENSCPOP00000006451,10141.ENSCPOP00000007290,10141.ENSCPOP00000007401,10141.ENSCPOP00000008285,10141.ENSCPOP00000009940,10141.ENSCPOP00000010971,10141.ENSCPOP00000011400,10141.ENSCPOP00000012112,10141.ENSCPOP00000012858,10141.ENSCPOP00000012888,10141.ENSCPOP00000013099…	PML,DDX58,ACVRL1,LOC100714902,OAS3,IFIH1,RSAD2,IL15,NAMPT,NLRC5,EIF2AK2,STAT1,TRIM25,LOC100733508,Trim58,MOV10,STAT2,TLR4,FOSB,TREX1,CASP10,DHX58,Sik1,ISG15,WARS1,SHFL,SOCS1,EGR1,FOS,MAFB,OAS2,SCIMP,Osm,SULF2,IDO1,CDKN1A,IRF7,TLR3,ATXN7L1,AGRN,LOC100715128,STING1,UNC93B1,DTX3L
GO Process	GO:0010647	Positive regulation of cell communication	24	1634	0.44	0.00056	10141.ENSCPOP00000001181,10141.ENSCPOP00000001497,10141.ENSCPOP00000003278,10141.ENSCPOP00000007138,10141.ENSCPOP00000007290,10141.ENSCPOP00000007699,10141.ENSCPOP00000009940,10141.ENSCPOP00000010971,10141.ENSCPOP00000012112,10141.ENSCPOP00000013667,10141.ENSCPOP00000014524,10141.ENSCPOP00000014611,10141.ENSCPOP00000014777,10141.ENSCPOP00000017232,10141.ENSCPOP00000023040,10141.ENSCPOP00000023130…	PML,ACVRL1,SLC15A3,CA2,RSAD2,ZBP1,NLRC5,EIF2AK2,TRIM25,TLR4,LOC100728392,CASP10,DHX58,gpr109A,SCIMP,Osm,SULF2,IRF7,TLR3,LOC100715128,LOC100729512,P2RY6,STING1,TNFSF10
GO Process	GO:0019882	Antigen processing and presentation	6	76	1.17	0.00061	10141.ENSCPOP00000001920,10141.ENSCPOP00000009541,10141.ENSCPOP00000012858,10141.ENSCPOP00000014329,10141.ENSCPOP00000032089,10141.ENSCPOP00000032327	PSMB9,CTSS,LOC100733508,TREX1,Fcgr4,UNC93B1
GO Process	GO:0023056	Positive regulation of signaling	24	1644	0.44	0.00061	10141.ENSCPOP00000001181,10141.ENSCPOP00000001497,10141.ENSCPOP00000003278,10141.ENSCPOP00000007138,10141.ENSCPOP00000007290,10141.ENSCPOP00000007699,10141.ENSCPOP00000009940,10141.ENSCPOP00000010971,10141.ENSCPOP00000012112,10141.ENSCPOP00000013667,10141.ENSCPOP00000014524,10141.ENSCPOP00000014611,10141.ENSCPOP00000014777,10141.ENSCPOP00000017232,10141.ENSCPOP00000023040,10141.ENSCPOP00000023130…	PML,ACVRL1,SLC15A3,CA2,RSAD2,ZBP1,NLRC5,EIF2AK2,TRIM25,TLR4,LOC100728392,CASP10,DHX58,gpr109A,SCIMP,Osm,SULF2,IRF7,TLR3,LOC100715128,LOC100729512,P2RY6,STING1,TNFSF10
GO Process	GO:0060340	Positive regulation of type I interferon-mediated signaling pathway	4	18	1.62	0.00062	10141.ENSCPOP00000007699,10141.ENSCPOP00000009940,10141.ENSCPOP00000025848,10141.ENSCPOP00000030449	ZBP1,NLRC5,IRF7,STING1
GO Process	GO:0009967	Positive regulation of signal transduction	22	1438	0.46	0.00079	10141.ENSCPOP00000001181,10141.ENSCPOP00000001497,10141.ENSCPOP00000003278,10141.ENSCPOP00000007290,10141.ENSCPOP00000007699,10141.ENSCPOP00000009940,10141.ENSCPOP00000010971,10141.ENSCPOP00000012112,10141.ENSCPOP00000013667,10141.ENSCPOP00000014524,10141.ENSCPOP00000014611,10141.ENSCPOP00000014777,10141.ENSCPOP00000023040,10141.ENSCPOP00000023130,10141.ENSCPOP00000024359,10141.ENSCPOP00000025848…	PML,ACVRL1,SLC15A3,RSAD2,ZBP1,NLRC5,EIF2AK2,TRIM25,TLR4,LOC100728392,CASP10,DHX58,SCIMP,Osm,SULF2,IRF7,TLR3,LOC100715128,LOC100729512,P2RY6,STING1,TNFSF10
GO Process	GO:0002683	Negative regulation of immune system process	11	379	0.73	0.00086	10141.ENSCPOP00000000488,10141.ENSCPOP00000003747,10141.ENSCPOP00000009940,10141.ENSCPOP00000013454,10141.ENSCPOP00000014329,10141.ENSCPOP00000014777,10141.ENSCPOP00000016683,10141.ENSCPOP00000019221,10141.ENSCPOP00000022381,10141.ENSCPOP00000025523,10141.ENSCPOP00000031999	Usp18,OAS3,NLRC5,STAT2,TREX1,DHX58,ISG15,SOCS1,MAFB,IDO1,C1QC
GO Process	GO:0009966	Regulation of signal transduction	32	2711	0.34	0.00091	10141.ENSCPOP00000000488,10141.ENSCPOP00000001181,10141.ENSCPOP00000001497,10141.ENSCPOP00000003278,10141.ENSCPOP00000003747,10141.ENSCPOP00000007290,10141.ENSCPOP00000007699,10141.ENSCPOP00000009940,10141.ENSCPOP00000010971,10141.ENSCPOP00000011400,10141.ENSCPOP00000012112,10141.ENSCPOP00000012963,10141.ENSCPOP00000013206,10141.ENSCPOP00000013454,10141.ENSCPOP00000013667,10141.ENSCPOP00000014329…	Usp18,PML,ACVRL1,SLC15A3,OAS3,RSAD2,ZBP1,NLRC5,EIF2AK2,STAT1,TRIM25,PTPRO,RGS1,STAT2,TLR4,TREX1,LOC100728392,CASP10,DHX58,ISG15,SOCS1,EGR1,SCIMP,Osm,SULF2,IRF7,TLR3,LOC100715128,LOC100729512,P2RY6,STING1,TNFSF10
GO Process	GO:0043065	Positive regulation of apoptotic process	13	548	0.65	0.00099	10141.ENSCPOP00000001181,10141.ENSCPOP00000007699,10141.ENSCPOP00000010971,10141.ENSCPOP00000013667,10141.ENSCPOP00000014611,10141.ENSCPOP00000015580,10141.ENSCPOP00000017232,10141.ENSCPOP00000020348,10141.ENSCPOP00000023130,10141.ENSCPOP00000025523,10141.ENSCPOP00000026209,10141.ENSCPOP00000026704,10141.ENSCPOP00000031080	PML,ZBP1,EIF2AK2,TLR4,CASP10,Sik1,gpr109A,EGR1,Osm,IDO1,TLR3,AGRN,TNFSF10
GO Process	GO:0032760	Positive regulation of tumor necrosis factor production	6	88	1.1	0.0012	10141.ENSCPOP00000001442,10141.ENSCPOP00000003747,10141.ENSCPOP00000006451,10141.ENSCPOP00000013667,10141.ENSCPOP00000022545,10141.ENSCPOP00000026209	DDX58,OAS3,IFIH1,TLR4,OAS2,TLR3
GO Process	GO:0062207	Regulation of pattern recognition receptor signaling pathway	6	88	1.1	0.0012	10141.ENSCPOP00000003278,10141.ENSCPOP00000007290,10141.ENSCPOP00000013667,10141.ENSCPOP00000014777,10141.ENSCPOP00000025848,10141.ENSCPOP00000026209	SLC15A3,RSAD2,TLR4,DHX58,IRF7,TLR3
GO Process	GO:0001774	Microglial cell activation	4	23	1.51	0.0013	10141.ENSCPOP00000008285,10141.ENSCPOP00000013667,10141.ENSCPOP00000026209,10141.ENSCPOP00000031712	NAMPT,TLR4,TLR3,C1QA
GO Process	GO:0002274	Myeloid leukocyte activation	7	136	0.98	0.0013	10141.ENSCPOP00000007401,10141.ENSCPOP00000008285,10141.ENSCPOP00000013667,10141.ENSCPOP00000014329,10141.ENSCPOP00000026209,10141.ENSCPOP00000031712,10141.ENSCPOP00000032089	IL15,NAMPT,TLR4,TREX1,TLR3,C1QA,Fcgr4
GO Process	GO:0032020	ISG15-protein conjugation	3	6	1.97	0.0013	10141.ENSCPOP00000004907,10141.ENSCPOP00000016683,10141.ENSCPOP00000024705	UBE2L6,ISG15,Herc5
GO Process	GO:0043330	Response to exogenous dsRNA	5	51	1.26	0.0013	10141.ENSCPOP00000001442,10141.ENSCPOP00000006451,10141.ENSCPOP00000011400,10141.ENSCPOP00000026209,10141.ENSCPOP00000030449	DDX58,IFIH1,STAT1,TLR3,STING1
GO Process	GO:0042116	Macrophage activation	5	52	1.25	0.0014	10141.ENSCPOP00000008285,10141.ENSCPOP00000013667,10141.ENSCPOP00000014329,10141.ENSCPOP00000026209,10141.ENSCPOP00000031712	NAMPT,TLR4,TREX1,TLR3,C1QA
GO Process	GO:0071346	Cellular response to interferon-gamma	6	93	1.08	0.0016	10141.ENSCPOP00000001941,10141.ENSCPOP00000011400,10141.ENSCPOP00000013538,10141.ENSCPOP00000013667,10141.ENSCPOP00000026209,10141.ENSCPOP00000030640	LOC100714902,STAT1,GBP1,TLR4,TLR3,RAB20
GO Process	GO:0060335	Positive regulation of interferon-gamma-mediated signaling pathway	3	7	1.9	0.0018	10141.ENSCPOP00000009940,10141.ENSCPOP00000014524,10141.ENSCPOP00000027541	NLRC5,LOC100728392,LOC100729512
GO Process	GO:0007166	Cell surface receptor signaling pathway	24	1775	0.4	0.0019	10141.ENSCPOP00000001181,10141.ENSCPOP00000001497,10141.ENSCPOP00000007401,10141.ENSCPOP00000011400,10141.ENSCPOP00000013337,10141.ENSCPOP00000013454,10141.ENSCPOP00000013667,10141.ENSCPOP00000014329,10141.ENSCPOP00000014611,10141.ENSCPOP00000016683,10141.ENSCPOP00000017232,10141.ENSCPOP00000019221,10141.ENSCPOP00000020348,10141.ENSCPOP00000021851,10141.ENSCPOP00000022545,10141.ENSCPOP00000023130…	PML,ACVRL1,IL15,STAT1,PLXNA1,STAT2,TLR4,TREX1,CASP10,ISG15,gpr109A,SOCS1,EGR1,FOS,OAS2,Osm,CXCL10,SULF2,IRF7,TLR3,P2RY6,TNFSF13B,Fcgr4,DTX3L
GO Process	GO:0010646	Regulation of cell communication	34	3120	0.31	0.002	10141.ENSCPOP00000000488,10141.ENSCPOP00000001181,10141.ENSCPOP00000001497,10141.ENSCPOP00000003278,10141.ENSCPOP00000003747,10141.ENSCPOP00000007138,10141.ENSCPOP00000007290,10141.ENSCPOP00000007699,10141.ENSCPOP00000009940,10141.ENSCPOP00000010971,10141.ENSCPOP00000011400,10141.ENSCPOP00000012112,10141.ENSCPOP00000012963,10141.ENSCPOP00000013206,10141.ENSCPOP00000013454,10141.ENSCPOP00000013667…	Usp18,PML,ACVRL1,SLC15A3,OAS3,CA2,RSAD2,ZBP1,NLRC5,EIF2AK2,STAT1,TRIM25,PTPRO,RGS1,STAT2,TLR4,TREX1,LOC100728392,CASP10,DHX58,ISG15,gpr109A,SOCS1,EGR1,SCIMP,Osm,SULF2,IRF7,TLR3,LOC100715128,LOC100729512,P2RY6,STING1,TNFSF10
GO Process	GO:0031348	Negative regulation of defense response	8	207	0.86	0.002	10141.ENSCPOP00000000488,10141.ENSCPOP00000003747,10141.ENSCPOP00000009940,10141.ENSCPOP00000013454,10141.ENSCPOP00000014329,10141.ENSCPOP00000014777,10141.ENSCPOP00000016683,10141.ENSCPOP00000027072	Usp18,OAS3,NLRC5,STAT2,TREX1,DHX58,ISG15,LOC100715128
GO Process	GO:0032755	Positive regulation of interleukin-6 production	6	98	1.06	0.002	10141.ENSCPOP00000001442,10141.ENSCPOP00000006451,10141.ENSCPOP00000013667,10141.ENSCPOP00000023040,10141.ENSCPOP00000026209,10141.ENSCPOP00000032327	DDX58,IFIH1,TLR4,SCIMP,TLR3,UNC93B1
GO Process	GO:0002230	Positive regulation of defense response to virus by host	4	27	1.44	0.0021	10141.ENSCPOP00000001442,10141.ENSCPOP00000011400,10141.ENSCPOP00000030449,10141.ENSCPOP00000032554	DDX58,STAT1,STING1,DTX3L
GO Process	GO:0023051	Regulation of signaling	34	3134	0.31	0.0022	10141.ENSCPOP00000000488,10141.ENSCPOP00000001181,10141.ENSCPOP00000001497,10141.ENSCPOP00000003278,10141.ENSCPOP00000003747,10141.ENSCPOP00000007138,10141.ENSCPOP00000007290,10141.ENSCPOP00000007699,10141.ENSCPOP00000009940,10141.ENSCPOP00000010971,10141.ENSCPOP00000011400,10141.ENSCPOP00000012112,10141.ENSCPOP00000012963,10141.ENSCPOP00000013206,10141.ENSCPOP00000013454,10141.ENSCPOP00000013667…	Usp18,PML,ACVRL1,SLC15A3,OAS3,CA2,RSAD2,ZBP1,NLRC5,EIF2AK2,STAT1,TRIM25,PTPRO,RGS1,STAT2,TLR4,TREX1,LOC100728392,CASP10,DHX58,ISG15,gpr109A,SOCS1,EGR1,SCIMP,Osm,SULF2,IRF7,TLR3,LOC100715128,LOC100729512,P2RY6,STING1,TNFSF10
GO Process	GO:0044093	Positive regulation of molecular function	21	1452	0.43	0.0024	10141.ENSCPOP00000001181,10141.ENSCPOP00000001442,10141.ENSCPOP00000009541,10141.ENSCPOP00000010971,10141.ENSCPOP00000011400,10141.ENSCPOP00000012112,10141.ENSCPOP00000013206,10141.ENSCPOP00000013667,10141.ENSCPOP00000014524,10141.ENSCPOP00000014611,10141.ENSCPOP00000017920,10141.ENSCPOP00000020348,10141.ENSCPOP00000025807,10141.ENSCPOP00000026209,10141.ENSCPOP00000026704,10141.ENSCPOP00000027072…	PML,DDX58,CTSS,EIF2AK2,STAT1,TRIM25,RGS1,TLR4,LOC100728392,CASP10,TBC1D8,EGR1,CDKN1A,TLR3,AGRN,LOC100715128,LOC100729512,P2RY6,STING1,TNFSF10,DTX3L
GO Process	GO:0080090	Regulation of primary metabolic process	48	5305	0.23	0.0024	10141.ENSCPOP00000001181,10141.ENSCPOP00000001442,10141.ENSCPOP00000001497,10141.ENSCPOP00000001920,10141.ENSCPOP00000003747,10141.ENSCPOP00000007401,10141.ENSCPOP00000008285,10141.ENSCPOP00000009940,10141.ENSCPOP00000010971,10141.ENSCPOP00000011400,10141.ENSCPOP00000012112,10141.ENSCPOP00000012963,10141.ENSCPOP00000013099,10141.ENSCPOP00000013454,10141.ENSCPOP00000013667,10141.ENSCPOP00000013855…	PML,DDX58,ACVRL1,PSMB9,OAS3,IL15,NAMPT,NLRC5,EIF2AK2,STAT1,TRIM25,PTPRO,MOV10,STAT2,TLR4,EHD4,FOSB,TREX1,LOC100728392,CASP10,Sik1,ISG15,gpr109A,WARS1,SHFL,H0W7A0_CAVPO,SAMD9L,SOCS1,EGR1,OAS1,FOS,MAFB,OAS2,Osm,Herc5,SAMD9,CDKN1A,IRF7,TLR3,ATXN7L1,AGRN,LOC100715128,LOC100729512,P2RY6,STING1,TNFSF10,DTX3L,LOC100722668
GO Process	GO:0007165	Signal transduction	43	4512	0.25	0.0025	10141.ENSCPOP00000001181,10141.ENSCPOP00000001442,10141.ENSCPOP00000001497,10141.ENSCPOP00000003747,10141.ENSCPOP00000006451,10141.ENSCPOP00000007138,10141.ENSCPOP00000007401,10141.ENSCPOP00000008285,10141.ENSCPOP00000009940,10141.ENSCPOP00000010971,10141.ENSCPOP00000011400,10141.ENSCPOP00000013206,10141.ENSCPOP00000013337,10141.ENSCPOP00000013454,10141.ENSCPOP00000013667,10141.ENSCPOP00000014329…	PML,DDX58,ACVRL1,OAS3,IFIH1,CA2,IL15,NAMPT,NLRC5,EIF2AK2,STAT1,RGS1,PLXNA1,STAT2,TLR4,TREX1,LOC100728392,CASP10,DHX58,Sik1,ISG15,gpr109A,SOCS1,EGR1,FOS,OAS2,SCIMP,Osm,CXCL10,SULF2,CDKN1A,IRF7,RIN2,ARHGAP32,TLR3,AGRN,LOC100729512,P2RY6,TNFSF10,TNFSF13B,Fcgr4,UNC93B1,DTX3L
GO Process	GO:0001775	Cell activation	13	618	0.59	0.0027	10141.ENSCPOP00000007290,10141.ENSCPOP00000007401,10141.ENSCPOP00000008285,10141.ENSCPOP00000012858,10141.ENSCPOP00000013667,10141.ENSCPOP00000014329,10141.ENSCPOP00000020348,10141.ENSCPOP00000022381,10141.ENSCPOP00000023256,10141.ENSCPOP00000026209,10141.ENSCPOP00000031221,10141.ENSCPOP00000031712,10141.ENSCPOP00000032089	RSAD2,IL15,NAMPT,LOC100733508,TLR4,TREX1,EGR1,MAFB,CXCL10,TLR3,TNFSF13B,C1QA,Fcgr4
GO Process	GO:0032496	Response to lipopolysaccharide	9	288	0.77	0.0027	10141.ENSCPOP00000001000,10141.ENSCPOP00000010971,10141.ENSCPOP00000011400,10141.ENSCPOP00000013667,10141.ENSCPOP00000014524,10141.ENSCPOP00000017343,10141.ENSCPOP00000023256,10141.ENSCPOP00000025523,10141.ENSCPOP00000027541	CMPK2,EIF2AK2,STAT1,TLR4,LOC100728392,CNP,CXCL10,IDO1,LOC100729512
GO Process	GO:0051246	Regulation of protein metabolic process	29	2475	0.34	0.0027	10141.ENSCPOP00000001181,10141.ENSCPOP00000001442,10141.ENSCPOP00000001497,10141.ENSCPOP00000001920,10141.ENSCPOP00000007401,10141.ENSCPOP00000010971,10141.ENSCPOP00000011400,10141.ENSCPOP00000012963,10141.ENSCPOP00000013099,10141.ENSCPOP00000013454,10141.ENSCPOP00000013667,10141.ENSCPOP00000013855,10141.ENSCPOP00000014524,10141.ENSCPOP00000014611,10141.ENSCPOP00000016683,10141.ENSCPOP00000018175…	PML,DDX58,ACVRL1,PSMB9,IL15,EIF2AK2,STAT1,PTPRO,MOV10,STAT2,TLR4,EHD4,LOC100728392,CASP10,ISG15,WARS1,SHFL,H0W7A0_CAVPO,SAMD9L,SOCS1,EGR1,Osm,Herc5,SAMD9,CDKN1A,AGRN,LOC100729512,TNFSF10,DTX3L
GO Process	GO:0002720	Positive regulation of cytokine production involved in immune response	5	63	1.17	0.0028	10141.ENSCPOP00000001442,10141.ENSCPOP00000007290,10141.ENSCPOP00000013667,10141.ENSCPOP00000023040,10141.ENSCPOP00000026209	DDX58,RSAD2,TLR4,SCIMP,TLR3
GO Process	GO:0032722	Positive regulation of chemokine production	5	63	1.17	0.0028	10141.ENSCPOP00000003747,10141.ENSCPOP00000010971,10141.ENSCPOP00000013667,10141.ENSCPOP00000020348,10141.ENSCPOP00000026209	OAS3,EIF2AK2,TLR4,EGR1,TLR3
GO Process	GO:0034138	Toll-like receptor 3 signaling pathway	3	9	1.79	0.0028	10141.ENSCPOP00000023040,10141.ENSCPOP00000026209,10141.ENSCPOP00000032327	SCIMP,TLR3,UNC93B1
GO Process	GO:0045321	Leukocyte activation	12	535	0.62	0.003	10141.ENSCPOP00000007290,10141.ENSCPOP00000007401,10141.ENSCPOP00000008285,10141.ENSCPOP00000012858,10141.ENSCPOP00000013667,10141.ENSCPOP00000014329,10141.ENSCPOP00000020348,10141.ENSCPOP00000022381,10141.ENSCPOP00000026209,10141.ENSCPOP00000031221,10141.ENSCPOP00000031712,10141.ENSCPOP00000032089	RSAD2,IL15,NAMPT,LOC100733508,TLR4,TREX1,EGR1,MAFB,TLR3,TNFSF13B,C1QA,Fcgr4
GO Process	GO:0070431	Nucleotide-binding oligomerization domain containing 2 signaling pathway	3	10	1.75	0.0035	10141.ENSCPOP00000013667,10141.ENSCPOP00000014524,10141.ENSCPOP00000027541	TLR4,LOC100728392,LOC100729512
GO Process	GO:0050727	Regulation of inflammatory response	9	305	0.74	0.0039	10141.ENSCPOP00000000488,10141.ENSCPOP00000007699,10141.ENSCPOP00000009541,10141.ENSCPOP00000013667,10141.ENSCPOP00000014329,10141.ENSCPOP00000023130,10141.ENSCPOP00000025523,10141.ENSCPOP00000026209,10141.ENSCPOP00000030449	Usp18,ZBP1,CTSS,TLR4,TREX1,Osm,IDO1,TLR3,STING1
GO Process	GO:0050729	Positive regulation of inflammatory response	6	115	0.99	0.0039	10141.ENSCPOP00000007699,10141.ENSCPOP00000009541,10141.ENSCPOP00000013667,10141.ENSCPOP00000023130,10141.ENSCPOP00000025523,10141.ENSCPOP00000026209	ZBP1,CTSS,TLR4,Osm,IDO1,TLR3
GO Process	GO:0061635	Regulation of protein complex stability	3	11	1.71	0.0043	10141.ENSCPOP00000014329,10141.ENSCPOP00000014524,10141.ENSCPOP00000027541	TREX1,LOC100728392,LOC100729512
GO Process	GO:0032651	Regulation of interleukin-1 beta production	5	72	1.11	0.0047	10141.ENSCPOP00000001181,10141.ENSCPOP00000001941,10141.ENSCPOP00000013667,10141.ENSCPOP00000014611,10141.ENSCPOP00000020348	PML,LOC100714902,TLR4,CASP10,EGR1
GO Process	GO:0051171	Regulation of nitrogen compound metabolic process	46	5132	0.22	0.0047	10141.ENSCPOP00000001181,10141.ENSCPOP00000001442,10141.ENSCPOP00000001497,10141.ENSCPOP00000001920,10141.ENSCPOP00000003747,10141.ENSCPOP00000007401,10141.ENSCPOP00000008285,10141.ENSCPOP00000009940,10141.ENSCPOP00000010971,10141.ENSCPOP00000011400,10141.ENSCPOP00000012112,10141.ENSCPOP00000012963,10141.ENSCPOP00000013099,10141.ENSCPOP00000013454,10141.ENSCPOP00000013667,10141.ENSCPOP00000013855…	PML,DDX58,ACVRL1,PSMB9,OAS3,IL15,NAMPT,NLRC5,EIF2AK2,STAT1,TRIM25,PTPRO,MOV10,STAT2,TLR4,EHD4,FOSB,TREX1,LOC100728392,CASP10,Sik1,ISG15,WARS1,SHFL,H0W7A0_CAVPO,SAMD9L,SOCS1,EGR1,OAS1,FOS,MAFB,OAS2,Osm,Herc5,SAMD9,CDKN1A,IRF7,TLR3,ATXN7L1,AGRN,LOC100715128,LOC100729512,STING1,TNFSF10,DTX3L,LOC100722668
GO Process	GO:0045893	Positive regulation of transcription, DNA-templated	21	1535	0.41	0.0048	10141.ENSCPOP00000001181,10141.ENSCPOP00000001442,10141.ENSCPOP00000001497,10141.ENSCPOP00000008285,10141.ENSCPOP00000009940,10141.ENSCPOP00000011400,10141.ENSCPOP00000012112,10141.ENSCPOP00000013454,10141.ENSCPOP00000013667,10141.ENSCPOP00000014076,10141.ENSCPOP00000020348,10141.ENSCPOP00000021851,10141.ENSCPOP00000022381,10141.ENSCPOP00000023130,10141.ENSCPOP00000025848,10141.ENSCPOP00000026209…	PML,DDX58,ACVRL1,NAMPT,NLRC5,STAT1,TRIM25,STAT2,TLR4,FOSB,EGR1,FOS,MAFB,Osm,IRF7,TLR3,ATXN7L1,AGRN,LOC100715128,STING1,DTX3L
GO Process	GO:0051254	Positive regulation of RNA metabolic process	22	1667	0.39	0.0051	10141.ENSCPOP00000001181,10141.ENSCPOP00000001442,10141.ENSCPOP00000001497,10141.ENSCPOP00000008285,10141.ENSCPOP00000009940,10141.ENSCPOP00000011400,10141.ENSCPOP00000012112,10141.ENSCPOP00000013099,10141.ENSCPOP00000013454,10141.ENSCPOP00000013667,10141.ENSCPOP00000014076,10141.ENSCPOP00000020348,10141.ENSCPOP00000021851,10141.ENSCPOP00000022381,10141.ENSCPOP00000023130,10141.ENSCPOP00000025848…	PML,DDX58,ACVRL1,NAMPT,NLRC5,STAT1,TRIM25,MOV10,STAT2,TLR4,FOSB,EGR1,FOS,MAFB,Osm,IRF7,TLR3,ATXN7L1,AGRN,LOC100715128,STING1,DTX3L
GO Process	GO:1901700	Response to oxygen-containing compound	21	1548	0.4	0.0053	10141.ENSCPOP00000001000,10141.ENSCPOP00000007138,10141.ENSCPOP00000010971,10141.ENSCPOP00000011400,10141.ENSCPOP00000012112,10141.ENSCPOP00000013454,10141.ENSCPOP00000013667,10141.ENSCPOP00000014076,10141.ENSCPOP00000014329,10141.ENSCPOP00000014524,10141.ENSCPOP00000014611,10141.ENSCPOP00000017343,10141.ENSCPOP00000019221,10141.ENSCPOP00000020348,10141.ENSCPOP00000021851,10141.ENSCPOP00000023256…	CMPK2,CA2,EIF2AK2,STAT1,TRIM25,STAT2,TLR4,FOSB,TREX1,LOC100728392,CASP10,CNP,SOCS1,EGR1,FOS,CXCL10,IDO1,AGRN,LOC100729512,P2RY6,TNFSF10
GO Process	GO:0048519	Negative regulation of biological process	45	5016	0.22	0.0057	10141.ENSCPOP00000000488,10141.ENSCPOP00000001181,10141.ENSCPOP00000001497,10141.ENSCPOP00000003747,10141.ENSCPOP00000006451,10141.ENSCPOP00000007290,10141.ENSCPOP00000007401,10141.ENSCPOP00000008285,10141.ENSCPOP00000009290,10141.ENSCPOP00000009940,10141.ENSCPOP00000010971,10141.ENSCPOP00000011400,10141.ENSCPOP00000012112,10141.ENSCPOP00000012858,10141.ENSCPOP00000012963,10141.ENSCPOP00000013099…	Usp18,PML,ACVRL1,OAS3,IFIH1,RSAD2,IL15,NAMPT,HK3,NLRC5,EIF2AK2,STAT1,TRIM25,LOC100733508,PTPRO,MOV10,RGS1,PLXNA1,STAT2,TLR4,TREX1,CASP10,DHX58,Sik1,ISG15,gpr109A,WARS1,SHFL,H0W7A0_CAVPO,SOCS1,EGR1,OAS1,MAFB,OAS2,Osm,CXCL10,SULF2,IDO1,CDKN1A,ATXN7L1,AGRN,LOC100715128,C1QC,DTX3L,LOC100722668
GO Process	GO:0043122	Regulation of I-kappaB kinase/NF-kappaB signaling	7	189	0.84	0.0068	10141.ENSCPOP00000011400,10141.ENSCPOP00000012112,10141.ENSCPOP00000013667,10141.ENSCPOP00000014611,10141.ENSCPOP00000026209,10141.ENSCPOP00000027072,10141.ENSCPOP00000031080	STAT1,TRIM25,TLR4,CASP10,TLR3,LOC100715128,TNFSF10
GO Process	GO:0043123	Positive regulation of I-kappaB kinase/NF-kappaB signaling	6	131	0.93	0.0072	10141.ENSCPOP00000012112,10141.ENSCPOP00000013667,10141.ENSCPOP00000014611,10141.ENSCPOP00000026209,10141.ENSCPOP00000027072,10141.ENSCPOP00000031080	TRIM25,TLR4,CASP10,TLR3,LOC100715128,TNFSF10
GO Process	GO:0031328	Positive regulation of cellular biosynthetic process	23	1848	0.37	0.0079	10141.ENSCPOP00000001181,10141.ENSCPOP00000001442,10141.ENSCPOP00000001497,10141.ENSCPOP00000007401,10141.ENSCPOP00000008285,10141.ENSCPOP00000009940,10141.ENSCPOP00000011400,10141.ENSCPOP00000012112,10141.ENSCPOP00000013454,10141.ENSCPOP00000013667,10141.ENSCPOP00000014076,10141.ENSCPOP00000020348,10141.ENSCPOP00000021851,10141.ENSCPOP00000022381,10141.ENSCPOP00000023130,10141.ENSCPOP00000025848…	PML,DDX58,ACVRL1,IL15,NAMPT,NLRC5,STAT1,TRIM25,STAT2,TLR4,FOSB,EGR1,FOS,MAFB,Osm,IRF7,TLR3,ATXN7L1,AGRN,LOC100715128,P2RY6,STING1,DTX3L
GO Process	GO:0032731	Positive regulation of interleukin-1 beta production	4	42	1.25	0.008	10141.ENSCPOP00000001941,10141.ENSCPOP00000013667,10141.ENSCPOP00000014611,10141.ENSCPOP00000020348	LOC100714902,TLR4,CASP10,EGR1
GO Process	GO:0042742	Defense response to bacterium	8	264	0.75	0.008	10141.ENSCPOP00000003747,10141.ENSCPOP00000013538,10141.ENSCPOP00000013667,10141.ENSCPOP00000014524,10141.ENSCPOP00000016683,10141.ENSCPOP00000022545,10141.ENSCPOP00000027541,10141.ENSCPOP00000031670	OAS3,GBP1,TLR4,LOC100728392,ISG15,OAS2,LOC100729512,Rnase6
GO Process	GO:0051603	Proteolysis involved in protein catabolic process	12	607	0.57	0.0084	10141.ENSCPOP00000000488,10141.ENSCPOP00000001181,10141.ENSCPOP00000001920,10141.ENSCPOP00000004907,10141.ENSCPOP00000009541,10141.ENSCPOP00000012112,10141.ENSCPOP00000012888,10141.ENSCPOP00000014611,10141.ENSCPOP00000016683,10141.ENSCPOP00000024705,10141.ENSCPOP00000027072,10141.ENSCPOP00000032554	Usp18,PML,PSMB9,UBE2L6,CTSS,TRIM25,Trim58,CASP10,ISG15,Herc5,LOC100715128,DTX3L
GO Process	GO:1900225	Regulation of NLRP3 inflammasome complex assembly	3	15	1.57	0.0086	10141.ENSCPOP00000001941,10141.ENSCPOP00000010971,10141.ENSCPOP00000013667	LOC100714902,EIF2AK2,TLR4
GO Process	GO:0010557	Positive regulation of macromolecule biosynthetic process	22	1742	0.37	0.0091	10141.ENSCPOP00000001181,10141.ENSCPOP00000001442,10141.ENSCPOP00000001497,10141.ENSCPOP00000007401,10141.ENSCPOP00000008285,10141.ENSCPOP00000009940,10141.ENSCPOP00000011400,10141.ENSCPOP00000012112,10141.ENSCPOP00000013454,10141.ENSCPOP00000013667,10141.ENSCPOP00000014076,10141.ENSCPOP00000020348,10141.ENSCPOP00000021851,10141.ENSCPOP00000022381,10141.ENSCPOP00000023130,10141.ENSCPOP00000025848…	PML,DDX58,ACVRL1,IL15,NAMPT,NLRC5,STAT1,TRIM25,STAT2,TLR4,FOSB,EGR1,FOS,MAFB,Osm,IRF7,TLR3,ATXN7L1,AGRN,LOC100715128,STING1,DTX3L
GO Process	GO:0045637	Regulation of myeloid cell differentiation	7	200	0.81	0.0091	10141.ENSCPOP00000007138,10141.ENSCPOP00000011400,10141.ENSCPOP00000014611,10141.ENSCPOP00000016683,10141.ENSCPOP00000021851,10141.ENSCPOP00000022381,10141.ENSCPOP00000031999	CA2,STAT1,CASP10,ISG15,FOS,MAFB,C1QC
GO Process	GO:1903706	Regulation of hemopoiesis	9	358	0.67	0.0111	10141.ENSCPOP00000007138,10141.ENSCPOP00000007401,10141.ENSCPOP00000011400,10141.ENSCPOP00000014611,10141.ENSCPOP00000016683,10141.ENSCPOP00000019221,10141.ENSCPOP00000021851,10141.ENSCPOP00000022381,10141.ENSCPOP00000031999	CA2,IL15,STAT1,CASP10,ISG15,SOCS1,FOS,MAFB,C1QC
GO Process	GO:0030097	Hemopoiesis	12	633	0.55	0.0118	10141.ENSCPOP00000001181,10141.ENSCPOP00000007290,10141.ENSCPOP00000007401,10141.ENSCPOP00000014329,10141.ENSCPOP00000014611,10141.ENSCPOP00000019088,10141.ENSCPOP00000019221,10141.ENSCPOP00000020348,10141.ENSCPOP00000021851,10141.ENSCPOP00000022381,10141.ENSCPOP00000024770,10141.ENSCPOP00000031221	PML,RSAD2,IL15,TREX1,CASP10,SAMD9L,SOCS1,EGR1,FOS,MAFB,SAMD9,TNFSF13B
GO Process	GO:0039530	MDA-5 signaling pathway	2	2	2.27	0.0121	10141.ENSCPOP00000003747,10141.ENSCPOP00000006451	OAS3,IFIH1
GO Process	GO:0071216	Cellular response to biotic stimulus	7	213	0.79	0.0126	10141.ENSCPOP00000001000,10141.ENSCPOP00000011400,10141.ENSCPOP00000013667,10141.ENSCPOP00000014524,10141.ENSCPOP00000023040,10141.ENSCPOP00000023256,10141.ENSCPOP00000027541	CMPK2,STAT1,TLR4,LOC100728392,SCIMP,CXCL10,LOC100729512
GO Process	GO:0031571	Mitotic G1 DNA damage checkpoint signaling	3	18	1.49	0.013	10141.ENSCPOP00000001181,10141.ENSCPOP00000014329,10141.ENSCPOP00000025807	PML,TREX1,CDKN1A
GO Process	GO:0048660	Regulation of smooth muscle cell proliferation	6	150	0.87	0.0133	10141.ENSCPOP00000008285,10141.ENSCPOP00000011400,10141.ENSCPOP00000013667,10141.ENSCPOP00000020348,10141.ENSCPOP00000025807,10141.ENSCPOP00000030282	NAMPT,STAT1,TLR4,EGR1,CDKN1A,P2RY6
GO Process	GO:0048661	Positive regulation of smooth muscle cell proliferation	5	94	1	0.0133	10141.ENSCPOP00000008285,10141.ENSCPOP00000011400,10141.ENSCPOP00000013667,10141.ENSCPOP00000020348,10141.ENSCPOP00000030282	NAMPT,STAT1,TLR4,EGR1,P2RY6
GO Process	GO:0050789	Regulation of biological process	77	11214	0.11	0.0133	10141.ENSCPOP00000000488,10141.ENSCPOP00000001181,10141.ENSCPOP00000001442,10141.ENSCPOP00000001497,10141.ENSCPOP00000001920,10141.ENSCPOP00000001941,10141.ENSCPOP00000003278,10141.ENSCPOP00000003747,10141.ENSCPOP00000006451,10141.ENSCPOP00000007138,10141.ENSCPOP00000007290,10141.ENSCPOP00000007401,10141.ENSCPOP00000007699,10141.ENSCPOP00000008285,10141.ENSCPOP00000009290,10141.ENSCPOP00000009541…	Usp18,PML,DDX58,ACVRL1,PSMB9,LOC100714902,SLC15A3,OAS3,IFIH1,CA2,RSAD2,IL15,ZBP1,NAMPT,HK3,CTSS,NLRC5,EIF2AK2,STAT1,TRIM25,LOC100733508,Trim58,PTPRO,MOV10,RGS1,PLXNA1,STAT2,TLR4,EHD4,FOSB,TREX1,LOC100728392,CASP10,DHX58,Sik1,ISG15,gpr109A,WARS1,SHFL,H0W7A0_CAVPO,SAMD9L,SOCS1,IFIT5,EGR1,OAS1,FOS,MAFB,OAS2,LOC101788125,SCIMP,Osm,CXCL10,Dram1,SULF2,Herc5,SAMD9,IDO1,CDKN1A,IRF7,RIN2,ARHGAP32,TLR3,ATX…
GO Process	GO:0042325	Regulation of phosphorylation	17	1187	0.43	0.0136	10141.ENSCPOP00000001497,10141.ENSCPOP00000007401,10141.ENSCPOP00000009940,10141.ENSCPOP00000012963,10141.ENSCPOP00000013454,10141.ENSCPOP00000013667,10141.ENSCPOP00000013855,10141.ENSCPOP00000014329,10141.ENSCPOP00000014524,10141.ENSCPOP00000018175,10141.ENSCPOP00000019221,10141.ENSCPOP00000020348,10141.ENSCPOP00000023130,10141.ENSCPOP00000024705,10141.ENSCPOP00000025807,10141.ENSCPOP00000026704…	ACVRL1,IL15,NLRC5,PTPRO,STAT2,TLR4,EHD4,TREX1,LOC100728392,WARS1,SOCS1,EGR1,Osm,Herc5,CDKN1A,AGRN,LOC100729512
GO Process	GO:1901698	Response to nitrogen compound	16	1073	0.44	0.0136	10141.ENSCPOP00000001442,10141.ENSCPOP00000006451,10141.ENSCPOP00000007138,10141.ENSCPOP00000011400,10141.ENSCPOP00000012112,10141.ENSCPOP00000013454,10141.ENSCPOP00000013667,10141.ENSCPOP00000014076,10141.ENSCPOP00000014329,10141.ENSCPOP00000019221,10141.ENSCPOP00000020348,10141.ENSCPOP00000026209,10141.ENSCPOP00000026704,10141.ENSCPOP00000030282,10141.ENSCPOP00000030449,10141.ENSCPOP00000031080	DDX58,IFIH1,CA2,STAT1,TRIM25,STAT2,TLR4,FOSB,TREX1,SOCS1,EGR1,TLR3,AGRN,P2RY6,STING1,TNFSF10
GO Process	GO:0065007	Biological regulation	80	11906	0.1	0.0149	10141.ENSCPOP00000000488,10141.ENSCPOP00000001181,10141.ENSCPOP00000001442,10141.ENSCPOP00000001497,10141.ENSCPOP00000001920,10141.ENSCPOP00000001941,10141.ENSCPOP00000003278,10141.ENSCPOP00000003747,10141.ENSCPOP00000006451,10141.ENSCPOP00000007138,10141.ENSCPOP00000007290,10141.ENSCPOP00000007401,10141.ENSCPOP00000007699,10141.ENSCPOP00000008285,10141.ENSCPOP00000009290,10141.ENSCPOP00000009541…	Usp18,PML,DDX58,ACVRL1,PSMB9,LOC100714902,SLC15A3,OAS3,IFIH1,CA2,RSAD2,IL15,ZBP1,NAMPT,HK3,CTSS,NLRC5,EIF2AK2,STAT1,TRIM25,LOC100733508,Trim58,PTPRO,MOV10,RGS1,PLXNA1,STAT2,TLR4,EHD4,FOSB,TREX1,LOC100728392,CASP10,DHX58,Sik1,ISG15,gpr109A,CNP,TBC1D8,WARS1,SHFL,H0W7A0_CAVPO,SAMD9L,SOCS1,IFIT5,EGR1,OAS1,FOS,MAFB,OAS2,LOC101788125,SCIMP,Osm,CXCL10,Dram1,SULF2,Herc5,SAMD9,IDO1,CDKN1A,IRF7,RIN2,ARHGAP…
GO Process	GO:0019220	Regulation of phosphate metabolic process	18	1338	0.4	0.0177	10141.ENSCPOP00000001497,10141.ENSCPOP00000007401,10141.ENSCPOP00000009940,10141.ENSCPOP00000012963,10141.ENSCPOP00000013454,10141.ENSCPOP00000013667,10141.ENSCPOP00000013855,10141.ENSCPOP00000014329,10141.ENSCPOP00000014524,10141.ENSCPOP00000018175,10141.ENSCPOP00000019221,10141.ENSCPOP00000020348,10141.ENSCPOP00000023130,10141.ENSCPOP00000024705,10141.ENSCPOP00000025807,10141.ENSCPOP00000026704…	ACVRL1,IL15,NLRC5,PTPRO,STAT2,TLR4,EHD4,TREX1,LOC100728392,WARS1,SOCS1,EGR1,Osm,Herc5,CDKN1A,AGRN,LOC100729512,P2RY6
GO Process	GO:0002253	Activation of immune response	7	229	0.76	0.0178	10141.ENSCPOP00000007699,10141.ENSCPOP00000013667,10141.ENSCPOP00000014329,10141.ENSCPOP00000018854,10141.ENSCPOP00000030449,10141.ENSCPOP00000031712,10141.ENSCPOP00000031999	ZBP1,TLR4,TREX1,H0W7A0_CAVPO,STING1,C1QA,C1QC
GO Process	GO:0045639	Positive regulation of myeloid cell differentiation	5	102	0.96	0.0178	10141.ENSCPOP00000007138,10141.ENSCPOP00000011400,10141.ENSCPOP00000014611,10141.ENSCPOP00000016683,10141.ENSCPOP00000021851	CA2,STAT1,CASP10,ISG15,FOS
GO Process	GO:0010332	Response to gamma radiation	4	55	1.13	0.0181	10141.ENSCPOP00000001181,10141.ENSCPOP00000014329,10141.ENSCPOP00000020348,10141.ENSCPOP00000025807	PML,TREX1,EGR1,CDKN1A
GO Process	GO:0002224	Toll-like receptor signaling pathway	4	56	1.12	0.0192	10141.ENSCPOP00000013667,10141.ENSCPOP00000023040,10141.ENSCPOP00000026209,10141.ENSCPOP00000032327	TLR4,SCIMP,TLR3,UNC93B1
GO Process	GO:0002460	Adaptive immune response based on somatic recombination of immune receptors built from immunoglobulin superfamily domains	6	166	0.83	0.0205	10141.ENSCPOP00000014329,10141.ENSCPOP00000018854,10141.ENSCPOP00000025848,10141.ENSCPOP00000031221,10141.ENSCPOP00000031712,10141.ENSCPOP00000031999	TREX1,H0W7A0_CAVPO,IRF7,TNFSF13B,C1QA,C1QC
GO Process	GO:0050829	Defense response to Gram-negative bacterium	4	59	1.1	0.0227	10141.ENSCPOP00000013667,10141.ENSCPOP00000014524,10141.ENSCPOP00000027541,10141.ENSCPOP00000031670	TLR4,LOC100728392,LOC100729512,Rnase6
GO Process	GO:0002700	Regulation of production of molecular mediator of immune response	6	171	0.82	0.0235	10141.ENSCPOP00000001442,10141.ENSCPOP00000007290,10141.ENSCPOP00000013667,10141.ENSCPOP00000014329,10141.ENSCPOP00000023040,10141.ENSCPOP00000026209	DDX58,RSAD2,TLR4,TREX1,SCIMP,TLR3
GO Process	GO:0051336	Regulation of hydrolase activity	14	909	0.46	0.0236	10141.ENSCPOP00000001181,10141.ENSCPOP00000001920,10141.ENSCPOP00000003747,10141.ENSCPOP00000011400,10141.ENSCPOP00000013206,10141.ENSCPOP00000013337,10141.ENSCPOP00000014611,10141.ENSCPOP00000017920,10141.ENSCPOP00000018854,10141.ENSCPOP00000021818,10141.ENSCPOP00000022545,10141.ENSCPOP00000026704,10141.ENSCPOP00000031080,10141.ENSCPOP00000032827	PML,PSMB9,OAS3,STAT1,RGS1,PLXNA1,CASP10,TBC1D8,H0W7A0_CAVPO,OAS1,OAS2,AGRN,TNFSF10,LOC100722668
GO Process	GO:0009057	Macromolecule catabolic process	14	911	0.46	0.024	10141.ENSCPOP00000000488,10141.ENSCPOP00000001181,10141.ENSCPOP00000001920,10141.ENSCPOP00000004907,10141.ENSCPOP00000009541,10141.ENSCPOP00000012112,10141.ENSCPOP00000012888,10141.ENSCPOP00000014329,10141.ENSCPOP00000014611,10141.ENSCPOP00000016683,10141.ENSCPOP00000022545,10141.ENSCPOP00000024705,10141.ENSCPOP00000027072,10141.ENSCPOP00000032554	Usp18,PML,PSMB9,UBE2L6,CTSS,TRIM25,Trim58,TREX1,CASP10,ISG15,OAS2,Herc5,LOC100715128,DTX3L
GO Process	GO:0016064	Immunoglobulin mediated immune response	5	112	0.92	0.0254	10141.ENSCPOP00000014329,10141.ENSCPOP00000018854,10141.ENSCPOP00000025848,10141.ENSCPOP00000031712,10141.ENSCPOP00000031999	TREX1,H0W7A0_CAVPO,IRF7,C1QA,C1QC
GO Process	GO:0051090	Regulation of DNA-binding transcription factor activity	9	414	0.61	0.0265	10141.ENSCPOP00000001442,10141.ENSCPOP00000009940,10141.ENSCPOP00000010971,10141.ENSCPOP00000012112,10141.ENSCPOP00000013667,10141.ENSCPOP00000015580,10141.ENSCPOP00000026209,10141.ENSCPOP00000027072,10141.ENSCPOP00000030449	DDX58,NLRC5,EIF2AK2,TRIM25,TLR4,Sik1,TLR3,LOC100715128,STING1
GO Process	GO:0030225	Macrophage differentiation	3	25	1.35	0.0269	10141.ENSCPOP00000007401,10141.ENSCPOP00000014611,10141.ENSCPOP00000019221	IL15,CASP10,SOCS1
GO Process	GO:0001932	Regulation of protein phosphorylation	15	1042	0.43	0.028	10141.ENSCPOP00000001497,10141.ENSCPOP00000007401,10141.ENSCPOP00000012963,10141.ENSCPOP00000013454,10141.ENSCPOP00000013667,10141.ENSCPOP00000013855,10141.ENSCPOP00000014524,10141.ENSCPOP00000018175,10141.ENSCPOP00000019221,10141.ENSCPOP00000020348,10141.ENSCPOP00000023130,10141.ENSCPOP00000024705,10141.ENSCPOP00000025807,10141.ENSCPOP00000026704,10141.ENSCPOP00000027541	ACVRL1,IL15,PTPRO,STAT2,TLR4,EHD4,LOC100728392,WARS1,SOCS1,EGR1,Osm,Herc5,CDKN1A,AGRN,LOC100729512
GO Process	GO:0071222	Cellular response to lipopolysaccharide	6	179	0.8	0.0284	10141.ENSCPOP00000001000,10141.ENSCPOP00000011400,10141.ENSCPOP00000013667,10141.ENSCPOP00000014524,10141.ENSCPOP00000023256,10141.ENSCPOP00000027541	CMPK2,STAT1,TLR4,LOC100728392,CXCL10,LOC100729512
GO Process	GO:0045944	Positive regulation of transcription by RNA polymerase II	16	1162	0.41	0.0286	10141.ENSCPOP00000001442,10141.ENSCPOP00000001497,10141.ENSCPOP00000008285,10141.ENSCPOP00000009940,10141.ENSCPOP00000011400,10141.ENSCPOP00000013454,10141.ENSCPOP00000013667,10141.ENSCPOP00000014076,10141.ENSCPOP00000020348,10141.ENSCPOP00000021851,10141.ENSCPOP00000022381,10141.ENSCPOP00000023130,10141.ENSCPOP00000025848,10141.ENSCPOP00000026209,10141.ENSCPOP00000026704,10141.ENSCPOP00000030449	DDX58,ACVRL1,NAMPT,NLRC5,STAT1,STAT2,TLR4,FOSB,EGR1,FOS,MAFB,Osm,IRF7,TLR3,AGRN,STING1
GO Process	GO:0002761	Regulation of myeloid leukocyte differentiation	5	118	0.9	0.0307	10141.ENSCPOP00000007138,10141.ENSCPOP00000014611,10141.ENSCPOP00000021851,10141.ENSCPOP00000022381,10141.ENSCPOP00000031999	CA2,CASP10,FOS,MAFB,C1QC
GO Process	GO:0071480	Cellular response to gamma radiation	3	27	1.32	0.0319	10141.ENSCPOP00000014329,10141.ENSCPOP00000020348,10141.ENSCPOP00000025807	TREX1,EGR1,CDKN1A
GO Process	GO:0051173	Positive regulation of nitrogen compound metabolic process	29	2930	0.27	0.0334	10141.ENSCPOP00000001181,10141.ENSCPOP00000001442,10141.ENSCPOP00000001497,10141.ENSCPOP00000007401,10141.ENSCPOP00000008285,10141.ENSCPOP00000009940,10141.ENSCPOP00000011400,10141.ENSCPOP00000012112,10141.ENSCPOP00000013099,10141.ENSCPOP00000013454,10141.ENSCPOP00000013667,10141.ENSCPOP00000013855,10141.ENSCPOP00000014076,10141.ENSCPOP00000014524,10141.ENSCPOP00000014611,10141.ENSCPOP00000020348…	PML,DDX58,ACVRL1,IL15,NAMPT,NLRC5,STAT1,TRIM25,MOV10,STAT2,TLR4,EHD4,FOSB,LOC100728392,CASP10,EGR1,FOS,MAFB,Osm,CDKN1A,IRF7,TLR3,ATXN7L1,AGRN,LOC100715128,LOC100729512,STING1,TNFSF10,DTX3L
GO Process	GO:0061739	Protein lipidation involved in autophagosome assembly	2	5	1.87	0.0341	10141.ENSCPOP00000014524,10141.ENSCPOP00000027541	LOC100728392,LOC100729512
GO Process	GO:0061762	CAMKK-AMPK signaling cascade	2	5	1.87	0.0341	10141.ENSCPOP00000014524,10141.ENSCPOP00000027541	LOC100728392,LOC100729512
GO Process	GO:0070106	interleukin-27-mediated signaling pathway	2	5	1.87	0.0341	10141.ENSCPOP00000011400,10141.ENSCPOP00000022545	STAT1,OAS2
GO Process	GO:0051091	Positive regulation of DNA-binding transcription factor activity	7	264	0.69	0.0358	10141.ENSCPOP00000001442,10141.ENSCPOP00000010971,10141.ENSCPOP00000012112,10141.ENSCPOP00000013667,10141.ENSCPOP00000026209,10141.ENSCPOP00000027072,10141.ENSCPOP00000030449	DDX58,EIF2AK2,TRIM25,TLR4,TLR3,LOC100715128,STING1
GO Process	GO:1901699	Cellular response to nitrogen compound	11	633	0.51	0.0363	10141.ENSCPOP00000001442,10141.ENSCPOP00000006451,10141.ENSCPOP00000007138,10141.ENSCPOP00000013667,10141.ENSCPOP00000014329,10141.ENSCPOP00000019221,10141.ENSCPOP00000020348,10141.ENSCPOP00000026209,10141.ENSCPOP00000026704,10141.ENSCPOP00000030282,10141.ENSCPOP00000030449	DDX58,IFIH1,CA2,TLR4,TREX1,SOCS1,EGR1,TLR3,AGRN,P2RY6,STING1
GO Process	GO:0032102	Negative regulation of response to external stimulus	8	352	0.63	0.0389	10141.ENSCPOP00000000488,10141.ENSCPOP00000003747,10141.ENSCPOP00000009940,10141.ENSCPOP00000013454,10141.ENSCPOP00000014329,10141.ENSCPOP00000014777,10141.ENSCPOP00000016683,10141.ENSCPOP00000027072	Usp18,OAS3,NLRC5,STAT2,TREX1,DHX58,ISG15,LOC100715128
GO Process	GO:0002478	Antigen processing and presentation of exogenous peptide antigen	3	30	1.27	0.0406	10141.ENSCPOP00000009541,10141.ENSCPOP00000012858,10141.ENSCPOP00000032327	CTSS,LOC100733508,UNC93B1
GO Process	GO:0050793	Regulation of developmental process	25	2401	0.29	0.0421	10141.ENSCPOP00000001181,10141.ENSCPOP00000001497,10141.ENSCPOP00000007138,10141.ENSCPOP00000007401,10141.ENSCPOP00000010971,10141.ENSCPOP00000011400,10141.ENSCPOP00000012888,10141.ENSCPOP00000013099,10141.ENSCPOP00000013337,10141.ENSCPOP00000013454,10141.ENSCPOP00000014611,10141.ENSCPOP00000015580,10141.ENSCPOP00000016683,10141.ENSCPOP00000018175,10141.ENSCPOP00000019221,10141.ENSCPOP00000021851…	PML,ACVRL1,CA2,IL15,EIF2AK2,STAT1,Trim58,MOV10,PLXNA1,STAT2,CASP10,Sik1,ISG15,WARS1,SOCS1,FOS,MAFB,OAS2,CXCL10,CDKN1A,RIN2,TLR3,AGRN,TNFSF13B,C1QC
GO Process	GO:0034154	Toll-like receptor 7 signaling pathway	2	6	1.79	0.0435	10141.ENSCPOP00000023040,10141.ENSCPOP00000032327	SCIMP,UNC93B1
GO Process	GO:0070434	Positive regulation of nucleotide-binding oligomerization domain containing 2 signaling pathway	2	6	1.79	0.0435	10141.ENSCPOP00000003278,10141.ENSCPOP00000013667	SLC15A3,TLR4
GO Process	GO:0061081	Positive regulation of myeloid leukocyte cytokine production involved in immune response	3	31	1.26	0.0436	10141.ENSCPOP00000001442,10141.ENSCPOP00000013667,10141.ENSCPOP00000026209	DDX58,TLR4,TLR3
GO Process	GO:1901216	Positive regulation of neuron death	5	130	0.86	0.0436	10141.ENSCPOP00000013667,10141.ENSCPOP00000014611,10141.ENSCPOP00000020348,10141.ENSCPOP00000026704,10141.ENSCPOP00000031712	TLR4,CASP10,EGR1,AGRN,C1QA
GO Process	GO:0009056	Catabolic process	20	1734	0.33	0.0458	10141.ENSCPOP00000000488,10141.ENSCPOP00000001181,10141.ENSCPOP00000001920,10141.ENSCPOP00000004907,10141.ENSCPOP00000009290,10141.ENSCPOP00000009541,10141.ENSCPOP00000012112,10141.ENSCPOP00000012888,10141.ENSCPOP00000014329,10141.ENSCPOP00000014524,10141.ENSCPOP00000014611,10141.ENSCPOP00000016683,10141.ENSCPOP00000017343,10141.ENSCPOP00000022545,10141.ENSCPOP00000024705,10141.ENSCPOP00000025523…	Usp18,PML,PSMB9,UBE2L6,HK3,CTSS,TRIM25,Trim58,TREX1,LOC100728392,CASP10,ISG15,CNP,OAS2,Herc5,IDO1,LOC100715128,LOC100729512,STING1,DTX3L
GO Process	GO:0031399	Regulation of protein modification process	18	1474	0.36	0.0458	10141.ENSCPOP00000001181,10141.ENSCPOP00000001497,10141.ENSCPOP00000007401,10141.ENSCPOP00000012963,10141.ENSCPOP00000013454,10141.ENSCPOP00000013667,10141.ENSCPOP00000013855,10141.ENSCPOP00000014524,10141.ENSCPOP00000016683,10141.ENSCPOP00000018175,10141.ENSCPOP00000019221,10141.ENSCPOP00000020348,10141.ENSCPOP00000023130,10141.ENSCPOP00000024705,10141.ENSCPOP00000025807,10141.ENSCPOP00000026704…	PML,ACVRL1,IL15,PTPRO,STAT2,TLR4,EHD4,LOC100728392,ISG15,WARS1,SOCS1,EGR1,Osm,Herc5,CDKN1A,AGRN,LOC100729512,DTX3L
GO Process	GO:1902105	Regulation of leukocyte differentiation	7	281	0.67	0.0485	10141.ENSCPOP00000007138,10141.ENSCPOP00000007401,10141.ENSCPOP00000014611,10141.ENSCPOP00000019221,10141.ENSCPOP00000021851,10141.ENSCPOP00000022381,10141.ENSCPOP00000031999	CA2,IL15,CASP10,SOCS1,FOS,MAFB,C1QC
GO Process	GO:0051241	Negative regulation of multicellular organismal process	14	995	0.42	0.0492	10141.ENSCPOP00000001181,10141.ENSCPOP00000001497,10141.ENSCPOP00000003747,10141.ENSCPOP00000007401,10141.ENSCPOP00000011400,10141.ENSCPOP00000012858,10141.ENSCPOP00000012963,10141.ENSCPOP00000013667,10141.ENSCPOP00000014777,10141.ENSCPOP00000019221,10141.ENSCPOP00000022381,10141.ENSCPOP00000023256,10141.ENSCPOP00000025523,10141.ENSCPOP00000031999	PML,ACVRL1,OAS3,IL15,STAT1,LOC100733508,PTPRO,TLR4,DHX58,SOCS1,MAFB,CXCL10,IDO1,C1QC
GO Process	GO:0002250	Adaptive immune response	7	283	0.66	0.0499	10141.ENSCPOP00000009541,10141.ENSCPOP00000014329,10141.ENSCPOP00000018854,10141.ENSCPOP00000025848,10141.ENSCPOP00000031221,10141.ENSCPOP00000031712,10141.ENSCPOP00000031999	CTSS,TREX1,H0W7A0_CAVPO,IRF7,TNFSF13B,C1QA,C1QC
GO Process	GO:0002521	Leukocyte differentiation	8	369	0.61	0.0499	10141.ENSCPOP00000007290,10141.ENSCPOP00000007401,10141.ENSCPOP00000014611,10141.ENSCPOP00000019221,10141.ENSCPOP00000020348,10141.ENSCPOP00000021851,10141.ENSCPOP00000022381,10141.ENSCPOP00000031221	RSAD2,IL15,CASP10,SOCS1,EGR1,FOS,MAFB,TNFSF13B
GO Function	GO:0003725	Double-stranded RNA binding	10	75	1.4	8.49e-08	10141.ENSCPOP00000001442,10141.ENSCPOP00000003747,10141.ENSCPOP00000006451,10141.ENSCPOP00000007699,10141.ENSCPOP00000010971,10141.ENSCPOP00000014777,10141.ENSCPOP00000021818,10141.ENSCPOP00000022545,10141.ENSCPOP00000026209,10141.ENSCPOP00000032827	DDX58,OAS3,IFIH1,ZBP1,EIF2AK2,DHX58,OAS1,OAS2,TLR3,LOC100722668
GO Function	GO:0032561	Guanyl ribonucleotide binding	15	384	0.86	4.95e-06	10141.ENSCPOP00000001442,10141.ENSCPOP00000001941,10141.ENSCPOP00000013538,10141.ENSCPOP00000013855,10141.ENSCPOP00000014116,10141.ENSCPOP00000014524,10141.ENSCPOP00000015525,10141.ENSCPOP00000016659,10141.ENSCPOP00000016809,10141.ENSCPOP00000017232,10141.ENSCPOP00000027541,10141.ENSCPOP00000028873,10141.ENSCPOP00000029993,10141.ENSCPOP00000030449,10141.ENSCPOP00000030640	DDX58,LOC100714902,GBP1,EHD4,LOC100717337,LOC100728392,LOC100714179,LOC100730982,LOC100728946,gpr109A,LOC100729512,LOC100714455,IFGGC1,STING1,RAB20
GO Function	GO:0005525	GTP binding	14	363	0.86	1.02e-05	10141.ENSCPOP00000001442,10141.ENSCPOP00000001941,10141.ENSCPOP00000013538,10141.ENSCPOP00000013855,10141.ENSCPOP00000014116,10141.ENSCPOP00000014524,10141.ENSCPOP00000015525,10141.ENSCPOP00000016659,10141.ENSCPOP00000016809,10141.ENSCPOP00000017232,10141.ENSCPOP00000027541,10141.ENSCPOP00000028873,10141.ENSCPOP00000029993,10141.ENSCPOP00000030640	DDX58,LOC100714902,GBP1,EHD4,LOC100717337,LOC100728392,LOC100714179,LOC100730982,LOC100728946,gpr109A,LOC100729512,LOC100714455,IFGGC1,RAB20
GO Function	GO:0097367	Carbohydrate derivative binding	32	2238	0.43	7.49e-05	10141.ENSCPOP00000001442,10141.ENSCPOP00000001497,10141.ENSCPOP00000001941,10141.ENSCPOP00000003747,10141.ENSCPOP00000004907,10141.ENSCPOP00000006451,10141.ENSCPOP00000009290,10141.ENSCPOP00000009541,10141.ENSCPOP00000010971,10141.ENSCPOP00000013538,10141.ENSCPOP00000013667,10141.ENSCPOP00000013855,10141.ENSCPOP00000014116,10141.ENSCPOP00000014329,10141.ENSCPOP00000014524,10141.ENSCPOP00000014777…	DDX58,ACVRL1,LOC100714902,OAS3,UBE2L6,IFIH1,HK3,CTSS,EIF2AK2,GBP1,TLR4,EHD4,LOC100717337,TREX1,LOC100728392,DHX58,LOC100714179,Sik1,LOC100730982,LOC100728946,gpr109A,WARS1,OAS2,CXCL10,SULF2,AGRN,LOC100729512,LOC100714455,IFGGC1,STING1,RAB20,LOC100722668
GO Function	GO:0003924	GTPase activity	11	292	0.85	0.00035	10141.ENSCPOP00000001941,10141.ENSCPOP00000013538,10141.ENSCPOP00000014116,10141.ENSCPOP00000014524,10141.ENSCPOP00000015525,10141.ENSCPOP00000016659,10141.ENSCPOP00000016809,10141.ENSCPOP00000027541,10141.ENSCPOP00000028873,10141.ENSCPOP00000029993,10141.ENSCPOP00000030640	LOC100714902,GBP1,LOC100717337,LOC100728392,LOC100714179,LOC100730982,LOC100728946,LOC100729512,LOC100714455,IFGGC1,RAB20
GO Function	GO:0000166	Nucleotide binding	29	2142	0.4	0.00081	10141.ENSCPOP00000001442,10141.ENSCPOP00000001497,10141.ENSCPOP00000001941,10141.ENSCPOP00000003747,10141.ENSCPOP00000004907,10141.ENSCPOP00000006451,10141.ENSCPOP00000008285,10141.ENSCPOP00000009290,10141.ENSCPOP00000010971,10141.ENSCPOP00000013538,10141.ENSCPOP00000013855,10141.ENSCPOP00000014116,10141.ENSCPOP00000014329,10141.ENSCPOP00000014524,10141.ENSCPOP00000014777,10141.ENSCPOP00000015525…	DDX58,ACVRL1,LOC100714902,OAS3,UBE2L6,IFIH1,NAMPT,HK3,EIF2AK2,GBP1,EHD4,LOC100717337,TREX1,LOC100728392,DHX58,LOC100714179,Sik1,LOC100730982,LOC100728946,gpr109A,CNP,WARS1,OAS2,LOC100729512,LOC100714455,IFGGC1,STING1,RAB20,LOC100722668
GO Function	GO:0017076	Purine nucleotide binding	27	1907	0.42	0.00081	10141.ENSCPOP00000001442,10141.ENSCPOP00000001497,10141.ENSCPOP00000001941,10141.ENSCPOP00000003747,10141.ENSCPOP00000004907,10141.ENSCPOP00000006451,10141.ENSCPOP00000009290,10141.ENSCPOP00000010971,10141.ENSCPOP00000013538,10141.ENSCPOP00000013855,10141.ENSCPOP00000014116,10141.ENSCPOP00000014329,10141.ENSCPOP00000014524,10141.ENSCPOP00000014777,10141.ENSCPOP00000015525,10141.ENSCPOP00000015580…	DDX58,ACVRL1,LOC100714902,OAS3,UBE2L6,IFIH1,HK3,EIF2AK2,GBP1,EHD4,LOC100717337,TREX1,LOC100728392,DHX58,LOC100714179,Sik1,LOC100730982,LOC100728946,gpr109A,WARS1,OAS2,LOC100729512,LOC100714455,IFGGC1,STING1,RAB20,LOC100722668
GO Function	GO:0001730	2-5-oligoadenylate synthetase activity	3	3	2.27	0.00095	10141.ENSCPOP00000003747,10141.ENSCPOP00000022545,10141.ENSCPOP00000032827	OAS3,OAS2,LOC100722668
GO Function	GO:0017111	Nucleoside-triphosphatase activity	14	589	0.65	0.0011	10141.ENSCPOP00000001442,10141.ENSCPOP00000001941,10141.ENSCPOP00000006451,10141.ENSCPOP00000013538,10141.ENSCPOP00000014116,10141.ENSCPOP00000014524,10141.ENSCPOP00000014777,10141.ENSCPOP00000015525,10141.ENSCPOP00000016659,10141.ENSCPOP00000016809,10141.ENSCPOP00000027541,10141.ENSCPOP00000028873,10141.ENSCPOP00000029993,10141.ENSCPOP00000030640	DDX58,LOC100714902,IFIH1,GBP1,LOC100717337,LOC100728392,DHX58,LOC100714179,LOC100730982,LOC100728946,LOC100729512,LOC100714455,IFGGC1,RAB20
GO Function	GO:0036094	Small molecule binding	31	2482	0.37	0.0011	10141.ENSCPOP00000001442,10141.ENSCPOP00000001497,10141.ENSCPOP00000001941,10141.ENSCPOP00000003747,10141.ENSCPOP00000004907,10141.ENSCPOP00000006451,10141.ENSCPOP00000008285,10141.ENSCPOP00000009290,10141.ENSCPOP00000010971,10141.ENSCPOP00000012858,10141.ENSCPOP00000013538,10141.ENSCPOP00000013855,10141.ENSCPOP00000014116,10141.ENSCPOP00000014329,10141.ENSCPOP00000014524,10141.ENSCPOP00000014777…	DDX58,ACVRL1,LOC100714902,OAS3,UBE2L6,IFIH1,NAMPT,HK3,EIF2AK2,LOC100733508,GBP1,EHD4,LOC100717337,TREX1,LOC100728392,DHX58,LOC100714179,Sik1,LOC100730982,LOC100728946,gpr109A,CNP,WARS1,OAS2,IDO1,LOC100729512,LOC100714455,IFGGC1,STING1,RAB20,LOC100722668
GO Function	GO:0032555	Purine ribonucleotide binding	26	1888	0.41	0.0013	10141.ENSCPOP00000001442,10141.ENSCPOP00000001497,10141.ENSCPOP00000001941,10141.ENSCPOP00000003747,10141.ENSCPOP00000004907,10141.ENSCPOP00000006451,10141.ENSCPOP00000009290,10141.ENSCPOP00000010971,10141.ENSCPOP00000013538,10141.ENSCPOP00000013855,10141.ENSCPOP00000014116,10141.ENSCPOP00000014524,10141.ENSCPOP00000014777,10141.ENSCPOP00000015525,10141.ENSCPOP00000015580,10141.ENSCPOP00000016659…	DDX58,ACVRL1,LOC100714902,OAS3,UBE2L6,IFIH1,HK3,EIF2AK2,GBP1,EHD4,LOC100717337,LOC100728392,DHX58,LOC100714179,Sik1,LOC100730982,LOC100728946,gpr109A,WARS1,OAS2,LOC100729512,LOC100714455,IFGGC1,STING1,RAB20,LOC100722668
GO Function	GO:0035639	Purine ribonucleoside triphosphate binding	25	1809	0.41	0.0017	10141.ENSCPOP00000001442,10141.ENSCPOP00000001497,10141.ENSCPOP00000001941,10141.ENSCPOP00000003747,10141.ENSCPOP00000004907,10141.ENSCPOP00000006451,10141.ENSCPOP00000009290,10141.ENSCPOP00000010971,10141.ENSCPOP00000013538,10141.ENSCPOP00000013855,10141.ENSCPOP00000014116,10141.ENSCPOP00000014524,10141.ENSCPOP00000014777,10141.ENSCPOP00000015525,10141.ENSCPOP00000015580,10141.ENSCPOP00000016659…	DDX58,ACVRL1,LOC100714902,OAS3,UBE2L6,IFIH1,HK3,EIF2AK2,GBP1,EHD4,LOC100717337,LOC100728392,DHX58,LOC100714179,Sik1,LOC100730982,LOC100728946,gpr109A,WARS1,OAS2,LOC100729512,LOC100714455,IFGGC1,RAB20,LOC100722668
GO Function	GO:0003824	Catalytic activity	50	5485	0.23	0.0021	10141.ENSCPOP00000000488,10141.ENSCPOP00000001000,10141.ENSCPOP00000001181,10141.ENSCPOP00000001442,10141.ENSCPOP00000001497,10141.ENSCPOP00000001920,10141.ENSCPOP00000001941,10141.ENSCPOP00000003747,10141.ENSCPOP00000004907,10141.ENSCPOP00000006451,10141.ENSCPOP00000006724,10141.ENSCPOP00000007138,10141.ENSCPOP00000007290,10141.ENSCPOP00000007699,10141.ENSCPOP00000008285,10141.ENSCPOP00000009290…	Usp18,CMPK2,PML,DDX58,ACVRL1,PSMB9,LOC100714902,OAS3,UBE2L6,IFIH1,B3GLCT,CA2,RSAD2,ZBP1,NAMPT,HK3,CTSS,PARP12,EIF2AK2,TRIM25,Trim58,PTPRO,MOV10,GBP1,TLR4,LOC100717337,TREX1,LOC100728392,CASP10,DHX58,LOC100714179,Sik1,LOC100730982,LOC100728946,CNP,WARS1,OAS1,OAS2,SULF2,Herc5,IDO1,CDKN1A,LOC100715128,LOC100729512,LOC100714455,IFGGC1,RAB20,Rnase6,DTX3L,LOC100722668
GO Function	GO:0044389	Ubiquitin-like protein ligase binding	10	326	0.76	0.0021	10141.ENSCPOP00000001181,10141.ENSCPOP00000001442,10141.ENSCPOP00000004907,10141.ENSCPOP00000011400,10141.ENSCPOP00000013454,10141.ENSCPOP00000014611,10141.ENSCPOP00000016683,10141.ENSCPOP00000025807,10141.ENSCPOP00000030449,10141.ENSCPOP00000032554	PML,DDX58,UBE2L6,STAT1,STAT2,CASP10,ISG15,CDKN1A,STING1,DTX3L
GO Function	GO:1901363	Heterocyclic compound binding	49	5334	0.23	0.0021	10141.ENSCPOP00000001442,10141.ENSCPOP00000001497,10141.ENSCPOP00000001941,10141.ENSCPOP00000003747,10141.ENSCPOP00000004907,10141.ENSCPOP00000006451,10141.ENSCPOP00000007699,10141.ENSCPOP00000008285,10141.ENSCPOP00000009290,10141.ENSCPOP00000009940,10141.ENSCPOP00000010971,10141.ENSCPOP00000011400,10141.ENSCPOP00000013099,10141.ENSCPOP00000013454,10141.ENSCPOP00000013538,10141.ENSCPOP00000013855…	DDX58,ACVRL1,LOC100714902,OAS3,UBE2L6,IFIH1,ZBP1,NAMPT,HK3,NLRC5,EIF2AK2,STAT1,MOV10,STAT2,GBP1,EHD4,FOSB,LOC100717337,TREX1,LOC100728392,DHX58,LOC100714179,Sik1,LOC100730982,LOC100728946,gpr109A,CNP,WARS1,SHFL,IFIT5,EGR1,OAS1,FOS,MAFB,OAS2,Herc5,IDO1,IRF7,TLR3,LOC100729512,IFIT1B,ENSCPOP00000028206,LOC100714455,IFGGC1,STING1,IFIT3,RAB20,Rnase6,LOC100722668
GO Function	GO:0097159	Organic cyclic compound binding	49	5395	0.23	0.0024	10141.ENSCPOP00000001442,10141.ENSCPOP00000001497,10141.ENSCPOP00000001941,10141.ENSCPOP00000003747,10141.ENSCPOP00000004907,10141.ENSCPOP00000006451,10141.ENSCPOP00000007699,10141.ENSCPOP00000008285,10141.ENSCPOP00000009290,10141.ENSCPOP00000009940,10141.ENSCPOP00000010971,10141.ENSCPOP00000011400,10141.ENSCPOP00000013099,10141.ENSCPOP00000013454,10141.ENSCPOP00000013538,10141.ENSCPOP00000013855…	DDX58,ACVRL1,LOC100714902,OAS3,UBE2L6,IFIH1,ZBP1,NAMPT,HK3,NLRC5,EIF2AK2,STAT1,MOV10,STAT2,GBP1,EHD4,FOSB,LOC100717337,TREX1,LOC100728392,DHX58,LOC100714179,Sik1,LOC100730982,LOC100728946,gpr109A,CNP,WARS1,SHFL,IFIT5,EGR1,OAS1,FOS,MAFB,OAS2,Herc5,IDO1,IRF7,TLR3,LOC100729512,IFIT1B,ENSCPOP00000028206,LOC100714455,IFGGC1,STING1,IFIT3,RAB20,Rnase6,LOC100722668
GO Function	GO:0005164	Tumor necrosis factor receptor binding	4	32	1.37	0.0056	10141.ENSCPOP00000011400,10141.ENSCPOP00000014611,10141.ENSCPOP00000031080,10141.ENSCPOP00000031221	STAT1,CASP10,TNFSF10,TNFSF13B
GO Function	GO:0043168	Anion binding	27	2394	0.32	0.0156	10141.ENSCPOP00000001442,10141.ENSCPOP00000001497,10141.ENSCPOP00000001941,10141.ENSCPOP00000003747,10141.ENSCPOP00000004907,10141.ENSCPOP00000006451,10141.ENSCPOP00000009290,10141.ENSCPOP00000010971,10141.ENSCPOP00000013538,10141.ENSCPOP00000013855,10141.ENSCPOP00000014116,10141.ENSCPOP00000014524,10141.ENSCPOP00000014777,10141.ENSCPOP00000015525,10141.ENSCPOP00000015580,10141.ENSCPOP00000016659…	DDX58,ACVRL1,LOC100714902,OAS3,UBE2L6,IFIH1,HK3,EIF2AK2,GBP1,EHD4,LOC100717337,LOC100728392,DHX58,LOC100714179,Sik1,LOC100730982,LOC100728946,gpr109A,WARS1,OAS2,AGRN,LOC100729512,LOC100714455,IFGGC1,STING1,RAB20,LOC100722668
GO Function	GO:0016787	Hydrolase activity	26	2286	0.33	0.0176	10141.ENSCPOP00000000488,10141.ENSCPOP00000001442,10141.ENSCPOP00000001920,10141.ENSCPOP00000001941,10141.ENSCPOP00000006451,10141.ENSCPOP00000007138,10141.ENSCPOP00000007699,10141.ENSCPOP00000009541,10141.ENSCPOP00000012963,10141.ENSCPOP00000013538,10141.ENSCPOP00000013667,10141.ENSCPOP00000014116,10141.ENSCPOP00000014329,10141.ENSCPOP00000014524,10141.ENSCPOP00000014611,10141.ENSCPOP00000014777…	Usp18,DDX58,PSMB9,LOC100714902,IFIH1,CA2,ZBP1,CTSS,PTPRO,GBP1,TLR4,LOC100717337,TREX1,LOC100728392,CASP10,DHX58,LOC100714179,LOC100730982,LOC100728946,CNP,SULF2,LOC100729512,LOC100714455,IFGGC1,RAB20,Rnase6
GO Function	GO:0000979	RNA polymerase II core promoter sequence-specific DNA binding	3	17	1.52	0.019	10141.ENSCPOP00000011400,10141.ENSCPOP00000020348,10141.ENSCPOP00000021851	STAT1,EGR1,FOS
GO Function	GO:0003723	RNA binding	17	1222	0.41	0.0319	10141.ENSCPOP00000001442,10141.ENSCPOP00000003747,10141.ENSCPOP00000006451,10141.ENSCPOP00000007699,10141.ENSCPOP00000010971,10141.ENSCPOP00000013099,10141.ENSCPOP00000014777,10141.ENSCPOP00000017343,10141.ENSCPOP00000018598,10141.ENSCPOP00000019739,10141.ENSCPOP00000021818,10141.ENSCPOP00000022545,10141.ENSCPOP00000024705,10141.ENSCPOP00000026209,10141.ENSCPOP00000027590,10141.ENSCPOP00000030518…	DDX58,OAS3,IFIH1,ZBP1,EIF2AK2,MOV10,DHX58,CNP,SHFL,IFIT5,OAS1,OAS2,Herc5,TLR3,IFIT1B,IFIT3,LOC100722668
GO Function	GO:0005126	Cytokine receptor binding	7	239	0.74	0.0391	10141.ENSCPOP00000007401,10141.ENSCPOP00000011400,10141.ENSCPOP00000014611,10141.ENSCPOP00000023130,10141.ENSCPOP00000023256,10141.ENSCPOP00000031080,10141.ENSCPOP00000031221	IL15,STAT1,CASP10,Osm,CXCL10,TNFSF10,TNFSF13B
GO Function	GO:0042296	ISG15 transferase activity	2	4	1.97	0.0447	10141.ENSCPOP00000004907,10141.ENSCPOP00000024705	UBE2L6,Herc5
GO Function	GO:0043167	Ion binding	44	5214	0.2	0.0447	10141.ENSCPOP00000001181,10141.ENSCPOP00000001442,10141.ENSCPOP00000001497,10141.ENSCPOP00000001941,10141.ENSCPOP00000003747,10141.ENSCPOP00000004907,10141.ENSCPOP00000006451,10141.ENSCPOP00000007138,10141.ENSCPOP00000007290,10141.ENSCPOP00000009290,10141.ENSCPOP00000010080,10141.ENSCPOP00000010971,10141.ENSCPOP00000012112,10141.ENSCPOP00000012858,10141.ENSCPOP00000012888,10141.ENSCPOP00000013538…	PML,DDX58,ACVRL1,LOC100714902,OAS3,UBE2L6,IFIH1,CA2,RSAD2,HK3,PARP12,EIF2AK2,TRIM25,LOC100733508,Trim58,GBP1,EHD4,LOC100717337,TREX1,LOC100728392,DHX58,LOC100714179,Sik1,Xaf1,LOC100730982,LOC100728946,gpr109A,WARS1,EGR1,OAS2,SULF2,IDO1,CDKN1A,AGRN,LOC100715128,LOC100729512,ENSCPOP00000028206,LOC100714455,IFGGC1,STING1,RAB20,TNFSF10,DTX3L,LOC100722668
GO Component	GO:0005829	Cytosol	38	3366	0.32	0.0034	10141.ENSCPOP00000000488,10141.ENSCPOP00000001181,10141.ENSCPOP00000001920,10141.ENSCPOP00000003747,10141.ENSCPOP00000007138,10141.ENSCPOP00000007401,10141.ENSCPOP00000007699,10141.ENSCPOP00000009290,10141.ENSCPOP00000009940,10141.ENSCPOP00000010971,10141.ENSCPOP00000012112,10141.ENSCPOP00000013099,10141.ENSCPOP00000013206,10141.ENSCPOP00000013454,10141.ENSCPOP00000013538,10141.ENSCPOP00000014329…	Usp18,PML,PSMB9,OAS3,CA2,IL15,ZBP1,HK3,NLRC5,EIF2AK2,TRIM25,MOV10,RGS1,STAT2,GBP1,TREX1,LOC100728392,CASP10,Sik1,ISG15,WARS1,IFIT5,OAS1,FOS,OAS2,Herc5,IDO1,CDKN1A,IRF7,RIN2,ATXN7L1,LOC100715128,LOC100729512,IFIT1B,STING1,IFIT3,DTX3L,LOC100722668
STRING clusters	CL:10646	Mixed, incl. Antiviral mechanism by IFN-stimulated genes, and Regulation of translational initiation in response to stress	20	31	2.08	1.13e-29	10141.ENSCPOP00000000488,10141.ENSCPOP00000001442,10141.ENSCPOP00000003747,10141.ENSCPOP00000006451,10141.ENSCPOP00000007290,10141.ENSCPOP00000010971,10141.ENSCPOP00000012112,10141.ENSCPOP00000014116,10141.ENSCPOP00000014777,10141.ENSCPOP00000016683,10141.ENSCPOP00000019088,10141.ENSCPOP00000019739,10141.ENSCPOP00000021818,10141.ENSCPOP00000022545,10141.ENSCPOP00000024705,10141.ENSCPOP00000024770…	Usp18,DDX58,OAS3,IFIH1,RSAD2,EIF2AK2,TRIM25,LOC100717337,DHX58,ISG15,SAMD9L,IFIT5,OAS1,OAS2,Herc5,SAMD9,IFIT1B,IFIT3,DTX3L,LOC100722668
STRING clusters	CL:10641	Mixed, incl. Antiviral mechanism by IFN-stimulated genes, and Regulation of translational initiation in response to stress	21	48	1.91	5.6e-29	10141.ENSCPOP00000000488,10141.ENSCPOP00000001442,10141.ENSCPOP00000003747,10141.ENSCPOP00000006451,10141.ENSCPOP00000007290,10141.ENSCPOP00000010080,10141.ENSCPOP00000010971,10141.ENSCPOP00000012112,10141.ENSCPOP00000014116,10141.ENSCPOP00000014777,10141.ENSCPOP00000016683,10141.ENSCPOP00000019088,10141.ENSCPOP00000019739,10141.ENSCPOP00000021818,10141.ENSCPOP00000022545,10141.ENSCPOP00000024705…	Usp18,DDX58,OAS3,IFIH1,RSAD2,PARP12,EIF2AK2,TRIM25,LOC100717337,DHX58,ISG15,SAMD9L,IFIT5,OAS1,OAS2,Herc5,SAMD9,IFIT1B,IFIT3,DTX3L,LOC100722668
STRING clusters	CL:10649	Mixed, incl. OAS antiviral response, and C-terminal domain of RIG-I	15	19	2.17	3.42e-23	10141.ENSCPOP00000000488,10141.ENSCPOP00000001442,10141.ENSCPOP00000003747,10141.ENSCPOP00000006451,10141.ENSCPOP00000007290,10141.ENSCPOP00000012112,10141.ENSCPOP00000014116,10141.ENSCPOP00000014777,10141.ENSCPOP00000016683,10141.ENSCPOP00000019088,10141.ENSCPOP00000021818,10141.ENSCPOP00000022545,10141.ENSCPOP00000024705,10141.ENSCPOP00000032554,10141.ENSCPOP00000032827	Usp18,DDX58,OAS3,IFIH1,RSAD2,TRIM25,LOC100717337,DHX58,ISG15,SAMD9L,OAS1,OAS2,Herc5,DTX3L,LOC100722668
STRING clusters	CL:10652	Mixed, incl. C-terminal domain of RIG-I, and 2-5-oligoadenylate synthetase 1, domain 2/C-terminal	9	10	2.23	1.36e-13	10141.ENSCPOP00000000488,10141.ENSCPOP00000001442,10141.ENSCPOP00000006451,10141.ENSCPOP00000007290,10141.ENSCPOP00000012112,10141.ENSCPOP00000014777,10141.ENSCPOP00000016683,10141.ENSCPOP00000024705,10141.ENSCPOP00000032827	Usp18,DDX58,IFIH1,RSAD2,TRIM25,DHX58,ISG15,Herc5,LOC100722668
STRING clusters	CL:10655	C-terminal domain of RIG-I, and Positive regulation of protein oligomerization	5	5	2.27	5.31e-07	10141.ENSCPOP00000000488,10141.ENSCPOP00000006451,10141.ENSCPOP00000007290,10141.ENSCPOP00000014777,10141.ENSCPOP00000016683	Usp18,IFIH1,RSAD2,DHX58,ISG15
STRING clusters	CL:2642	Immunity-related GTPases-like, and Protein cordon-bleu-like	6	15	1.87	5.31e-07	10141.ENSCPOP00000014524,10141.ENSCPOP00000015525,10141.ENSCPOP00000016809,10141.ENSCPOP00000027541,10141.ENSCPOP00000028873,10141.ENSCPOP00000029993	LOC100728392,LOC100714179,LOC100728946,LOC100729512,LOC100714455,IFGGC1
STRING clusters	CL:2644	Immunity-related GTPases-like	5	7	2.12	1.29e-06	10141.ENSCPOP00000014524,10141.ENSCPOP00000015525,10141.ENSCPOP00000027541,10141.ENSCPOP00000028873,10141.ENSCPOP00000029993	LOC100728392,LOC100714179,LOC100729512,LOC100714455,IFGGC1
STRING clusters	CL:10693	Eukaryotic translation initiation factor 2alpha kinase activity, and Cellular response to interferon-alpha	3	6	1.97	0.0047	10141.ENSCPOP00000019739,10141.ENSCPOP00000027590,10141.ENSCPOP00000030518	IFIT5,IFIT1B,IFIT3
STRING clusters	CL:1210	Mixed, incl. TNF signaling pathway, and MAPK cascade	8	196	0.88	0.0047	10141.ENSCPOP00000007699,10141.ENSCPOP00000014076,10141.ENSCPOP00000014611,10141.ENSCPOP00000016043,10141.ENSCPOP00000021851,10141.ENSCPOP00000025848,10141.ENSCPOP00000030449,10141.ENSCPOP00000031080	ZBP1,FOSB,CASP10,Xaf1,FOS,IRF7,STING1,TNFSF10
STRING clusters	CL:1216	TNF signaling, and I-kappaB kinase/NF-kappaB signaling	5	71	1.12	0.0166	10141.ENSCPOP00000007699,10141.ENSCPOP00000014611,10141.ENSCPOP00000025848,10141.ENSCPOP00000030449,10141.ENSCPOP00000031080	ZBP1,CASP10,IRF7,STING1,TNFSF10
STRING clusters	CL:2028	MyD88-dependent toll-like receptor signaling pathway, and Toll-like receptor 4 binding	3	11	1.71	0.0166	10141.ENSCPOP00000013667,10141.ENSCPOP00000026209,10141.ENSCPOP00000032327	TLR4,TLR3,UNC93B1
STRING clusters	CL:25199	Transcription factor STAT, and FERM F1 lobe ubiquitin-like domain	3	11	1.71	0.0166	10141.ENSCPOP00000011400,10141.ENSCPOP00000013454,10141.ENSCPOP00000019221	STAT1,STAT2,SOCS1
STRING clusters	CL:1211	Mixed, incl. TNF signaling pathway, and MAPK cascade	7	181	0.86	0.0171	10141.ENSCPOP00000007699,10141.ENSCPOP00000014076,10141.ENSCPOP00000014611,10141.ENSCPOP00000021851,10141.ENSCPOP00000025848,10141.ENSCPOP00000030449,10141.ENSCPOP00000031080	ZBP1,FOSB,CASP10,FOS,IRF7,STING1,TNFSF10
STRING clusters	CL:25193	JAK-STAT signaling pathway	5	79	1.07	0.0208	10141.ENSCPOP00000007401,10141.ENSCPOP00000011400,10141.ENSCPOP00000013454,10141.ENSCPOP00000019221,10141.ENSCPOP00000023130	IL15,STAT1,STAT2,SOCS1,Osm
STRING clusters	CL:1330	Regulation by c-FLIP, and Execution phase of necroptosis	3	14	1.6	0.0216	10141.ENSCPOP00000007699,10141.ENSCPOP00000014611,10141.ENSCPOP00000031080	ZBP1,CASP10,TNFSF10
STRING clusters	CL:25196	Interleukin-2 family signaling, and Regulation of IFNG signaling	4	43	1.24	0.0245	10141.ENSCPOP00000007401,10141.ENSCPOP00000011400,10141.ENSCPOP00000013454,10141.ENSCPOP00000019221	IL15,STAT1,STAT2,SOCS1
KEGG	map05160	Hepatitis C	18	154	1.34	4.54e-16	10141.ENSCPOP00000001442,10141.ENSCPOP00000003747,10141.ENSCPOP00000007290,10141.ENSCPOP00000010971,10141.ENSCPOP00000011400,10141.ENSCPOP00000013454,10141.ENSCPOP00000014116,10141.ENSCPOP00000014611,10141.ENSCPOP00000016659,10141.ENSCPOP00000019739,10141.ENSCPOP00000021818,10141.ENSCPOP00000022545,10141.ENSCPOP00000023256,10141.ENSCPOP00000025807,10141.ENSCPOP00000025848,10141.ENSCPOP00000026209…	DDX58,OAS3,RSAD2,EIF2AK2,STAT1,STAT2,LOC100717337,CASP10,LOC100730982,IFIT5,OAS1,OAS2,CXCL10,CDKN1A,IRF7,TLR3,IFIT1B,IFIT3
KEGG	map05164	Influenza A	19	193	1.26	4.54e-16	10141.ENSCPOP00000001181,10141.ENSCPOP00000001442,10141.ENSCPOP00000003747,10141.ENSCPOP00000006451,10141.ENSCPOP00000007290,10141.ENSCPOP00000010971,10141.ENSCPOP00000011400,10141.ENSCPOP00000012112,10141.ENSCPOP00000013454,10141.ENSCPOP00000013667,10141.ENSCPOP00000014116,10141.ENSCPOP00000014611,10141.ENSCPOP00000016659,10141.ENSCPOP00000021818,10141.ENSCPOP00000022545,10141.ENSCPOP00000023256…	PML,DDX58,OAS3,IFIH1,RSAD2,EIF2AK2,STAT1,TRIM25,STAT2,TLR4,LOC100717337,CASP10,LOC100730982,OAS1,OAS2,CXCL10,IRF7,TLR3,TNFSF10
KEGG	map05162	Measles	14	146	1.25	1.62e-11	10141.ENSCPOP00000001442,10141.ENSCPOP00000003747,10141.ENSCPOP00000006451,10141.ENSCPOP00000010971,10141.ENSCPOP00000011400,10141.ENSCPOP00000013454,10141.ENSCPOP00000013667,10141.ENSCPOP00000014116,10141.ENSCPOP00000014611,10141.ENSCPOP00000016659,10141.ENSCPOP00000021818,10141.ENSCPOP00000021851,10141.ENSCPOP00000022545,10141.ENSCPOP00000025848	DDX58,OAS3,IFIH1,EIF2AK2,STAT1,STAT2,TLR4,LOC100717337,CASP10,LOC100730982,OAS1,FOS,OAS2,IRF7
KEGG	map04622	RIG-I-like receptor signaling pathway	9	76	1.34	6.14e-08	10141.ENSCPOP00000001442,10141.ENSCPOP00000006451,10141.ENSCPOP00000012112,10141.ENSCPOP00000014611,10141.ENSCPOP00000014777,10141.ENSCPOP00000016683,10141.ENSCPOP00000023256,10141.ENSCPOP00000025848,10141.ENSCPOP00000030449	DDX58,IFIH1,TRIM25,CASP10,DHX58,ISG15,CXCL10,IRF7,STING1
KEGG	map04621	NOD-like receptor signaling pathway	13	256	0.98	1.3e-07	10141.ENSCPOP00000001941,10141.ENSCPOP00000003747,10141.ENSCPOP00000008285,10141.ENSCPOP00000009940,10141.ENSCPOP00000011400,10141.ENSCPOP00000013454,10141.ENSCPOP00000013538,10141.ENSCPOP00000013667,10141.ENSCPOP00000014611,10141.ENSCPOP00000021818,10141.ENSCPOP00000022545,10141.ENSCPOP00000025848,10141.ENSCPOP00000030449	LOC100714902,OAS3,NAMPT,NLRC5,STAT1,STAT2,GBP1,TLR4,CASP10,OAS1,OAS2,IRF7,STING1
KEGG	map05169	Epstein-Barr virus infection	12	236	0.98	4.7e-07	10141.ENSCPOP00000001442,10141.ENSCPOP00000003747,10141.ENSCPOP00000010971,10141.ENSCPOP00000011400,10141.ENSCPOP00000013454,10141.ENSCPOP00000014611,10141.ENSCPOP00000016683,10141.ENSCPOP00000021818,10141.ENSCPOP00000022545,10141.ENSCPOP00000023256,10141.ENSCPOP00000025807,10141.ENSCPOP00000025848	DDX58,OAS3,EIF2AK2,STAT1,STAT2,CASP10,ISG15,OAS1,OAS2,CXCL10,CDKN1A,IRF7
KEGG	map05161	Hepatitis B	10	162	1.06	1.36e-06	10141.ENSCPOP00000001442,10141.ENSCPOP00000006451,10141.ENSCPOP00000011400,10141.ENSCPOP00000013454,10141.ENSCPOP00000013667,10141.ENSCPOP00000014611,10141.ENSCPOP00000021851,10141.ENSCPOP00000025807,10141.ENSCPOP00000025848,10141.ENSCPOP00000026209	DDX58,IFIH1,STAT1,STAT2,TLR4,CASP10,FOS,CDKN1A,IRF7,TLR3
KEGG	map05168	Herpes simplex virus 1 infection	13	378	0.81	6.81e-06	10141.ENSCPOP00000001181,10141.ENSCPOP00000001442,10141.ENSCPOP00000003747,10141.ENSCPOP00000006451,10141.ENSCPOP00000010971,10141.ENSCPOP00000011400,10141.ENSCPOP00000013454,10141.ENSCPOP00000014611,10141.ENSCPOP00000021818,10141.ENSCPOP00000022545,10141.ENSCPOP00000025848,10141.ENSCPOP00000026209,10141.ENSCPOP00000030449	PML,DDX58,OAS3,IFIH1,EIF2AK2,STAT1,STAT2,CASP10,OAS1,OAS2,IRF7,TLR3,STING1
KEGG	map04668	TNF signaling pathway	8	123	1.08	1.91e-05	10141.ENSCPOP00000007401,10141.ENSCPOP00000014611,10141.ENSCPOP00000015525,10141.ENSCPOP00000016809,10141.ENSCPOP00000021851,10141.ENSCPOP00000023256,10141.ENSCPOP00000028873,10141.ENSCPOP00000029993	IL15,CASP10,LOC100714179,LOC100728946,FOS,CXCL10,LOC100714455,IFGGC1
KEGG	map04623	Cytosolic DNA-sensing pathway	6	60	1.27	4.82e-05	10141.ENSCPOP00000001442,10141.ENSCPOP00000007699,10141.ENSCPOP00000014329,10141.ENSCPOP00000023256,10141.ENSCPOP00000025848,10141.ENSCPOP00000030449	DDX58,ZBP1,TREX1,CXCL10,IRF7,STING1
KEGG	map04620	Toll-like receptor signaling pathway	7	102	1.11	5.97e-05	10141.ENSCPOP00000011400,10141.ENSCPOP00000013667,10141.ENSCPOP00000014611,10141.ENSCPOP00000021851,10141.ENSCPOP00000023256,10141.ENSCPOP00000025848,10141.ENSCPOP00000026209	STAT1,TLR4,CASP10,FOS,CXCL10,IRF7,TLR3
KEGG	map04217	Necroptosis	8	180	0.92	0.00022	10141.ENSCPOP00000007699,10141.ENSCPOP00000010971,10141.ENSCPOP00000011400,10141.ENSCPOP00000013454,10141.ENSCPOP00000013667,10141.ENSCPOP00000014611,10141.ENSCPOP00000026209,10141.ENSCPOP00000031080	ZBP1,EIF2AK2,STAT1,STAT2,TLR4,CASP10,TLR3,TNFSF10
KEGG	map05167	Kaposi sarcoma-associated herpesvirus infection	8	182	0.91	0.00022	10141.ENSCPOP00000010971,10141.ENSCPOP00000011400,10141.ENSCPOP00000013454,10141.ENSCPOP00000014611,10141.ENSCPOP00000021851,10141.ENSCPOP00000025807,10141.ENSCPOP00000025848,10141.ENSCPOP00000026209	EIF2AK2,STAT1,STAT2,CASP10,FOS,CDKN1A,IRF7,TLR3
KEGG	map05165	Human papillomavirus infection	10	355	0.72	0.00062	10141.ENSCPOP00000010971,10141.ENSCPOP00000011400,10141.ENSCPOP00000013454,10141.ENSCPOP00000014116,10141.ENSCPOP00000014611,10141.ENSCPOP00000016659,10141.ENSCPOP00000016683,10141.ENSCPOP00000025807,10141.ENSCPOP00000026209,10141.ENSCPOP00000032827	EIF2AK2,STAT1,STAT2,LOC100717337,CASP10,LOC100730982,ISG15,CDKN1A,TLR3,LOC100722668
KEGG	map05145	Toxoplasmosis	6	117	0.98	0.0012	10141.ENSCPOP00000011400,10141.ENSCPOP00000013667,10141.ENSCPOP00000014524,10141.ENSCPOP00000014611,10141.ENSCPOP00000019221,10141.ENSCPOP00000027541	STAT1,TLR4,LOC100728392,CASP10,SOCS1,LOC100729512
KEGG	map04380	Osteoclast differentiation	6	121	0.97	0.0013	10141.ENSCPOP00000011400,10141.ENSCPOP00000013454,10141.ENSCPOP00000014076,10141.ENSCPOP00000019221,10141.ENSCPOP00000021851,10141.ENSCPOP00000032089	STAT1,STAT2,FOSB,SOCS1,FOS,Fcgr4
KEGG	map05133	Pertussis	5	78	1.08	0.0017	10141.ENSCPOP00000013667,10141.ENSCPOP00000018854,10141.ENSCPOP00000021851,10141.ENSCPOP00000031712,10141.ENSCPOP00000031999	TLR4,H0W7A0_CAVPO,FOS,C1QA,C1QC
KEGG	map04630	JAK-STAT signaling pathway	6	152	0.87	0.0039	10141.ENSCPOP00000007401,10141.ENSCPOP00000011400,10141.ENSCPOP00000013454,10141.ENSCPOP00000019221,10141.ENSCPOP00000023130,10141.ENSCPOP00000025807	IL15,STAT1,STAT2,SOCS1,Osm,CDKN1A
KEGG	map05142	Chagas disease	5	125	0.87	0.0121	10141.ENSCPOP00000013667,10141.ENSCPOP00000014611,10141.ENSCPOP00000021851,10141.ENSCPOP00000031712,10141.ENSCPOP00000031999	TLR4,CASP10,FOS,C1QA,C1QC
KEGG	map05322	Systemic lupus erythematosus	5	143	0.81	0.0205	10141.ENSCPOP00000012888,10141.ENSCPOP00000018854,10141.ENSCPOP00000031712,10141.ENSCPOP00000031999,10141.ENSCPOP00000032089	Trim58,H0W7A0_CAVPO,C1QA,C1QC,Fcgr4
KEGG	map05152	Tuberculosis	6	217	0.71	0.0206	10141.ENSCPOP00000009541,10141.ENSCPOP00000011400,10141.ENSCPOP00000012858,10141.ENSCPOP00000013667,10141.ENSCPOP00000014611,10141.ENSCPOP00000032089	CTSS,STAT1,LOC100733508,TLR4,CASP10,Fcgr4
KEGG	map04657	IL-17 signaling pathway	4	101	0.87	0.0382	10141.ENSCPOP00000014076,10141.ENSCPOP00000014611,10141.ENSCPOP00000021851,10141.ENSCPOP00000023256	FOSB,CASP10,FOS,CXCL10
KEGG	map05140	Leishmaniasis	4	104	0.86	0.0404	10141.ENSCPOP00000011400,10141.ENSCPOP00000013667,10141.ENSCPOP00000021851,10141.ENSCPOP00000032089	STAT1,TLR4,FOS,Fcgr4
Reactome	MAP-913531	Interferon Signaling	24	142	1.5	6.71e-25	10141.ENSCPOP00000000488,10141.ENSCPOP00000001442,10141.ENSCPOP00000001941,10141.ENSCPOP00000003747,10141.ENSCPOP00000004907,10141.ENSCPOP00000007290,10141.ENSCPOP00000010971,10141.ENSCPOP00000011400,10141.ENSCPOP00000012112,10141.ENSCPOP00000013454,10141.ENSCPOP00000013538,10141.ENSCPOP00000014116,10141.ENSCPOP00000016659,10141.ENSCPOP00000016683,10141.ENSCPOP00000019221,10141.ENSCPOP00000019739…	Usp18,DDX58,LOC100714902,OAS3,UBE2L6,RSAD2,EIF2AK2,STAT1,TRIM25,STAT2,GBP1,LOC100717337,LOC100730982,ISG15,SOCS1,IFIT5,EGR1,OAS1,OAS2,Herc5,LOC100715128,IFIT1B,IFIT3,LOC100722668
Reactome	MAP-168256	Immune System	58	2398	0.65	1.52e-23	10141.ENSCPOP00000000488,10141.ENSCPOP00000001442,10141.ENSCPOP00000001920,10141.ENSCPOP00000001941,10141.ENSCPOP00000003747,10141.ENSCPOP00000004907,10141.ENSCPOP00000007290,10141.ENSCPOP00000007401,10141.ENSCPOP00000007699,10141.ENSCPOP00000009290,10141.ENSCPOP00000009541,10141.ENSCPOP00000009940,10141.ENSCPOP00000010971,10141.ENSCPOP00000011400,10141.ENSCPOP00000012112,10141.ENSCPOP00000012858…	Usp18,DDX58,PSMB9,LOC100714902,OAS3,UBE2L6,RSAD2,IL15,ZBP1,HK3,CTSS,NLRC5,EIF2AK2,STAT1,TRIM25,LOC100733508,Trim58,STAT2,GBP1,TLR4,LOC100717337,TREX1,LOC100728392,CASP10,DHX58,LOC100714179,LOC100730982,ISG15,LOC100728946,H0W7A0_CAVPO,SOCS1,IFIT5,EGR1,OAS1,FOS,OAS2,LOC101788125,Osm,SULF2,Herc5,CDKN1A,IRF7,TLR3,LOC100715128,LOC100729512,IFIT1B,LOC100714455,IFGGC1,STING1,IFIT3,TNFSF13B,Rnase6,C1QA,C…
Reactome	MAP-1280215	Cytokine Signaling in Immune system	32	601	1	2.99e-20	10141.ENSCPOP00000000488,10141.ENSCPOP00000001442,10141.ENSCPOP00000001920,10141.ENSCPOP00000001941,10141.ENSCPOP00000003747,10141.ENSCPOP00000004907,10141.ENSCPOP00000007290,10141.ENSCPOP00000007401,10141.ENSCPOP00000009940,10141.ENSCPOP00000010971,10141.ENSCPOP00000011400,10141.ENSCPOP00000012112,10141.ENSCPOP00000013454,10141.ENSCPOP00000013538,10141.ENSCPOP00000014116,10141.ENSCPOP00000014611…	Usp18,DDX58,PSMB9,LOC100714902,OAS3,UBE2L6,RSAD2,IL15,NLRC5,EIF2AK2,STAT1,TRIM25,STAT2,GBP1,LOC100717337,CASP10,LOC100730982,ISG15,SOCS1,IFIT5,EGR1,OAS1,FOS,OAS2,Osm,Herc5,CDKN1A,LOC100715128,IFIT1B,IFIT3,TNFSF13B,LOC100722668
Reactome	MAP-1169410	Antiviral mechanism by IFN-stimulated genes	16	56	1.73	1.61e-19	10141.ENSCPOP00000000488,10141.ENSCPOP00000001442,10141.ENSCPOP00000003747,10141.ENSCPOP00000004907,10141.ENSCPOP00000010971,10141.ENSCPOP00000011400,10141.ENSCPOP00000012112,10141.ENSCPOP00000014116,10141.ENSCPOP00000016659,10141.ENSCPOP00000016683,10141.ENSCPOP00000019739,10141.ENSCPOP00000021818,10141.ENSCPOP00000022545,10141.ENSCPOP00000024705,10141.ENSCPOP00000027590,10141.ENSCPOP00000032827	Usp18,DDX58,OAS3,UBE2L6,EIF2AK2,STAT1,TRIM25,LOC100717337,LOC100730982,ISG15,IFIT5,OAS1,OAS2,Herc5,IFIT1B,LOC100722668
Reactome	MAP-1169408	ISG15 antiviral mechanism	12	48	1.67	1.01e-13	10141.ENSCPOP00000000488,10141.ENSCPOP00000001442,10141.ENSCPOP00000004907,10141.ENSCPOP00000010971,10141.ENSCPOP00000011400,10141.ENSCPOP00000012112,10141.ENSCPOP00000014116,10141.ENSCPOP00000016659,10141.ENSCPOP00000016683,10141.ENSCPOP00000019739,10141.ENSCPOP00000024705,10141.ENSCPOP00000027590	Usp18,DDX58,UBE2L6,EIF2AK2,STAT1,TRIM25,LOC100717337,LOC100730982,ISG15,IFIT5,Herc5,IFIT1B
Reactome	MAP-909733	Interferon alpha/beta signaling	12	53	1.63	2.38e-13	10141.ENSCPOP00000000488,10141.ENSCPOP00000003747,10141.ENSCPOP00000007290,10141.ENSCPOP00000011400,10141.ENSCPOP00000013454,10141.ENSCPOP00000014116,10141.ENSCPOP00000016659,10141.ENSCPOP00000019221,10141.ENSCPOP00000020348,10141.ENSCPOP00000021818,10141.ENSCPOP00000022545,10141.ENSCPOP00000030518	Usp18,OAS3,RSAD2,STAT1,STAT2,LOC100717337,LOC100730982,SOCS1,EGR1,OAS1,OAS2,IFIT3
Reactome	MAP-168249	Innate Immune System	32	1323	0.65	5.31e-11	10141.ENSCPOP00000000488,10141.ENSCPOP00000001442,10141.ENSCPOP00000001920,10141.ENSCPOP00000007699,10141.ENSCPOP00000009290,10141.ENSCPOP00000009541,10141.ENSCPOP00000009940,10141.ENSCPOP00000012858,10141.ENSCPOP00000012888,10141.ENSCPOP00000013667,10141.ENSCPOP00000014329,10141.ENSCPOP00000014524,10141.ENSCPOP00000014611,10141.ENSCPOP00000014777,10141.ENSCPOP00000015525,10141.ENSCPOP00000016809…	Usp18,DDX58,PSMB9,ZBP1,HK3,CTSS,NLRC5,LOC100733508,Trim58,TLR4,TREX1,LOC100728392,CASP10,DHX58,LOC100714179,LOC100728946,H0W7A0_CAVPO,FOS,LOC101788125,SULF2,Herc5,IRF7,TLR3,LOC100729512,LOC100714455,IFGGC1,STING1,Rnase6,C1QA,C1QC,Fcgr4,UNC93B1
Reactome	MAP-2855086	Ficolins bind to repetitive carbohydrate structures on the target cell surface	6	16	1.84	2.92e-07	10141.ENSCPOP00000014524,10141.ENSCPOP00000015525,10141.ENSCPOP00000016809,10141.ENSCPOP00000027541,10141.ENSCPOP00000028873,10141.ENSCPOP00000029993	LOC100728392,LOC100714179,LOC100728946,LOC100729512,LOC100714455,IFGGC1
Reactome	MAP-877300	Interferon gamma signaling	8	58	1.41	4.12e-07	10141.ENSCPOP00000001941,10141.ENSCPOP00000003747,10141.ENSCPOP00000011400,10141.ENSCPOP00000013538,10141.ENSCPOP00000019221,10141.ENSCPOP00000021818,10141.ENSCPOP00000022545,10141.ENSCPOP00000027072	LOC100714902,OAS3,STAT1,GBP1,SOCS1,OAS1,OAS2,LOC100715128
Reactome	MAP-166662	Lectin pathway of complement activation	6	21	1.73	8.74e-07	10141.ENSCPOP00000014524,10141.ENSCPOP00000015525,10141.ENSCPOP00000016809,10141.ENSCPOP00000027541,10141.ENSCPOP00000028873,10141.ENSCPOP00000029993	LOC100728392,LOC100714179,LOC100728946,LOC100729512,LOC100714455,IFGGC1
Reactome	MAP-166663	Initial triggering of complement	9	97	1.24	8.74e-07	10141.ENSCPOP00000014524,10141.ENSCPOP00000015525,10141.ENSCPOP00000016809,10141.ENSCPOP00000018854,10141.ENSCPOP00000027541,10141.ENSCPOP00000028873,10141.ENSCPOP00000029993,10141.ENSCPOP00000031712,10141.ENSCPOP00000031999	LOC100728392,LOC100714179,LOC100728946,H0W7A0_CAVPO,LOC100729512,LOC100714455,IFGGC1,C1QA,C1QC
Reactome	MAP-8983711	OAS antiviral response	5	9	2.02	1.06e-06	10141.ENSCPOP00000001442,10141.ENSCPOP00000003747,10141.ENSCPOP00000021818,10141.ENSCPOP00000022545,10141.ENSCPOP00000032827	DDX58,OAS3,OAS1,OAS2,LOC100722668
Reactome	MAP-166786	Creation of C4 and C2 activators	8	81	1.27	3.17e-06	10141.ENSCPOP00000014524,10141.ENSCPOP00000015525,10141.ENSCPOP00000016809,10141.ENSCPOP00000027541,10141.ENSCPOP00000028873,10141.ENSCPOP00000029993,10141.ENSCPOP00000031712,10141.ENSCPOP00000031999	LOC100728392,LOC100714179,LOC100728946,LOC100729512,LOC100714455,IFGGC1,C1QA,C1QC
Reactome	MAP-166658	Complement cascade	9	126	1.12	5.23e-06	10141.ENSCPOP00000014524,10141.ENSCPOP00000015525,10141.ENSCPOP00000016809,10141.ENSCPOP00000018854,10141.ENSCPOP00000027541,10141.ENSCPOP00000028873,10141.ENSCPOP00000029993,10141.ENSCPOP00000031712,10141.ENSCPOP00000031999	LOC100728392,LOC100714179,LOC100728946,H0W7A0_CAVPO,LOC100729512,LOC100714455,IFGGC1,C1QA,C1QC
Reactome	MAP-168898	Toll-like Receptor Cascades	9	163	1.01	3.9e-05	10141.ENSCPOP00000000488,10141.ENSCPOP00000009541,10141.ENSCPOP00000009940,10141.ENSCPOP00000013667,10141.ENSCPOP00000014611,10141.ENSCPOP00000021851,10141.ENSCPOP00000025848,10141.ENSCPOP00000026209,10141.ENSCPOP00000032327	Usp18,CTSS,NLRC5,TLR4,CASP10,FOS,IRF7,TLR3,UNC93B1
Reactome	MAP-1834949	Cytosolic sensors of pathogen-associated DNA	6	50	1.35	5.49e-05	10141.ENSCPOP00000007699,10141.ENSCPOP00000012888,10141.ENSCPOP00000014329,10141.ENSCPOP00000025848,10141.ENSCPOP00000026209,10141.ENSCPOP00000030449	ZBP1,Trim58,TREX1,IRF7,TLR3,STING1
Reactome	MAP-3134975	Regulation of innate immune responses to cytosolic DNA	4	19	1.59	0.00062	10141.ENSCPOP00000007699,10141.ENSCPOP00000012888,10141.ENSCPOP00000014329,10141.ENSCPOP00000030449	ZBP1,Trim58,TREX1,STING1
Reactome	MAP-2168880	Scavenging of heme from plasma	6	84	1.12	0.00081	10141.ENSCPOP00000014524,10141.ENSCPOP00000015525,10141.ENSCPOP00000016809,10141.ENSCPOP00000027541,10141.ENSCPOP00000028873,10141.ENSCPOP00000029993	LOC100728392,LOC100714179,LOC100728946,LOC100729512,LOC100714455,IFGGC1
Reactome	MAP-449147	Signaling by Interleukins	10	335	0.75	0.0014	10141.ENSCPOP00000000488,10141.ENSCPOP00000007401,10141.ENSCPOP00000009940,10141.ENSCPOP00000011400,10141.ENSCPOP00000013454,10141.ENSCPOP00000014611,10141.ENSCPOP00000019221,10141.ENSCPOP00000021851,10141.ENSCPOP00000023130,10141.ENSCPOP00000025807	Usp18,IL15,NLRC5,STAT1,STAT2,CASP10,SOCS1,FOS,Osm,CDKN1A
Reactome	MAP-168164	Toll Like Receptor 3 (TLR3) Cascade	6	106	1.02	0.0025	10141.ENSCPOP00000000488,10141.ENSCPOP00000009940,10141.ENSCPOP00000014611,10141.ENSCPOP00000021851,10141.ENSCPOP00000025848,10141.ENSCPOP00000026209	Usp18,NLRC5,CASP10,FOS,IRF7,TLR3
Reactome	MAP-2173782	Binding and Uptake of Ligands by Scavenger Receptors	6	109	1.01	0.0028	10141.ENSCPOP00000014524,10141.ENSCPOP00000015525,10141.ENSCPOP00000016809,10141.ENSCPOP00000027541,10141.ENSCPOP00000028873,10141.ENSCPOP00000029993	LOC100728392,LOC100714179,LOC100728946,LOC100729512,LOC100714455,IFGGC1
Reactome	MAP-166166	MyD88-independent TLR4 cascade	6	121	0.97	0.0047	10141.ENSCPOP00000000488,10141.ENSCPOP00000009940,10141.ENSCPOP00000013667,10141.ENSCPOP00000014611,10141.ENSCPOP00000021851,10141.ENSCPOP00000025848	Usp18,NLRC5,TLR4,CASP10,FOS,IRF7
Reactome	MAP-1679131	Trafficking and processing of endosomal TLR	3	12	1.67	0.0047	10141.ENSCPOP00000009541,10141.ENSCPOP00000026209,10141.ENSCPOP00000032327	CTSS,TLR3,UNC93B1
Reactome	MAP-937061	TRIF(TICAM1)-mediated TLR4 signaling	6	121	0.97	0.0047	10141.ENSCPOP00000000488,10141.ENSCPOP00000009940,10141.ENSCPOP00000013667,10141.ENSCPOP00000014611,10141.ENSCPOP00000021851,10141.ENSCPOP00000025848	Usp18,NLRC5,TLR4,CASP10,FOS,IRF7
Reactome	MAP-166016	Toll Like Receptor 4 (TLR4) Cascade	6	133	0.93	0.0068	10141.ENSCPOP00000000488,10141.ENSCPOP00000009940,10141.ENSCPOP00000013667,10141.ENSCPOP00000014611,10141.ENSCPOP00000021851,10141.ENSCPOP00000025848	Usp18,NLRC5,TLR4,CASP10,FOS,IRF7
Reactome	MAP-168928	DDX58/IFIH1-mediated induction of interferon-alpha/beta	4	42	1.25	0.0069	10141.ENSCPOP00000001442,10141.ENSCPOP00000014777,10141.ENSCPOP00000024705,10141.ENSCPOP00000025848	DDX58,DHX58,Herc5,IRF7
Reactome	MAP-9013973	TICAM1-dependent activation of IRF3/IRF7	2	3	2.09	0.0176	10141.ENSCPOP00000025848,10141.ENSCPOP00000026209	IRF7,TLR3
Reactome	MAP-6798695	Neutrophil degranulation	12	687	0.51	0.0206	10141.ENSCPOP00000009290,10141.ENSCPOP00000009541,10141.ENSCPOP00000014524,10141.ENSCPOP00000015525,10141.ENSCPOP00000016809,10141.ENSCPOP00000022668,10141.ENSCPOP00000024359,10141.ENSCPOP00000027541,10141.ENSCPOP00000028873,10141.ENSCPOP00000029993,10141.ENSCPOP00000030449,10141.ENSCPOP00000032089	HK3,CTSS,LOC100728392,LOC100714179,LOC100728946,LOC101788125,SULF2,LOC100729512,LOC100714455,IFGGC1,STING1,Fcgr4
Reactome	MAP-912694	Regulation of IFNA/IFNB signaling	3	23	1.39	0.0206	10141.ENSCPOP00000000488,10141.ENSCPOP00000011400,10141.ENSCPOP00000013454	Usp18,STAT1,STAT2
Reactome	MAP-975155	MyD88 dependent cascade initiated on endosome	5	110	0.93	0.0213	10141.ENSCPOP00000000488,10141.ENSCPOP00000009940,10141.ENSCPOP00000014611,10141.ENSCPOP00000021851,10141.ENSCPOP00000025848	Usp18,NLRC5,CASP10,FOS,IRF7
Reactome	MAP-168181	Toll Like Receptor 7/8 (TLR7/8) Cascade	5	111	0.92	0.0215	10141.ENSCPOP00000000488,10141.ENSCPOP00000009940,10141.ENSCPOP00000014611,10141.ENSCPOP00000021851,10141.ENSCPOP00000025848	Usp18,NLRC5,CASP10,FOS,IRF7
Reactome	MAP-168138	Toll Like Receptor 9 (TLR9) Cascade	5	115	0.91	0.0243	10141.ENSCPOP00000000488,10141.ENSCPOP00000009940,10141.ENSCPOP00000014611,10141.ENSCPOP00000021851,10141.ENSCPOP00000025848	Usp18,NLRC5,CASP10,FOS,IRF7
Reactome	MAP-75158	TRAIL signaling	2	5	1.87	0.03	10141.ENSCPOP00000014611,10141.ENSCPOP00000031080	CASP10,TNFSF10
Reactome	MAP-9758274	Regulation of NF-kappa B signaling	3	28	1.3	0.03	10141.ENSCPOP00000000488,10141.ENSCPOP00000009940,10141.ENSCPOP00000014611	Usp18,NLRC5,CASP10
Reactome	MAP-3270619	IRF3-mediated induction of type I IFN	2	7	1.73	0.0482	10141.ENSCPOP00000014329,10141.ENSCPOP00000030449	TREX1,STING1
TISSUES	BTO:0000570	Hematopoietic system	37	1906	0.56	2.22e-09	10141.ENSCPOP00000000488,10141.ENSCPOP00000001920,10141.ENSCPOP00000003278,10141.ENSCPOP00000003747,10141.ENSCPOP00000007290,10141.ENSCPOP00000007401,10141.ENSCPOP00000007699,10141.ENSCPOP00000008285,10141.ENSCPOP00000009940,10141.ENSCPOP00000010971,10141.ENSCPOP00000011400,10141.ENSCPOP00000012112,10141.ENSCPOP00000012858,10141.ENSCPOP00000013206,10141.ENSCPOP00000013454,10141.ENSCPOP00000013538…	Usp18,PSMB9,SLC15A3,OAS3,RSAD2,IL15,ZBP1,NAMPT,NLRC5,EIF2AK2,STAT1,TRIM25,LOC100733508,RGS1,STAT2,GBP1,TLR4,TREX1,CASP10,DHX58,Xaf1,LOC100728946,TBC1D8,SAMD9L,OAS1,OAS2,SCIMP,Osm,IDO1,IRF7,TLR3,IFIT1B,STING1,TNFSF10,Fcgr4,UNC93B1,LOC100722668
TISSUES	BTO:0000753	Lymphoid tissue	30	1548	0.56	3.44e-07	10141.ENSCPOP00000000488,10141.ENSCPOP00000001920,10141.ENSCPOP00000003747,10141.ENSCPOP00000007290,10141.ENSCPOP00000007401,10141.ENSCPOP00000007699,10141.ENSCPOP00000008285,10141.ENSCPOP00000009940,10141.ENSCPOP00000010971,10141.ENSCPOP00000011400,10141.ENSCPOP00000012112,10141.ENSCPOP00000012858,10141.ENSCPOP00000013206,10141.ENSCPOP00000013454,10141.ENSCPOP00000013538,10141.ENSCPOP00000014329…	Usp18,PSMB9,OAS3,RSAD2,IL15,ZBP1,NAMPT,NLRC5,EIF2AK2,STAT1,TRIM25,LOC100733508,RGS1,STAT2,GBP1,TREX1,CASP10,DHX58,Xaf1,LOC100728946,SAMD9L,SCIMP,Osm,IDO1,IRF7,TLR3,IFIT1B,STING1,UNC93B1,LOC100722668
TISSUES	BTO:0001281	Spleen	22	827	0.7	3.44e-07	10141.ENSCPOP00000001920,10141.ENSCPOP00000003747,10141.ENSCPOP00000007290,10141.ENSCPOP00000007699,10141.ENSCPOP00000009940,10141.ENSCPOP00000010971,10141.ENSCPOP00000011400,10141.ENSCPOP00000012112,10141.ENSCPOP00000013454,10141.ENSCPOP00000013538,10141.ENSCPOP00000014329,10141.ENSCPOP00000014611,10141.ENSCPOP00000014777,10141.ENSCPOP00000016043,10141.ENSCPOP00000019088,10141.ENSCPOP00000023040…	PSMB9,OAS3,RSAD2,ZBP1,NLRC5,EIF2AK2,STAT1,TRIM25,STAT2,GBP1,TREX1,CASP10,DHX58,Xaf1,SAMD9L,SCIMP,IRF7,TLR3,IFIT1B,STING1,UNC93B1,LOC100722668
TISSUES	BTO:0005810	Immune system	32	1785	0.52	3.44e-07	10141.ENSCPOP00000000488,10141.ENSCPOP00000001920,10141.ENSCPOP00000003747,10141.ENSCPOP00000007290,10141.ENSCPOP00000007401,10141.ENSCPOP00000007699,10141.ENSCPOP00000008285,10141.ENSCPOP00000009940,10141.ENSCPOP00000010971,10141.ENSCPOP00000011400,10141.ENSCPOP00000012112,10141.ENSCPOP00000012858,10141.ENSCPOP00000013099,10141.ENSCPOP00000013206,10141.ENSCPOP00000013454,10141.ENSCPOP00000013538…	Usp18,PSMB9,OAS3,RSAD2,IL15,ZBP1,NAMPT,NLRC5,EIF2AK2,STAT1,TRIM25,LOC100733508,MOV10,RGS1,STAT2,GBP1,TLR4,TREX1,CASP10,DHX58,Xaf1,LOC100728946,SAMD9L,SCIMP,Osm,IDO1,IRF7,TLR3,IFIT1B,STING1,UNC93B1,LOC100722668
TISSUES	BTO:0000574	Hematopoietic cell	9	312	0.73	0.0219	10141.ENSCPOP00000007401,10141.ENSCPOP00000008285,10141.ENSCPOP00000011400,10141.ENSCPOP00000013667,10141.ENSCPOP00000016809,10141.ENSCPOP00000017920,10141.ENSCPOP00000023130,10141.ENSCPOP00000025523,10141.ENSCPOP00000032089	IL15,NAMPT,STAT1,TLR4,LOC100728946,TBC1D8,Osm,IDO1,Fcgr4
TISSUES	BTO:0000089	Blood	11	486	0.63	0.0227	10141.ENSCPOP00000007401,10141.ENSCPOP00000008285,10141.ENSCPOP00000011400,10141.ENSCPOP00000013667,10141.ENSCPOP00000016809,10141.ENSCPOP00000017920,10141.ENSCPOP00000023130,10141.ENSCPOP00000025523,10141.ENSCPOP00000025848,10141.ENSCPOP00000026209,10141.ENSCPOP00000032089	IL15,NAMPT,STAT1,TLR4,LOC100728946,TBC1D8,Osm,IDO1,IRF7,TLR3,Fcgr4
TISSUES	BTO:0000751	Leukocyte	8	258	0.76	0.0254	10141.ENSCPOP00000007401,10141.ENSCPOP00000008285,10141.ENSCPOP00000011400,10141.ENSCPOP00000013667,10141.ENSCPOP00000016809,10141.ENSCPOP00000023130,10141.ENSCPOP00000025523,10141.ENSCPOP00000032089	IL15,NAMPT,STAT1,TLR4,LOC100728946,Osm,IDO1,Fcgr4
Pfam	PF10421	2-5-oligoadenylate synthetase 1, domain 2, C-terminus	4	5	2.17	0.0002	10141.ENSCPOP00000003747,10141.ENSCPOP00000021818,10141.ENSCPOP00000022545,10141.ENSCPOP00000032827	OAS3,OAS1,OAS2,LOC100722668
Pfam	PF11648	C-terminal domain of RIG-I	3	3	2.27	0.0031	10141.ENSCPOP00000001442,10141.ENSCPOP00000006451,10141.ENSCPOP00000014777	DDX58,IFIH1,DHX58
Pfam	PF01909	Nucleotidyltransferase domain	3	7	1.9	0.012	10141.ENSCPOP00000003747,10141.ENSCPOP00000021818,10141.ENSCPOP00000022545	OAS3,OAS1,OAS2
InterPro	IPR007743	Immunity-related GTPases-like	6	12	1.97	2.34e-06	10141.ENSCPOP00000014524,10141.ENSCPOP00000015525,10141.ENSCPOP00000016809,10141.ENSCPOP00000027541,10141.ENSCPOP00000028873,10141.ENSCPOP00000029993	LOC100728392,LOC100714179,LOC100728946,LOC100729512,LOC100714455,IFGGC1
InterPro	IPR030385	IRG-type guanine nucleotide-binding (G) domain	6	13	1.93	2.34e-06	10141.ENSCPOP00000014524,10141.ENSCPOP00000015525,10141.ENSCPOP00000016809,10141.ENSCPOP00000027541,10141.ENSCPOP00000028873,10141.ENSCPOP00000029993	LOC100728392,LOC100714179,LOC100728946,LOC100729512,LOC100714455,IFGGC1
InterPro	IPR027417	P-loop containing nucleoside triphosphate hydrolase	20	835	0.65	4.4e-05	10141.ENSCPOP00000001000,10141.ENSCPOP00000001442,10141.ENSCPOP00000001941,10141.ENSCPOP00000006451,10141.ENSCPOP00000009940,10141.ENSCPOP00000013099,10141.ENSCPOP00000013538,10141.ENSCPOP00000013855,10141.ENSCPOP00000014116,10141.ENSCPOP00000014524,10141.ENSCPOP00000014777,10141.ENSCPOP00000015525,10141.ENSCPOP00000016659,10141.ENSCPOP00000016809,10141.ENSCPOP00000017343,10141.ENSCPOP00000024770…	CMPK2,DDX58,LOC100714902,IFIH1,NLRC5,MOV10,GBP1,EHD4,LOC100717337,LOC100728392,DHX58,LOC100714179,LOC100730982,LOC100728946,CNP,SAMD9,LOC100729512,LOC100714455,IFGGC1,RAB20
InterPro	IPR018952	2-5-oligoadenylate synthetase 1, domain 2/C-terminal	4	5	2.17	0.00016	10141.ENSCPOP00000003747,10141.ENSCPOP00000021818,10141.ENSCPOP00000022545,10141.ENSCPOP00000032827	OAS3,OAS1,OAS2,LOC100722668
InterPro	IPR021673	RIG-I-like receptor, C-terminal regulatory domain	3	3	2.27	0.0039	10141.ENSCPOP00000001442,10141.ENSCPOP00000006451,10141.ENSCPOP00000014777	DDX58,IFIH1,DHX58
InterPro	IPR038557	RIG-I-like receptor, C-terminal domain superfamily	3	3	2.27	0.0039	10141.ENSCPOP00000001442,10141.ENSCPOP00000006451,10141.ENSCPOP00000014777	DDX58,IFIH1,DHX58
InterPro	IPR041204	RIG-I-like receptor, C-terminal	3	3	2.27	0.0039	10141.ENSCPOP00000001442,10141.ENSCPOP00000006451,10141.ENSCPOP00000014777	DDX58,IFIH1,DHX58
InterPro	IPR006116	2-5OAS/ClassI-CCAase, nucleotidyltransferase domain	3	4	2.15	0.0043	10141.ENSCPOP00000003747,10141.ENSCPOP00000021818,10141.ENSCPOP00000022545	OAS3,OAS1,OAS2
InterPro	IPR006117	2-5-oligoadenylate synthetase, C-terminal conserved site	3	4	2.15	0.0043	10141.ENSCPOP00000003747,10141.ENSCPOP00000021818,10141.ENSCPOP00000022545	OAS3,OAS1,OAS2
InterPro	IPR006935	Helicase/UvrB, N-terminal	3	6	1.97	0.0081	10141.ENSCPOP00000001442,10141.ENSCPOP00000006451,10141.ENSCPOP00000014777	DDX58,IFIH1,DHX58
InterPro	IPR002934	Polymerase, nucleotidyl transferase domain	3	7	1.9	0.0105	10141.ENSCPOP00000003747,10141.ENSCPOP00000021818,10141.ENSCPOP00000022545	OAS3,OAS1,OAS2
Day 3: VLP 4 µg vs PBS : Downregulated genes
#category	term ID	term description	observed gene count	background gene count	strength	false discovery rate	matching proteins in your network (IDs)	matching proteins in your network (labels)
GO Process	GO:0006952	Defense response	62	1096	0.77	1.54e-26	10141.ENSCPOP00000001181,10141.ENSCPOP00000001442,10141.ENSCPOP00000003278,10141.ENSCPOP00000003747,10141.ENSCPOP00000004918,10141.ENSCPOP00000005606,10141.ENSCPOP00000006451,10141.ENSCPOP00000006532,10141.ENSCPOP00000007192,10141.ENSCPOP00000007290,10141.ENSCPOP00000007305,10141.ENSCPOP00000007699,10141.ENSCPOP00000008285,10141.ENSCPOP00000008771,10141.ENSCPOP00000009940,10141.ENSCPOP00000010018…	PML,DDX58,SLC15A3,OAS3,ADAR,MRC1,IFIH1,OASL,RIOK3,RSAD2,C1QB,ZBP1,NAMPT,Mefv,NLRC5,Ccr2,EIF2AK2,MPEG1,STAT1,TRIM25,Trim58,MOV10,STAT2,GBP1,TLR4,LOC100717337,TREX1,LOC100728392,DHX58,LOC100714179,IL1RAP,LOC100730982,ISG15,LOC106025052,LOC100728946,IFIT5,ENSCPOP00000021806,OAS1,Csf1,OAS2,BNIP3L,CXCL10,Herc5,LRP1,IDO1,IRF7,TLR3,SNCA,LOC100715128,LOC100729512,IFIT1B,TLR1,LOC100714455,LOC100713599,IFG…
GO Process	GO:0051607	Defense response to virus	33	189	1.26	3.08e-26	10141.ENSCPOP00000001181,10141.ENSCPOP00000001442,10141.ENSCPOP00000003747,10141.ENSCPOP00000004918,10141.ENSCPOP00000006451,10141.ENSCPOP00000006532,10141.ENSCPOP00000007290,10141.ENSCPOP00000007699,10141.ENSCPOP00000009940,10141.ENSCPOP00000010971,10141.ENSCPOP00000011400,10141.ENSCPOP00000012112,10141.ENSCPOP00000013099,10141.ENSCPOP00000013454,10141.ENSCPOP00000014116,10141.ENSCPOP00000014329…	PML,DDX58,OAS3,ADAR,IFIH1,OASL,RSAD2,ZBP1,NLRC5,EIF2AK2,STAT1,TRIM25,MOV10,STAT2,LOC100717337,TREX1,DHX58,LOC100730982,ISG15,IFIT5,OAS1,OAS2,BNIP3L,CXCL10,Herc5,IRF7,TLR3,IFIT1B,LOC100713599,STING1,IFIT3,Rnase6,LOC100722668
GO Process	GO:0098542	Defense response to other organism	52	756	0.85	1.2e-25	10141.ENSCPOP00000001181,10141.ENSCPOP00000001442,10141.ENSCPOP00000003278,10141.ENSCPOP00000003747,10141.ENSCPOP00000004918,10141.ENSCPOP00000005606,10141.ENSCPOP00000006451,10141.ENSCPOP00000006532,10141.ENSCPOP00000007192,10141.ENSCPOP00000007290,10141.ENSCPOP00000007305,10141.ENSCPOP00000007699,10141.ENSCPOP00000008771,10141.ENSCPOP00000009940,10141.ENSCPOP00000010971,10141.ENSCPOP00000011040…	PML,DDX58,SLC15A3,OAS3,ADAR,MRC1,IFIH1,OASL,RIOK3,RSAD2,C1QB,ZBP1,Mefv,NLRC5,EIF2AK2,MPEG1,STAT1,TRIM25,Trim58,MOV10,STAT2,GBP1,TLR4,LOC100717337,TREX1,LOC100728392,DHX58,LOC100730982,ISG15,IFIT5,ENSCPOP00000021806,OAS1,Csf1,OAS2,BNIP3L,CXCL10,Herc5,IRF7,TLR3,SNCA,LOC100715128,LOC100729512,IFIT1B,TLR1,LOC100713599,STING1,IFIT3,RAB20,Rnase6,C1QA,C1QC,LOC100722668
GO Process	GO:0009615	Response to virus	36	278	1.13	3.01e-25	10141.ENSCPOP00000001181,10141.ENSCPOP00000001442,10141.ENSCPOP00000003747,10141.ENSCPOP00000004918,10141.ENSCPOP00000006451,10141.ENSCPOP00000006532,10141.ENSCPOP00000007192,10141.ENSCPOP00000007290,10141.ENSCPOP00000007699,10141.ENSCPOP00000009940,10141.ENSCPOP00000010971,10141.ENSCPOP00000011400,10141.ENSCPOP00000012112,10141.ENSCPOP00000013099,10141.ENSCPOP00000013454,10141.ENSCPOP00000014116…	PML,DDX58,OAS3,ADAR,IFIH1,OASL,RIOK3,RSAD2,ZBP1,NLRC5,EIF2AK2,STAT1,TRIM25,MOV10,STAT2,LOC100717337,TREX1,LOC100728392,DHX58,LOC100730982,ISG15,IFIT5,OAS1,OAS2,BNIP3L,CXCL10,Herc5,IRF7,TLR3,LOC100729512,IFIT1B,LOC100713599,STING1,IFIT3,Rnase6,LOC100722668
GO Process	GO:0045087	Innate immune response	45	531	0.95	3.01e-25	10141.ENSCPOP00000001181,10141.ENSCPOP00000001442,10141.ENSCPOP00000003278,10141.ENSCPOP00000003747,10141.ENSCPOP00000004918,10141.ENSCPOP00000005606,10141.ENSCPOP00000006451,10141.ENSCPOP00000006532,10141.ENSCPOP00000007192,10141.ENSCPOP00000007290,10141.ENSCPOP00000007305,10141.ENSCPOP00000007699,10141.ENSCPOP00000008771,10141.ENSCPOP00000009940,10141.ENSCPOP00000010971,10141.ENSCPOP00000011400…	PML,DDX58,SLC15A3,OAS3,ADAR,MRC1,IFIH1,OASL,RIOK3,RSAD2,C1QB,ZBP1,Mefv,NLRC5,EIF2AK2,STAT1,TRIM25,Trim58,STAT2,GBP1,TLR4,TREX1,LOC100728392,DHX58,ISG15,IFIT5,OAS1,Csf1,OAS2,CXCL10,Herc5,IRF7,TLR3,SNCA,LOC100715128,LOC100729512,IFIT1B,TLR1,LOC100713599,STING1,RAB20,Rnase6,C1QA,C1QC,LOC100722668
GO Process	GO:0051707	Response to other organism	60	1126	0.74	5.64e-25	10141.ENSCPOP00000000488,10141.ENSCPOP00000001000,10141.ENSCPOP00000001181,10141.ENSCPOP00000001442,10141.ENSCPOP00000003278,10141.ENSCPOP00000003747,10141.ENSCPOP00000004918,10141.ENSCPOP00000005606,10141.ENSCPOP00000006451,10141.ENSCPOP00000006532,10141.ENSCPOP00000007192,10141.ENSCPOP00000007290,10141.ENSCPOP00000007305,10141.ENSCPOP00000007699,10141.ENSCPOP00000008771,10141.ENSCPOP00000009940…	Usp18,CMPK2,PML,DDX58,SLC15A3,OAS3,ADAR,MRC1,IFIH1,OASL,RIOK3,RSAD2,C1QB,ZBP1,Mefv,NLRC5,EIF2AK2,MPEG1,STAT1,TRIM25,Trim58,HDAC2,MOV10,STAT2,GBP1,TLR4,LOC100717337,TREX1,LOC100728392,DHX58,LOC100730982,ISG15,IFIT5,ENSCPOP00000021806,OAS1,Csf1,OAS2,SCIMP,BNIP3L,CXCL10,Herc5,ENSCPOP00000025449,IDO1,TENT5A,IRF7,TLR3,SNCA,LOC100715128,LOC100729512,IFIT1B,TLR1,LOC100713599,STING1,IFIT3,RAB20,Rnase6,C1…
GO Process	GO:0006955	Immune response	51	997	0.73	6.69e-20	10141.ENSCPOP00000001181,10141.ENSCPOP00000001442,10141.ENSCPOP00000003278,10141.ENSCPOP00000003747,10141.ENSCPOP00000004918,10141.ENSCPOP00000005606,10141.ENSCPOP00000006451,10141.ENSCPOP00000006532,10141.ENSCPOP00000007192,10141.ENSCPOP00000007290,10141.ENSCPOP00000007305,10141.ENSCPOP00000007699,10141.ENSCPOP00000008771,10141.ENSCPOP00000009541,10141.ENSCPOP00000009940,10141.ENSCPOP00000010018…	PML,DDX58,SLC15A3,OAS3,ADAR,MRC1,IFIH1,OASL,RIOK3,RSAD2,C1QB,ZBP1,Mefv,CTSS,NLRC5,Ccr2,EIF2AK2,STAT1,TRIM25,NBN,Trim58,STAT2,GBP1,TLR4,TREX1,LOC100728392,DHX58,ISG15,IFIT5,OAS1,Csf1,OAS2,CXCL10,Herc5,LRP1,IRF7,TLR3,SNCA,LOC100715128,LOC100729512,IFIT1B,TLR1,LOC100713599,STING1,RAB20,TNFSF10,TNFSF13B,Rnase6,C1QA,C1QC,LOC100722668
GO Process	GO:0002376	Immune system process	66	1827	0.57	4.52e-19	10141.ENSCPOP00000000373,10141.ENSCPOP00000001181,10141.ENSCPOP00000001442,10141.ENSCPOP00000003278,10141.ENSCPOP00000003747,10141.ENSCPOP00000004918,10141.ENSCPOP00000005606,10141.ENSCPOP00000006451,10141.ENSCPOP00000006532,10141.ENSCPOP00000006548,10141.ENSCPOP00000007192,10141.ENSCPOP00000007290,10141.ENSCPOP00000007305,10141.ENSCPOP00000007699,10141.ENSCPOP00000008285,10141.ENSCPOP00000008771…	BPGM,PML,DDX58,SLC15A3,OAS3,ADAR,MRC1,IFIH1,OASL,ALAS2,RIOK3,RSAD2,C1QB,ZBP1,NAMPT,Mefv,CTSS,NLRC5,Ccr2,EIF2AK2,STAT1,TRIM25,NBN,Trim58,PTPRO,STAT2,GBP1,TLR4,TREX1,LOC100728392,CASP10,DHX58,ISG15,Rhce,SAMD9L,IFIT5,EGR1,OAS1,Csf1,OAS2,CXCL10,ABCB10,Herc5,SAMD9,LRP1,IDO1,IRF7,TLR3,SNCA,LOC100715128,LOC100729512,IFIT1B,TACC3,TLR1,LOC100713599,ANK1,STING1,RAB20,TNFSF10,TNFSF13B,Rnase6,C1QA,C1QC,Fcgr4…
GO Process	GO:0009605	Response to external stimulus	71	2144	0.54	7.01e-19	10141.ENSCPOP00000000488,10141.ENSCPOP00000001000,10141.ENSCPOP00000001181,10141.ENSCPOP00000001442,10141.ENSCPOP00000003278,10141.ENSCPOP00000003747,10141.ENSCPOP00000003936,10141.ENSCPOP00000004918,10141.ENSCPOP00000005606,10141.ENSCPOP00000006451,10141.ENSCPOP00000006532,10141.ENSCPOP00000007192,10141.ENSCPOP00000007290,10141.ENSCPOP00000007305,10141.ENSCPOP00000007699,10141.ENSCPOP00000008771…	Usp18,CMPK2,PML,DDX58,SLC15A3,OAS3,RRAGD,ADAR,MRC1,IFIH1,OASL,RIOK3,RSAD2,C1QB,ZBP1,Mefv,NLRC5,Ccr2,EIF2AK2,MPEG1,STAT1,TRIM25,Trim58,HDAC2,PTPRO,MOV10,STAT2,GBP1,TLR4,LOC100717337,TREX1,LOC100728392,CASP10,DHX58,LOC100730982,ISG15,Foxo3,EMB,IFIT5,ENSCPOP00000021806,OAS1,Csf1,OAS2,SCIMP,BNIP3L,CXCL10,Map1lc3b,EPHA1,Herc5,LRP1,ENSCPOP00000025449,IDO1,TENT5A,CDKN1A,IRF7,TLR3,SNCA,LOC100715128,LOC10…
GO Process	GO:0006950	Response to stress	80	2991	0.44	2e-16	10141.ENSCPOP00000001181,10141.ENSCPOP00000001442,10141.ENSCPOP00000001497,10141.ENSCPOP00000003278,10141.ENSCPOP00000003747,10141.ENSCPOP00000003936,10141.ENSCPOP00000004918,10141.ENSCPOP00000005606,10141.ENSCPOP00000006451,10141.ENSCPOP00000006532,10141.ENSCPOP00000006548,10141.ENSCPOP00000007001,10141.ENSCPOP00000007192,10141.ENSCPOP00000007290,10141.ENSCPOP00000007305,10141.ENSCPOP00000007447…	PML,DDX58,ACVRL1,SLC15A3,OAS3,RRAGD,ADAR,MRC1,IFIH1,OASL,ALAS2,F8,RIOK3,RSAD2,C1QB,PDK3,ZBP1,NAMPT,Mefv,NLRC5,Ccr2,EIF2AK2,MPEG1,STAT1,TRIM25,NBN,Trim58,HDAC2,MOV10,STAT2,GBP1,TLR4,LOC100717337,TREX1,LOC100728392,DHX58,LOC100714179,IL1RAP,LOC100730982,ISG15,LOC106025052,LOC100728946,Foxo3,IFIT5,EGR1,LOC100725217,ENSCPOP00000021806,OAS1,Csf1,OAS2,BNIP3L,CXCL10,ABCB10,Map1lc3b,Herc5,LRP1,CUL4B,IDO1…
GO Process	GO:0034097	Response to cytokine	40	768	0.73	3.13e-15	10141.ENSCPOP00000000425,10141.ENSCPOP00000001181,10141.ENSCPOP00000004918,10141.ENSCPOP00000005606,10141.ENSCPOP00000006532,10141.ENSCPOP00000008771,10141.ENSCPOP00000010018,10141.ENSCPOP00000010971,10141.ENSCPOP00000011400,10141.ENSCPOP00000012112,10141.ENSCPOP00000013454,10141.ENSCPOP00000013538,10141.ENSCPOP00000013667,10141.ENSCPOP00000014329,10141.ENSCPOP00000014524,10141.ENSCPOP00000014611…	ADIPOR1,PML,ADAR,MRC1,OASL,Mefv,Ccr2,EIF2AK2,STAT1,TRIM25,STAT2,GBP1,TLR4,TREX1,LOC100728392,CASP10,LOC100714179,IL1RAP,Xaf1,ISG15,LOC106025052,LOC100728946,Foxo3,IFIT5,EGR1,Csf1,OAS2,CXCL10,IRF7,TLR3,SNCA,LOC100729512,IFIT1B,LOC100714455,LOC100713599,IFGGC1,STING1,IFIT3,RAB20,TNFSF13B
GO Process	GO:0035456	Response to interferon-beta	14	38	1.58	3.03e-14	10141.ENSCPOP00000011400,10141.ENSCPOP00000013538,10141.ENSCPOP00000014329,10141.ENSCPOP00000014524,10141.ENSCPOP00000015525,10141.ENSCPOP00000016043,10141.ENSCPOP00000016706,10141.ENSCPOP00000016809,10141.ENSCPOP00000026209,10141.ENSCPOP00000027541,10141.ENSCPOP00000028873,10141.ENSCPOP00000029388,10141.ENSCPOP00000029993,10141.ENSCPOP00000030449	STAT1,GBP1,TREX1,LOC100728392,LOC100714179,Xaf1,LOC106025052,LOC100728946,TLR3,LOC100729512,LOC100714455,LOC100713599,IFGGC1,STING1
GO Process	GO:0048525	Negative regulation of viral process	16	76	1.34	2.85e-13	10141.ENSCPOP00000003747,10141.ENSCPOP00000006451,10141.ENSCPOP00000006532,10141.ENSCPOP00000007290,10141.ENSCPOP00000010971,10141.ENSCPOP00000011400,10141.ENSCPOP00000012112,10141.ENSCPOP00000012336,10141.ENSCPOP00000016683,10141.ENSCPOP00000021818,10141.ENSCPOP00000022545,10141.ENSCPOP00000025449,10141.ENSCPOP00000029114,10141.ENSCPOP00000029388,10141.ENSCPOP00000032827,10141.ENSCPOP00000032950	OAS3,IFIH1,OASL,RSAD2,EIF2AK2,STAT1,TRIM25,NBN,ISG15,OAS1,OAS2,ENSCPOP00000025449,FAM111A,LOC100713599,LOC100722668,SNX3
GO Process	GO:0002831	Regulation of response to biotic stimulus	24	292	0.93	2.65e-12	10141.ENSCPOP00000000488,10141.ENSCPOP00000000513,10141.ENSCPOP00000001442,10141.ENSCPOP00000003747,10141.ENSCPOP00000004918,10141.ENSCPOP00000006532,10141.ENSCPOP00000007192,10141.ENSCPOP00000007699,10141.ENSCPOP00000009940,10141.ENSCPOP00000011400,10141.ENSCPOP00000013454,10141.ENSCPOP00000013667,10141.ENSCPOP00000014329,10141.ENSCPOP00000014524,10141.ENSCPOP00000014611,10141.ENSCPOP00000014777…	Usp18,USP15,DDX58,OAS3,ADAR,OASL,RIOK3,ZBP1,NLRC5,STAT1,STAT2,TLR4,TREX1,LOC100728392,CASP10,DHX58,ISG15,SCIMP,Herc5,IRF7,LOC100715128,LOC100729512,STING1,DTX3L
GO Process	GO:0035458	Cellular response to interferon-beta	12	32	1.59	4.09e-12	10141.ENSCPOP00000011400,10141.ENSCPOP00000013538,10141.ENSCPOP00000014329,10141.ENSCPOP00000014524,10141.ENSCPOP00000015525,10141.ENSCPOP00000016706,10141.ENSCPOP00000016809,10141.ENSCPOP00000026209,10141.ENSCPOP00000027541,10141.ENSCPOP00000028873,10141.ENSCPOP00000029993,10141.ENSCPOP00000030449	STAT1,GBP1,TREX1,LOC100728392,LOC100714179,LOC106025052,LOC100728946,TLR3,LOC100729512,LOC100714455,IFGGC1,STING1
GO Process	GO:1903900	Regulation of viral life cycle	17	117	1.18	6.73e-12	10141.ENSCPOP00000003747,10141.ENSCPOP00000004918,10141.ENSCPOP00000006451,10141.ENSCPOP00000006532,10141.ENSCPOP00000007290,10141.ENSCPOP00000010971,10141.ENSCPOP00000012112,10141.ENSCPOP00000012336,10141.ENSCPOP00000016683,10141.ENSCPOP00000021818,10141.ENSCPOP00000022545,10141.ENSCPOP00000025449,10141.ENSCPOP00000027072,10141.ENSCPOP00000029114,10141.ENSCPOP00000029388,10141.ENSCPOP00000032827…	OAS3,ADAR,IFIH1,OASL,RSAD2,EIF2AK2,TRIM25,NBN,ISG15,OAS1,OAS2,ENSCPOP00000025449,LOC100715128,FAM111A,LOC100713599,LOC100722668,SNX3
GO Process	GO:0050792	Regulation of viral process	18	141	1.12	7.81e-12	10141.ENSCPOP00000003747,10141.ENSCPOP00000004918,10141.ENSCPOP00000006451,10141.ENSCPOP00000006532,10141.ENSCPOP00000007290,10141.ENSCPOP00000010971,10141.ENSCPOP00000011400,10141.ENSCPOP00000012112,10141.ENSCPOP00000012336,10141.ENSCPOP00000016683,10141.ENSCPOP00000021818,10141.ENSCPOP00000022545,10141.ENSCPOP00000025449,10141.ENSCPOP00000027072,10141.ENSCPOP00000029114,10141.ENSCPOP00000029388…	OAS3,ADAR,IFIH1,OASL,RSAD2,EIF2AK2,STAT1,TRIM25,NBN,ISG15,OAS1,OAS2,ENSCPOP00000025449,LOC100715128,FAM111A,LOC100713599,LOC100722668,SNX3
GO Process	GO:0010033	Response to organic substance	67	2649	0.42	9.02e-12	10141.ENSCPOP00000000425,10141.ENSCPOP00000000488,10141.ENSCPOP00000000513,10141.ENSCPOP00000001000,10141.ENSCPOP00000001100,10141.ENSCPOP00000001181,10141.ENSCPOP00000001442,10141.ENSCPOP00000001497,10141.ENSCPOP00000002245,10141.ENSCPOP00000003936,10141.ENSCPOP00000004918,10141.ENSCPOP00000005606,10141.ENSCPOP00000006451,10141.ENSCPOP00000006532,10141.ENSCPOP00000007138,10141.ENSCPOP00000007192…	ADIPOR1,Usp18,USP15,CMPK2,LGMN,PML,DDX58,ACVRL1,PPM1A,RRAGD,ADAR,MRC1,IFIH1,OASL,CA2,RIOK3,PDK3,Mefv,CTSS,Ccr2,NCOA4,EIF2AK2,STAT1,TRIM25,HDAC2,STAT2,GBP1,TLR4,EHD4,TREX1,LOC100728392,CASP10,DDI2,LOC100714179,IL1RAP,Xaf1,ISG15,LOC106025052,LOC100728946,Foxo3,IFIT5,EGR1,LOC100725217,NTRK2,Csf1,OAS2,SCIMP,CXCL10,ABCB10,LRP1,IDO1,IRF7,TLR3,SNCA,AGRN,LOC100729512,IFIT1B,TLR1,LOC100714455,LOC100713599…
GO Process	GO:0071345	Cellular response to cytokine stimulus	33	683	0.7	2.11e-11	10141.ENSCPOP00000000425,10141.ENSCPOP00000001181,10141.ENSCPOP00000005606,10141.ENSCPOP00000006532,10141.ENSCPOP00000010018,10141.ENSCPOP00000011400,10141.ENSCPOP00000012112,10141.ENSCPOP00000013454,10141.ENSCPOP00000013538,10141.ENSCPOP00000013667,10141.ENSCPOP00000014329,10141.ENSCPOP00000014524,10141.ENSCPOP00000015525,10141.ENSCPOP00000015683,10141.ENSCPOP00000016706,10141.ENSCPOP00000016809…	ADIPOR1,PML,MRC1,OASL,Ccr2,STAT1,TRIM25,STAT2,GBP1,TLR4,TREX1,LOC100728392,LOC100714179,IL1RAP,LOC106025052,LOC100728946,Foxo3,IFIT5,EGR1,Csf1,OAS2,CXCL10,IRF7,TLR3,LOC100729512,IFIT1B,LOC100714455,LOC100713599,IFGGC1,STING1,IFIT3,RAB20,TNFSF13B
GO Process	GO:0045069	Regulation of viral genome replication	14	72	1.31	3.92e-11	10141.ENSCPOP00000003747,10141.ENSCPOP00000004918,10141.ENSCPOP00000006451,10141.ENSCPOP00000006532,10141.ENSCPOP00000007290,10141.ENSCPOP00000010971,10141.ENSCPOP00000016683,10141.ENSCPOP00000021818,10141.ENSCPOP00000022545,10141.ENSCPOP00000025449,10141.ENSCPOP00000027072,10141.ENSCPOP00000029114,10141.ENSCPOP00000029388,10141.ENSCPOP00000032827	OAS3,ADAR,IFIH1,OASL,RSAD2,EIF2AK2,ISG15,OAS1,OAS2,ENSCPOP00000025449,LOC100715128,FAM111A,LOC100713599,LOC100722668
GO Process	GO:0045071	Negative regulation of viral genome replication	12	43	1.46	5.91e-11	10141.ENSCPOP00000003747,10141.ENSCPOP00000006451,10141.ENSCPOP00000006532,10141.ENSCPOP00000007290,10141.ENSCPOP00000010971,10141.ENSCPOP00000016683,10141.ENSCPOP00000021818,10141.ENSCPOP00000022545,10141.ENSCPOP00000025449,10141.ENSCPOP00000029114,10141.ENSCPOP00000029388,10141.ENSCPOP00000032827	OAS3,IFIH1,OASL,RSAD2,EIF2AK2,ISG15,OAS1,OAS2,ENSCPOP00000025449,FAM111A,LOC100713599,LOC100722668
GO Process	GO:0032101	Regulation of response to external stimulus	36	856	0.64	5.96e-11	10141.ENSCPOP00000000488,10141.ENSCPOP00000000513,10141.ENSCPOP00000001100,10141.ENSCPOP00000001442,10141.ENSCPOP00000003747,10141.ENSCPOP00000004918,10141.ENSCPOP00000006532,10141.ENSCPOP00000007192,10141.ENSCPOP00000007699,10141.ENSCPOP00000008771,10141.ENSCPOP00000009541,10141.ENSCPOP00000009940,10141.ENSCPOP00000010018,10141.ENSCPOP00000011400,10141.ENSCPOP00000013454,10141.ENSCPOP00000013667…	Usp18,USP15,LGMN,DDX58,OAS3,ADAR,OASL,RIOK3,ZBP1,Mefv,CTSS,NLRC5,Ccr2,STAT1,STAT2,TLR4,TREX1,LOC100728392,CASP10,DHX58,ISG15,LOC100725217,Csf1,SCIMP,CXCL10,Herc5,LRP1,IDO1,IRF7,TLR3,SNCA,AGRN,LOC100715128,LOC100729512,STING1,DTX3L
GO Process	GO:0031347	Regulation of defense response	29	541	0.75	6.57e-11	10141.ENSCPOP00000000488,10141.ENSCPOP00000000513,10141.ENSCPOP00000001442,10141.ENSCPOP00000003747,10141.ENSCPOP00000004918,10141.ENSCPOP00000007192,10141.ENSCPOP00000007699,10141.ENSCPOP00000008771,10141.ENSCPOP00000009541,10141.ENSCPOP00000009940,10141.ENSCPOP00000010018,10141.ENSCPOP00000011400,10141.ENSCPOP00000013454,10141.ENSCPOP00000013667,10141.ENSCPOP00000014329,10141.ENSCPOP00000014524…	Usp18,USP15,DDX58,OAS3,ADAR,RIOK3,ZBP1,Mefv,CTSS,NLRC5,Ccr2,STAT1,STAT2,TLR4,TREX1,LOC100728392,CASP10,DHX58,ISG15,LOC100725217,Herc5,IDO1,IRF7,TLR3,SNCA,LOC100715128,LOC100729512,STING1,DTX3L
GO Process	GO:0032728	Positive regulation of interferon-beta production	11	34	1.53	1.47e-10	10141.ENSCPOP00000001442,10141.ENSCPOP00000003747,10141.ENSCPOP00000006451,10141.ENSCPOP00000007192,10141.ENSCPOP00000013667,10141.ENSCPOP00000014777,10141.ENSCPOP00000016683,10141.ENSCPOP00000022545,10141.ENSCPOP00000025848,10141.ENSCPOP00000026209,10141.ENSCPOP00000030449	DDX58,OAS3,IFIH1,RIOK3,TLR4,DHX58,ISG15,OAS2,IRF7,TLR3,STING1
GO Process	GO:0050776	Regulation of immune response	33	744	0.66	1.64e-10	10141.ENSCPOP00000000488,10141.ENSCPOP00000000513,10141.ENSCPOP00000001442,10141.ENSCPOP00000003278,10141.ENSCPOP00000003747,10141.ENSCPOP00000004918,10141.ENSCPOP00000006451,10141.ENSCPOP00000006532,10141.ENSCPOP00000007192,10141.ENSCPOP00000007290,10141.ENSCPOP00000007305,10141.ENSCPOP00000007699,10141.ENSCPOP00000009940,10141.ENSCPOP00000010018,10141.ENSCPOP00000013454,10141.ENSCPOP00000013667…	Usp18,USP15,DDX58,SLC15A3,OAS3,ADAR,IFIH1,OASL,RIOK3,RSAD2,C1QB,ZBP1,NLRC5,Ccr2,STAT2,TLR4,TREX1,LOC100728392,CASP10,DHX58,ISG15,SCIMP,IDO1,IRF7,TLR3,LOC100729512,TLR1,STING1,TNFSF13B,C1QA,C1QC,Fcgr4,UNC93B1
GO Process	GO:0060759	Regulation of response to cytokine stimulus	16	127	1.12	2.06e-10	10141.ENSCPOP00000000488,10141.ENSCPOP00000001442,10141.ENSCPOP00000003747,10141.ENSCPOP00000004918,10141.ENSCPOP00000006451,10141.ENSCPOP00000007699,10141.ENSCPOP00000009940,10141.ENSCPOP00000013454,10141.ENSCPOP00000013667,10141.ENSCPOP00000014329,10141.ENSCPOP00000014524,10141.ENSCPOP00000016683,10141.ENSCPOP00000022477,10141.ENSCPOP00000025848,10141.ENSCPOP00000027541,10141.ENSCPOP00000030449	Usp18,DDX58,OAS3,ADAR,IFIH1,ZBP1,NLRC5,STAT2,TLR4,TREX1,LOC100728392,ISG15,Csf1,IRF7,LOC100729512,STING1
GO Process	GO:0002682	Regulation of immune system process	43	1294	0.54	3.24e-10	10141.ENSCPOP00000000488,10141.ENSCPOP00000000513,10141.ENSCPOP00000001100,10141.ENSCPOP00000001442,10141.ENSCPOP00000003278,10141.ENSCPOP00000003747,10141.ENSCPOP00000004918,10141.ENSCPOP00000006451,10141.ENSCPOP00000006532,10141.ENSCPOP00000007138,10141.ENSCPOP00000007192,10141.ENSCPOP00000007290,10141.ENSCPOP00000007305,10141.ENSCPOP00000007699,10141.ENSCPOP00000009940,10141.ENSCPOP00000010018…	Usp18,USP15,LGMN,DDX58,SLC15A3,OAS3,ADAR,IFIH1,OASL,CA2,RIOK3,RSAD2,C1QB,ZBP1,NLRC5,Ccr2,STAT1,STAT2,TLR4,TREX1,LOC100728392,CASP10,DHX58,ISG15,Foxo3,Csf1,LOC101788125,SCIMP,CXCL10,ABCB10,IDO1,CDKN1A,IRF7,TLR3,SNCA,LOC100729512,TLR1,STING1,TNFSF13B,C1QA,C1QC,Fcgr4,UNC93B1
GO Process	GO:0001819	Positive regulation of cytokine production	25	424	0.79	4.4e-10	10141.ENSCPOP00000001442,10141.ENSCPOP00000003747,10141.ENSCPOP00000006451,10141.ENSCPOP00000007192,10141.ENSCPOP00000007290,10141.ENSCPOP00000008771,10141.ENSCPOP00000010018,10141.ENSCPOP00000010971,10141.ENSCPOP00000011400,10141.ENSCPOP00000012920,10141.ENSCPOP00000013667,10141.ENSCPOP00000014611,10141.ENSCPOP00000014777,10141.ENSCPOP00000015683,10141.ENSCPOP00000016683,10141.ENSCPOP00000020348…	DDX58,OAS3,IFIH1,RIOK3,RSAD2,Mefv,Ccr2,EIF2AK2,STAT1,HDAC2,TLR4,CASP10,DHX58,IL1RAP,ISG15,EGR1,OAS2,SCIMP,LRP1,IDO1,IRF7,TLR3,TLR1,STING1,UNC93B1
GO Process	GO:0032648	Regulation of interferon-beta production	12	54	1.36	4.59e-10	10141.ENSCPOP00000001442,10141.ENSCPOP00000003747,10141.ENSCPOP00000006451,10141.ENSCPOP00000007192,10141.ENSCPOP00000013667,10141.ENSCPOP00000014777,10141.ENSCPOP00000016683,10141.ENSCPOP00000022545,10141.ENSCPOP00000025848,10141.ENSCPOP00000026209,10141.ENSCPOP00000027072,10141.ENSCPOP00000030449	DDX58,OAS3,IFIH1,RIOK3,TLR4,DHX58,ISG15,OAS2,IRF7,TLR3,LOC100715128,STING1
GO Process	GO:0032479	Regulation of type I interferon production	14	93	1.19	6.25e-10	10141.ENSCPOP00000001442,10141.ENSCPOP00000003747,10141.ENSCPOP00000006451,10141.ENSCPOP00000007192,10141.ENSCPOP00000011400,10141.ENSCPOP00000013667,10141.ENSCPOP00000014329,10141.ENSCPOP00000014777,10141.ENSCPOP00000016683,10141.ENSCPOP00000022545,10141.ENSCPOP00000025848,10141.ENSCPOP00000026209,10141.ENSCPOP00000027072,10141.ENSCPOP00000030449	DDX58,OAS3,IFIH1,RIOK3,STAT1,TLR4,TREX1,DHX58,ISG15,OAS2,IRF7,TLR3,LOC100715128,STING1
[truncated: 879 more rows]

## Sheet: Overlapped genes
[GP3] and [GP7.5] and [VLP4] and [VLP10]:
ENSCPOG00000015564
ENSCPOG00000015159
ENSCPOG00000010629
ENSCPOG00000009226
ENSCPOG00000001105
ENSCPOG00000012198
ENSCPOG00000007154
ENSCPOG00000001598
ENSCPOG00000034887
ENSCPOG00000022306
ENSCPOG00000030030
ENSCPOG00000015369
ENSCPOG00000011058
ENSCPOG00000004263
ENSCPOG00000034099
[truncated: 219 more rows]
