# Supplementary material for: Marburg virus glycoprotein mRNA vaccine is more protective than a virus-like particle-forming mRNA vaccine
Source: J Clin Invest. 2025 Jul 3;135(17):e194586. doi: 10.1172/JCI194586 (PMC12490202; doi:10.1172/JCI194586)
Supplement: Supporting data values [file jci-135-194586-s226.xlsx]

## Sheet: Fig 1
Fig 1F	VP40 mRNA concentraion in μg
Group	0.5	1	2	3	4	5
GP	1	3.18371	6.01575	8.16404	11.7016	11.788
VP40	1	1.32251	1.29662	1.19053	1.40678	1.18693
Fig 1G	VP40 mRNA concentraion in μg
Group	0.5	1	2	3	4	5
GP	1	4.66831	19.484	25.7985	21.0565	24.0049
VP40	1	4.98977	12.5358	9.182	4.72393	3.04704

## Sheet: Fig 3
Fig 3B
12 hours				24 hours
UT	ANDV GPC	MARV GP	MARV VLP	UT	ANDV GPC	MARV GP	MARV VLP
3.19	2.39	18.5	20.2	3	2.66	20.5	28.1
3.91	2.85	17.8	23.1	2.35	2.79	21.3	28.5
2.8	2.2	16.5	18.8	1.6	2.18	18.2	24.6
Fig 3B
12 hours				24 hours
UT	ANDV GPC	MARV GP	MARV VLP	UT	ANDV GPC	MARV GP	MARV VLP
97707	100934	213100	206288	76266	73828	139683	140251
97707	99307	190194	219246	73828	75342	147855	133580
97707	100525	208816	207127	74128	74733	151503	131427
Fig 3D
12 hours				24 hours
UT	ANDV GPC	MARV GP	MARV VLP	UT	ANDV GPC	MARV GP	MARV VLP
0.68	1.12	13.9	17.2	1.48	0.85	24.3	34.6
1.4	1.33	11.1	16.8	0.61	0.92	28.1	35.3
2.47	1.58	8.61	19.5	0.54	0.65	25.7	41.2
Fig 3E
12 hours				24 hours
UT	ANDV GPC	MARV GP	MARV VLP	UT	ANDV GPC	MARV GP	MARV VLP
53564	45718	243664	240713	48196	59289	239737	234918
56240	46467	173937	262144	53564	61496	249674	240713
48787	47036	190194	198883	65625	54886	230195	244655

## Sheet: Fig 4
Fig 4B
Serum dilution	NTFIX - day 27										GP 7.5 + NTFIX 2.5 - day 27										GP 7.5 + VP40 2.5 - day 27										GP 30 + VP40 10 - day 27										NTFIX - day 54
16	0.1235	0.126	0.1325	0.113	0.1285	0.107	0.1175	0.097	0.1045	0.075	0.4905	0.582	0.4455	0.497	0.5975	0.472	0.525	0.479	0.616	0.615	0.615	0.6	0.443	0.434	0.4355	0.3595	0.5455	0.5335	0.5375	0.4935	0.4185	0.5275	0.614	0.605	0.409	0.377	0.433	0.421	0.489	0.398	0.0195	0.0235	0.0285	0.0235	0.0305	0.0315	0.0195	0.0235	0.0175
64	0.0615	0.051	0.0605	0.058	0.0605	0.049	0.0505	0.04	0.0305	0.033	0.2575	0.25	0.1795	0.184	0.2265	0.231	0.196	0.226	0.395	0.366	0.277	0.268	0.176	0.179	0.1495	0.1505	0.2595	0.2605	0.2675	0.2435	0.1695	0.1535	0.288	0.261	0.156	0.165	0.18	0.183	0.229	0.196	0.0105	0.0115	0.0135	0.0135	0.0095	0.0145	0.0085	0.0135	0.0075
256	0.0255	0.022	0.0255	0.021	0.0235	0.015	0.0185	0.016	0.0185	0.014	0.1105	0.082	0.0585	0.054	0.0925	0.068	0.061	0.067	0.105	0.077	0.092	0.085	0.062	0.055	0.0435	0.0425	0.0855	0.0895	0.0925	0.0985	0.0575	0.0755	0.103	0.097	0.06	0.064	0.061	0.069	0.07	0.072	0.0045	0.0065	0.0125	0.0045	0.0075	0.0075	0.0065	0.0065	0.0075
1024	0.0095	0.003	0.0105	0	0.0115	0.003	0.0065	-0.002	0.0145	0	0.0215	0.016	0.0175	0.008	0.0225	0.019	0.019	0.02	0.026	0.022	0.025	0.022	0.015	0.016	0.0075	0.0115	0.0205	0.0255	0.0245	0.0265	0.0105	0.0195	0.034	0.033	0.019	0.025	0.019	0.022	0.019	0.022	0.0005	0.0055	0.0075	-0.0005	0.0015	0.0025	0.0015	0.0025	0.0025
4096	0.0025	-0.006	0.0015	-0.001	0.0015	-0.006	-0.0005	-0.009	0.0025	-0.007	0.0045	-0.003	0.0015	0	0.0065	-0.003	0.003	0.004	0.003	0.007	0.005	0.005	0.003	0.003	-0.0015	-0.0025	-0.0025	0.0025	0.0005	0.0015	0.0005	0.0015	0.009	0.006	0.005	0.004	0.004	0.005	0.005	0.006	0.0025	0.0115	0.0115	-0.0005	0.0005	0.0005	-0.0015	0.0005	0.0095
16384	-0.0005	-0.008	-0.0015	-0.009	-0.0025	-0.01	-0.0005	-0.009	-0.0015	-0.009	-0.0005	-0.008	-0.0005	-0.009	0.0035	-0.007	0	0	-0.001	0	0.001	-0.001	0	0.001	-0.0055	-0.0055	-0.0055	-0.0075	-0.0085	-0.0055	-0.0075	-0.0055	0.002	0	0	0.002	0.002	0	0.002	0.004	-0.0005	0.0045	0.0015	-0.0005	0.0015	-0.0025	-0.0015	0.0015	-0.0005
65536	-0.0005	-0.005	-0.0025	-0.006	-0.0025	-0.009	-0.0005	-0.009	0.0025	-0.006	-0.0025	-0.006	-0.0025	-0.001	0.0005	-0.008	0.001	-0.002	-0.001	0.002	-0.001	-0.004	0.001	0	-0.0075	-0.0085	-0.0045	-0.0065	-0.0095	-0.0095	-0.0075	-0.0075	0.002	0.001	0	0.002	0.001	0.001	0.001	0.001	0.0025	0.0135	0.0015	0.0005	-0.0005	-0.0015	0.0025	-0.0005	-0.0005
262144	0.0025	-0.009	0.0005	-0.005	-0.0015	-0.009	-0.0025	-0.01	0.0005	-0.01	-0.0005	-0.009	0.0325	-0.009	0.0005	-0.005	0	0	0	0	0	-0.003	-0.002	0	-0.0085	-0.0055	-0.0055	-0.0115	-0.0105	-0.0085	-0.0095	-0.0075	0	0.001	0	0.002	-0.001	-0.001	-0.001	0.003	-0.0015	-0.0015	0.0025	-0.0015	-0.0015	-0.0015	-0.0005	0.0085	-0.0015
1048576	-0.0005	-0.009	0.0085	-0.007	-0.0015	-0.007	-0.0025	-0.009	-0.0005	-0.011	0.0015	-0.009	0.0005	-0.009	-0.0005	-0.005	-0.001	0.001	-0.002	0	-0.003	-0.002	-0.002	0	-0.0075	-0.0065	-0.0085	-0.0075	-0.0095	-0.0065	-0.0075	-0.0065	0.001	0	0	0.001	-0.001	0.003	0	0.004	-0.0015	-0.0005	-0.0015	-0.0025	-0.0025	-0.0015	-0.0015	0.0005	-0.0015
4194304	0.0015	-0.007	0.0015	-0.011	-0.0005	-0.009	0.0015	-0.009	0.0025	-0.007	0.0035	-0.008	0.0005	-0.009	0.0005	0.002	0.003	0	-0.002	-0.001	-0.002	0	-0.001	0	-0.0025	-0.0055	-0.0065	-0.0085	-0.0075	-0.0055	-0.0085	-0.0005	0.003	-0.002	0.008	0	0.004	0.002	0.002	0.009	0.0005	-0.0035	0.0005	0.0035	0.0005	-0.0015	-0.0015	0.0015	0.0005
16777216	0.0005	-0.004	0.0005	-0.008	-0.0005	0.103	0.0065	-0.005	0.0005	-0.008	0.0005	-0.009	-0.0005	-0.008	-0.0005	0.006	0.003	0.003	0	-0.001	0	-0.001	-0.002	-0.001	-0.0065	-0.0005	-0.0035	-0.0075	-0.0085	-0.0055	-0.0065	0.0015	0	0.002	0.013	0	0.001	0.002	0	0.007	-0.0005	0.0035	-0.0015	0.0025	0.0015	0.0065	-0.0005	-0.0005	-0.0015
Fig 4C
Day	NTFIX-40 μg					GP 7.5 μg + NTFIX-2.5 μg					GP 7.5 μg + VP40-2.5 μg					GP 30 μg + VP40-10 μg
27	2.83111	1.29425	1	1.65476	2.55477	53.4707	33.3905	45.2914	40.222	80.5217	56.7344	31.9208	25.956	54.3659	54.3723	29.6445	59.0043	27.1727	32.5255	40.7492
54	1.6176	2.57035	6.02461	1	1	7887.49	3940.71	14759.3	11547.2	7185.05	11718.3	3933.16	2570.73	4297.69	404.8	5294.36	12322.8	1620.36	5236.1	5560.3
Fig 4D
Serum dilution	NTFIX - day 27										GP 7.5 + NTFIX 2.5 - day 27										GP 7.5 + VP40 2.5 - day 27										GP 30 + VP40 10 - day 27										NTFIX - day 54
10	0.072	0.067	0.04	0.08	0.065	0.065	0.081	0.059	0.0455	0.0365	0.0585	0.0655	0.0505	0.0355	0.0695	0.0715	0.0735	0.0575	0.0725	0.0765	0.3365	0.3495	0.1995	0.2255	0.18	0.177	0.171	0.173	0.086	0.084	0.104	0.07	0.7315	0.7615	0.3885	0.3385	0.4535	0.4435	0.1545	0.1275	0.043	0.059	0.081	0.086	0.078	0.083	0.089	0.079	0.057
40	0.035	0.029	0.038	0.038	0.028	0.031	0.033	0.037	0.0185	0.0125	0.0255	0.0225	0.0275	0.0235	0.0365	0.0365	0.0265	0.0215	0.0345	0.0345	0.1045	0.1145	0.0595	0.0655	0.069	0.067	0.065	0.064	0.029	0.024	0.035	0.038	0.5625	0.4925	0.2185	0.2135	0.2705	0.2835	0.1085	0.1185	0.025	0.02	0.035	0.035	0.033	0.032	0.036	0.044	0.029
160	0.013	0.013	0.014	0.016	0.014	0.017	0.012	0.012	0.0025	0.0025	0.0085	0.0095	-0.0035	-0.0035	0.0045	0.0155	0.0115	0.0105	0.0145	0.0155	0.0285	0.0385	0.0205	0.0285	0.024	0.018	0.017	0.023	0.013	0.011	0.013	0.023	0.2085	0.2175	0.0865	0.0745	0.1055	0.1035	0.0325	0.0445	0.008	0.006	0.012	0.012	0.008	0.012	0.014	0.016	0.01
640	0.002	0	0	0.008	-0.002	0.002	0.03	0.005	-0.0005	-0.0005	0.0005	0.0005	-0.0005	-0.0025	-0.0005	0.0065	0.0015	0.0035	0.0015	0.0045	0.0075	0.0095	0.0055	0.0105	0.008	0.005	0.005	0.004	0.002	0.004	0.007	0.008	0.0625	0.0625	0.0265	0.0235	0.0295	0.0355	0.0125	0.0195	0	0	0.001	0	0.003	0.001	-0.002	0.006	0.006
2560	-0.004	-0.006	-0.005	-0.004	-0.006	-0.004	-0.002	-0.003	-0.0015	-0.0045	-0.0045	-0.0005	-0.0025	-0.0045	-0.0045	-0.0015	-0.0015	0.0005	-0.0035	-0.0025	-0.0015	-0.0025	-0.0015	0.0025	0.001	0	-0.001	-0.001	-0.003	0.002	0.007	0.001	0.0145	0.0105	0.0025	0.0045	0.0105	0.0075	0.0025	0.0055	0.003	-0.004	-0.005	-0.005	-0.004	-0.006	-0.005	-0.001	0.002
10240	-0.002	-0.003	-0.002	-0.004	-0.003	-0.006	-0.003	-0.004	-0.0055	-0.0055	-0.0025	-0.0035	-0.0035	-0.0025	-0.0035	0.0025	-0.0035	-0.0045	-0.0045	-0.0045	-0.0045	-0.0035	-0.0025	-0.0025	0	-0.004	-0.001	0.001	0.001	0.002	0.002	0.001	0.0025	0.0095	0.0025	-0.0005	-0.0005	0.0025	0.0065	0.0135	-0.004	-0.007	-0.006	-0.007	-0.006	-0.006	-0.007	0	0
40960	-0.006	-0.004	-0.004	-0.002	-0.003	-0.006	-0.004	-0.007	-0.0065	-0.0055	-0.0045	-0.0005	0.0025	-0.0055	-0.0045	-0.0055	-0.0035	0.0035	-0.0045	-0.0045	-0.0055	-0.0055	-0.0055	-0.0005	0.001	-0.003	0.004	0	0.001	0	0.002	0.003	-0.0035	-0.0015	-0.0005	0.0005	-0.0015	-0.0005	0.0025	0.0085	-0.005	-0.005	-0.006	-0.005	-0.006	-0.007	-0.006	-0.005	-0.001
163840	-0.003	-0.006	-0.004	-0.005	-0.007	-0.005	-0.007	-0.005	-0.0045	-0.0055	-0.0055	0.0035	-0.0035	-0.0025	-0.0055	-0.0055	-0.0055	-0.0035	-0.0065	-0.0045	-0.0055	-0.0015	-0.0025	-0.0045	-0.001	-0.005	-0.002	0	-0.005	-0.003	-0.002	0.004	-0.0015	-0.0005	-0.0035	-0.0025	-0.0015	-0.0005	0.0025	0.0035	-0.005	-0.005	-0.008	-0.008	-0.006	-0.006	-0.007	-0.006	0.001
655360	-0.004	-0.003	-0.001	-0.005	-0.006	-0.004	-0.003	-0.004	-0.0045	-0.0025	-0.0055	0.0035	0.0035	-0.0015	0.0005	-0.0045	-0.0065	0.0045	-0.0065	-0.0005	-0.0035	-0.0055	-0.0035	-0.0045	0	-0.002	-0.001	-0.002	-0.003	-0.001	-0.002	0.003	-0.0025	-0.0005	-0.0015	-0.0025	0.0015	0.0015	0.0005	0.0055	-0.004	-0.006	-0.006	-0.005	-0.006	-0.006	-0.005	-0.004	0.003
2621440	-0.004	-0.003	-0.005	-0.003	0.002	-0.003	-0.004	-0.006	-0.0045	-0.0075	-0.0055	0.0005	0.0015	0.0005	-0.0045	-0.0055	-0.0055	-0.0065	-0.0035	-0.0015	-0.0055	-0.0035	-0.0065	-0.0035	-0.001	-0.003	-0.003	-0.001	-0.003	-0.001	-0.002	0.001	-0.0015	-0.0005	-0.0015	-0.0015	-0.0015	0.0035	0.0035	0.0025	-0.005	-0.007	-0.004	-0.005	-0.008	-0.003	-0.005	-0.005	0
Fig 4E
Day	NTFIX-40 μg					GP 7.5 μg + NTFIX-2.5 μg					GP 7.5 μg + VP40-2.5 μg					GP 30 μg + VP40-10 μg
27	1.83237	1	1.38513	3.18721	1.59285	2.71002	1	1	3.99921	3.13638	37.1179	20.476	19.0641	18.2121	6.56395	6.08284	315.841	102.072	142.6	35.5147
54	1.87031	4.94381	5.14534	4.06844	1	4.00079	3.38313	1	3.76105	3.9172	629.07	503.783	178.007	438.847	12.3524	81.4902	37347.2	1309.41	2904.3	525.718
Fig 4F
Serum dilution	NTFIX - day 27										GP 7.5 + NTFIX 2.5 - day 27										GP 7.5 + VP40 2.5 - day 27										GP 30 + VP40 10 - day 27										NTFIX - day 54
20	-27.78	1.39	-12.5	-11.11	-29.17	-11.11	-18.06	-26.39	-30.67	-17.33	66.67	73.33	72	80	10.67	17.33	16.79	15.33	19.71	27.01	76.64	70.8	13.87	16.79	36.2	19.02	31.29	28.83	36.2	41.1	43.56	52.15	25.93	44.44	13.58	23.46	19.75	24.69	95.06	87.65	-22.48	-25.08	-9.45	-19.87	-19.87	-9.45	4.89	-1.63	-38.87
40	-19.44	-12.5	-19.44	-23.61	-1.39	6.94	-13.89	-12.5	1.33	-14.67	46.67	37.33	40	48	6.67	-2.67	16.79	-2.19	-9.49	0.73	56.2	69.34	0.73	9.49	-22.7	-11.66	-4.29	-20.25	-17.79	6.75	20.25	19.02	34.57	17.28	2.47	-7.41	-13.58	-2.47	81.48	79.01	-30.29	-45.93	-19.87	-31.6	-26.38	-23.78	-31.6	-17.26	-11.7
80	-2.78	-15.28	9.72	2.78	-34.72	6.94	-20.83	5.56	-13.33	-22.67	-10.67	-9.33	22.67	17.33	2.67	4	18.25	2.19	-6.57	-2.19	35.77	35.77	5.11	16.79	-9.2	-23.93	-22.7	0.61	-1.84	7.98	7.98	5.52	19.75	20.99	-8.64	3.7	9.88	11.11	77.78	69.14	-13.36	-9.45	-19.87	-22.48	-15.96	-1.63	-40.72	-2.93	-16.23
160	5.56	1.39	0	1.39	4.17	-2.78	-9.72	-22.22	12	2.67	-6.67	-6.67	-2.67	-8	-18.67	2.67	13.87	0.73	3.65	24.09	5.11	-13.87	13.87	12.41	3.07	-12.88	-28.83	-11.66	-14.11	-4.29	-5.52	5.52	13.58	6.17	7.41	8.64	1.23	22.22	48.15	37.04	6.19	-8.14	-19.87	-19.87	-21.17	-10.75	-18.57	-12.05	-26.79
320	-2.78	-8.33	-16.67	19.44	0	5.56	8.33	-5.56	10.67	-10.67	5.33	5.33	2.67	-22.67	-2.67	17.33	3.65	2.19	-2.19	24.09	-0.73	35.77	5.11	6.57	-21.47	9.2	-20.25	0.61	-7.98	1.84	0.61	9.2	-1.23	9.88	9.88	9.88	11.11	17.28	48.15	34.57	7.49	-8.14	-23.78	-12.05	-5.54	-30.29	-6.84	-14.66	6.42
640	-12.5	-4.17	-15.28	0	-15.28	-16.67	-9.72	1.39	-13.33	4	-5.33	-2.67	5.33	10.67	-1.33	-10.67	-8.03	-0.73	-2.19	-2.19	-15.33	0.73	6.57	22.63	-28.83	-9.2	16.56	-32.52	4.29	-6.75	-22.7	11.66	13.58	22.22	7.41	12.35	16.05	12.35	1.23	-1.23	-8.14	-31.6	-22.48	-0.33	-15.96	-21.17	-1.63	-5.54	-41.89
1280	-16.67	5.56	8.33	6.94	-20.83	13.89	-11.11	5.56	-16	0	2.67	-8	0	-13.33	10.67	0	13.87	15.33	-10.95	-24.09	8.03	-3.65	-13.87	-9.49	10.43	-4.29	-0.61	-11.66	-7.98	-37.42	-21.47	-1.84	17.28	27.16	17.28	19.75	14.81	3.7	-12.35	16.05	-23.78	-0.33	-19.87	-38.11	-32.9	-13.36	-42.02	8.79	-19.25
2560	-1.39	-19.44	-16.67	1.39	-2.78	-27.78	-5.56	9.72	13.33	0	9.33	0	-9.33	-5.33	-14.67	-24	0.73	-43.07	-3.65	0.73	-37.23	-27.01	-34.31	-3.65	-3.07	4.29	-14.11	-14.11	-12.88	-26.38	-22.7	-11.66	23.46	-1.23	6.17	27.16	13.58	-16.05	9.88	12.35	-31.6	-44.63	-31.6	-34.2	-30.29	-51.14	-45.93	-9.45	-4.15
5120	-2.78	12.5	-2.78	-19.44	8.33	-5.56	16.67	-4.17	-2.67	-4	-18.67	12	-30.67	-28	-6.67	1.33	-0.73	-28.47	-50.36	-31.39	-35.77	-43.07	-24.09	-21.17	-17.79	-12.88	-17.79	-5.52	-15.34	-17.79	-16.56	-0.61	12.35	22.22	23.46	-8.64	-2.47	2.47	-8.64	14.81	-34.2	-61.56	-8.14	-30.29	-34.2	-18.57	-14.66	-36.81	-14.72
10240	22.22	9.72	-12.5	-22.22	-8.33	6.94	-23.61	4.17	-25.33	-25.33	-4	-10.67	-13.33	-1.33	-25.33	5.33	-9.49	-3.65	-19.71	-29.93	-41.61	-27.01	-35.77	-3.65	-3.07	-15.34	0.61	-27.61	-32.52	-15.34	-6.75	-14.11	6.17	29.63	-13.58	11.11	7.41	7.41	8.64	9.88	-5.54	-5.54	-12.05	-22.48	-4.23	-10.75	-14.66	-28.99	-22.26
20480	6.94	-2.78	-6.94	15.28	8.33	-12.5	-30.56	1.39	21.33	36	-21.33	-1.33	-14.67	-9.33	-13.33	-8	8.03	-21.17	-9.49	-3.65	-47.45	-16.79	-3.65	19.71	7.98	-10.43	-23.93	-12.88	9.2	15.34	-4.29	-15.34	18.52	16.05	0	12.35	-7.41	20.99	6.17	4.94	16.61	-10.75	4.89	-0.33	-0.33	-17.26	4.89	-0.33	-4.15
Fig 4G
	NTFIX-40 μg					GP 7.5 μg + NTFIX-2.5 μg					GP 7.5 μg + VP40-2.5 μg					GP 30 μg + VP40-10 μg
27	10	10	10	10	10	39	28	10	10	10	33	10	10	10	10	10	10	10	10	117
54	10	10	10	10	10	63	24	30	27	165	38	34	87	33	10	48	110	55	45	83
[truncated: 31 more columns]

## Sheet: Fig 5
Fig 5A
	Time (days)	NTFIX-40 μg	GP 7.5 μg + NTFIX-2.5 μg	GP 7.5 μg + VP40-2.5 μg	GP 30 μg + VP40-10 μg
No Color	10	1
Red	7	1
Blue	8	1
Black	8	1
Green	8	1
No Color	28		0
Red	28		0
Blue	28		0
Black	28		0
Green	28		0
No Color	28			0
Red	28			0
Blue	28			0
Black	28			0
Green	28			0
No Color	28				0
Red	28				0
Blue	28				0
Black	28				0
Green	28				0
Fig 5B
	NTFIX-40 μg					GP 7.5 μg + NTFIX-2.5 μg					GP 7.5 μg + VP40-2.5 μg					GP 30 μg + VP40-10 μg
0	100	100	100	100	100	100	100	100	100	100	100	100	100	100	100	100	100	100	100	100
1	98.316	100.401	98.3247	99.0462	97.4598	97.0949	97.8567	99.9829	96.8344	97.9381	100.624	98.4005	100.563	100.332	99.7149	99.8597	99.5953	101.188	97.888	100.618
2	101.644	100.87	99.6294	101.171	99.0815	97.4126	97.975	100.29	97.7243	98.9691	100.312	99.9273	100.172	101.66	101.1	94.234	92.5846	92.9021	90.9627	94.5482
3	99.9332	98.3677	97.9985	100.289	100.517	98.3961	97.8172	100.461	98.4245	101.218	99.5546	97.717	98.343	101.615	101.222	97.9096	95.0419	95.5495	93.0583	98.5993
4	99.8797	97.1367	93.7435	94.6965	98.3065	96.9587	95.4504	100.495	96.5281	99.7813	101.871	98.6767	99.4216	101.54	101.982	101.08	100.246	98.3543	99.2469	101.25
5	99.9064	94.6749	90.6746	91.9364	94.2451	98.5928	96.5023	103.089	99.6791	100.719	101.93	98.7494	105.487	99.9547	100.597	100.351	100.911	98.8695	100.115	101.346
6	96.8859	92.6278	88.8362	89.6676	92.1785	98.956	98.146	101.724	98.5558	100.547	103.311	100.814	99.7186	99.2755	102.077	102.876	100.911	101.832	101.866	102.156
7	90.7779	88.9216	86.2713	87.7168	85.7922	97.8212	97.8041	101.655	95.5215	100.312	104.514	102.138	99.8593	101.268	100.733	102.469	101.012	100.372	100.278	101.703
8	88.0914			85.3902	82.9363	96.6107	98.6325	102.253	98.7017	99.0159	105.004	101.425	99.5623	102.989	99.1718	103.1	100.766	102.962	101.817	102.609
9	87.0756					97.3521	97.4885	101.365	99.7666	99.6876	103.163	101.425	98.8745	102.37	101.086	101.613	100.202	100.658	100.344	102.17
10	85.8728					97.1705	97.5805	101.502	98.2786	98.7973	104.172	102.196	100.062	103.457	100.557	101.15	100.766	100.429	99.558	101.167
11						98.1994	97.5674	101.587	97.9431	95.4077	103.86	102.574	99.5936	103.306	100.462	101.726	101.402	100.286	99.4597	100.906
12						98.5777	98.6456	102.611	98.1182	97.5476	103.4	102.574	99.5623	103.291	100.611	102.778	102.992	99.4991	99.4925	102.678
13						98.8954	99.6976	103.089	99.8395	98.7191	102.019	101.541	101.313	104.679	100.883	105.163	103.18	98.6119	100.753	101.922
14						96.2929	99.2505	102.355	100.919	99.0628	101.44	102.734	100.156	104.347	99.6334	101.698	101.489	98.3686	99.9673	99.2859
15						97.9271	99.7896	102.338	100.058	99.0472	106.489	102.385	100.782	103.049	100.068	102.371	104.972	101.216	101.408	101.03
16						97.3975	100.276	103.601	100.54	99.7345	105.88	102.69	101.516	101.66	100.353	102.581	104.308	103.921	102.538	102.183
17						98.7441	99.5792	105.341	100.948	99.6251	103.148	100.771	101.923	101.932	101.005	102.343	101.489	101.531	102.243	103.131
18						99.5915	99.4609	104.573	103.472	98.9066	105.85	102.734	101.829	102.853	102.974	100	102.269	101.76	102.685	101.717
19						99.9395	101.867	103.72	102.655	100.078	103.519	99.4184	105.206	101.736	103.191	100.954	100.101	102.232	103.16	102.623
20						99.8487	101.644	104.659	100.963	102.078	105.85	98.9821	99.3747	103.426	105.119	101.81	100.347	102.247	103.143	102.994
21						99.8941	98.7903	104.317	101.765	103.249	107.171	102.181	98.9526	101.977	105.73	103.69	101.185	103.349	103.815	105.026
22						100.121	100.197	105.341	100.335	103.608	108.924	101.978	103.126	101.223	106.205	101.305	101.46	101.388	103.373	104.861
23						99.304	101.709	105.683	101.911	102.187	106.503	97.9206	100.016	100.483	102.688	97.9798	100.116	101.059	100.835	100.385
24						99.2283	100.96	104.386	102.13	102.655	110.304	101.585	101.469	104.015	103.34	99.9299	100.087	102.876	101.915	101.909
25						100	102.156	106.741	104.318	103.968	110.572	102.414	103.47	104.664	106.952	99.7335	100.246	101.188	101.031	101.469
26						99.5461	103.669	105.256	103.457	103.843	109.235	104.101	103.549	104.755	108.052	103.591	105.435	104.737	102.751	106.756
27						99.6974	103.129	107.116	102.436	102.452	110.186	103.374	104.283	106.475	109.939	101.992	102.934	103.306	102.587	101.648
28						99.2132	102.985	106.655	102.261	101.281	110.646	104.479	105.565	106.551	110.197	100.898	102.79	102.318	100.753	103.708
Fig 5C
Days post infection	NTFIX-40 μg					GP 7.5 μg + NTFIX-2.5 μg					GP 7.5 μg + VP40-2.5 μg					GP 30 μg + VP40-10 μg
0	1	1	1	1	1	1	1	1	1	1	1	1	1	1	1	1	1	1	1	1
1	1	1	1	1	1	1	1	1	1	1	1	1	1	1	1	1	1	1	1	1
2	1	1	1	1	1	1	1	1	1	1	1	1	1	1	1	1	1	1	1	1
3	1	1	1	1	1	1	1	1	1	1	1	1	1	1	1	1	1	1	1	1
4	1	1	1	1	1	1	1	1	1	1	1	1	1	1	1	1	1	1	1	1
5	1	1	1	1	1	1	1	1	1	1	1	1	1	1	1	1	1	1	1	1
6	1	1	1	1	1	1	1	1	1	1	1	1	1	1	1	1	1	1	1	1
7	2	4	3	3	3	1	1	1	1	1	1	1	1	1	1	1	1	1	1	1
8	2			4	4	1	1	1	1	1	1	1	1	1	1	1	1	1	1	1
9	3					1	1	1	1	1	1	1	1	1	1	1	1	1	1	1
10	4					1	1	1	1	1	1	1	1	1	1	1	1	1	1	1
11						1	1	1	1	1	1	1	1	1	1	1	1	1	1	1
12						1	1	1	1	1	1	1	1	1	1	1	1	1	1	1
13						1	1	1	1	1	1	1	1	1	1	1	1	1	1	1
14						1	1	1	1	1	1	1	1	1	1	1	1	1	1	1
15						1	1	1	1	1	1	1	1	1	1	1	1	1	1	1
16						1	1	1	1	1	1	1	1	1	1	1	1	1	1	1
17						1	1	1	1	1	1	1	1	1	1	1	1	1	1	1
18						1	1	1	1	1	1	1	1	1	1	1	1	1	1	1
19						1	1	1	1	1	1	1	1	1	1	1	1	1	1	1
20						1	1	1	1	1	1	1	1	1	1	1	1	1	1	1
21						1	1	1	1	1	1	1	1	1	1	1	1	1	1	1
22						1	1	1	1	1	1	1	1	1	1	1	1	1	1	1
23						1	1	1	1	1	1	1	1	1	1	1	1	1	1	1
24						1	1	1	1	1	1	1	1	1	1	1	1	1	1	1
25						1	1	1	1	1	1	1	1	1	1	1	1	1	1	1
26						1	1	1	1	1	1	1	1	1	1	1	1	1	1	1
27							1	1	1	1	1	1	1	1	1	1	1	1	1
28							1	1	1	1	1	1	1	1	1	1	1	1	1
Fig 5D
Days	NTFIX-40 μg					GP 7.5 μg + NTFIX-2.5 μg					GP 7.5 μg + VP40-2.5 μg					GP 30 μg + VP40-10 μg
3	10	30	60	120	30	10	10	10	10	10	10	10	10	10	10	10	10	10	10	10
6	480	156000	243000	171000	63000	10	10	10	10	10	10	10	10	10	10	10	10	10	10	10
7		2430000
8				19800000	180000
9	3000					10	10	10	10	10	10	10	10	10	10	10	10	10	10	10
10	90000
12						10	10	10	10	10	10	10	10	10	10	10	10	10	10	10
28						10	10	10	10	10	10	10	10	10	10	10	10	10	10	10
Fig 5E
NTFIX-40 μg	GP 7.5 μg + NTFIX-2.5 μg	GP 7.5 μg + VP40-2.5 μg	GP 30 μg + VP40-10 μg
6303600	10	10	10
15660000	10	10	10
49011300	10	10	10
77526000	10	10	10
15034500	10	10	10
Fig 5F
NTFIX-40 μg	GP 7.5 μg + NTFIX-2.5 μg	GP 7.5 μg + VP40-2.5 μg	GP 30 μg + VP40-10 μg
11042945	10	10	10
49615385	10	10	10
84342857	10	10	10
61500000	10	10	10
17485714	10	10	10
Fig 5G
NTFIX-40 μg	GP 7.5 μg + NTFIX-2.5 μg	GP 7.5 μg + VP40-2.5 μg	GP 30 μg + VP40-10 μg
11250000	10	10	10
48375000	10	10	10
95225806	10	10	10
66287425	10	10	10
21398601	10	10	10

## Sheet: Fig 6
Fig 6B
Serum dilution	PBS - day 29										GP 1 μg - day 29										GP 1 μg + VP40 0.33 μg - day 29										GP 3 μg - day 29										GP 3 μg + VP40 1 μg - day 29
10	0.051	0.05	0.043	0.04	0.058	0.045	0.027	0.061	0.049	0.06	0.109	0.075	0.093	0.087	0.368	0.361	0.543	0.552	0.372	0.407	0.17	0.21	0.234	0.278	0.171	0.164	0.949	0.98	0.203	0.223	0.489	0.555	0.513	0.536	0.967	0.962	1.355	1.41	1.127	1.187	0.759	0.785	1.127	1.062	0.876	0.885	0.762	0.727	0.959
40	0.022	0.019	0.016	0.016	0.024	0.024	0.021	0.026	0.032	0.027	0.03	0.031	0.039	0.037	0.166	0.168	0.185	0.178	0.133	0.139	0.056	0.06	0.073	0.16	0.067	0.071	0.312	0.37	0.067	0.065	0.15	0.168	0.196	0.208	0.369	0.369	0.768	0.771	0.533	0.613	0.277	0.282	0.401	0.395	0.342	0.352	0.265	0.27	0.415
160	0.005	0.002	0.004	0.001	0.006	0.005	0.009	0.007	0.014	0.007	0.006	0.008	0.009	0.011	0.044	0.065	0.051	0.053	0.045	0.045	0.012	0.013	0.016	0.049	0.004	0.005	0.069	0.067	0.012	0.013	0.025	0.029	0.052	0.053	0.098	0.098	0.263	0.272	0.162	0.188	0.077	0.08	0.103	0.109	0.103	0.099	0.066	0.071	0.125
640	-0.003	-0.004	-0.004	-0.004	-0.002	-0.001	-0.003	0	0.015	0.001	0.002	0.01	0.003	0.003	0.012	0.022	0.012	0.008	0.013	0.011	-0.003	0	0.004	0.023	-0.014	-0.01	0.003	0.008	-0.008	-0.008	-0.001	-0.004	0.01	0.008	0.019	0.023	0.067	0.07	0.034	0.052	0.014	0.015	0.021	0.018	0.018	0.018	0.008	0.009	0.029
2560	-0.006	-0.006	-0.004	-0.006	-0.005	-0.001	-0.004	-0.004	0	-0.005	-0.002	-0.005	-0.004	-0.003	0	0.009	-0.001	-0.003	-0.009	-0.002	-0.016	-0.005	-0.009	0.013	-0.017	-0.016	-0.013	-0.012	-0.016	-0.015	-0.014	-0.013	-0.004	-0.003	0	0	0.01	0.011	0.004	0.011	-0.005	-0.005	-0.004	-0.004	-0.005	-0.003	-0.006	-0.004	0.006
10240	-0.004	-0.006	-0.007	-0.005	-0.006	-0.008	-0.002	-0.003	-0.003	-0.005	-0.005	-0.005	-0.005	-0.006	-0.002	0.009	-0.005	-0.001	-0.005	-0.005	-0.006	-0.006	-0.005	0.016	-0.016	-0.016	-0.016	-0.016	-0.016	-0.018	-0.016	-0.014	-0.005	-0.006	-0.005	-0.003	-0.001	0	-0.004	0.011	-0.008	-0.01	-0.009	-0.009	-0.009	-0.01	-0.011	-0.008	0.002
40960	-0.005	-0.006	-0.001	0.002	-0.003	-0.007	0	0.003	0.006	-0.001	-0.005	-0.001	-0.005	-0.003	0.002	0.01	-0.004	-0.007	-0.007	-0.006	-0.005	-0.006	-0.004	0.006	-0.016	-0.017	-0.017	-0.017	-0.016	-0.016	-0.016	-0.017	-0.007	-0.005	-0.006	-0.005	-0.005	-0.004	-0.005	0.009	-0.008	-0.011	-0.009	-0.011	-0.011	-0.01	-0.01	-0.009	0.002
163840	0	-0.007	-0.004	-0.007	-0.007	-0.004	-0.003	-0.006	-0.004	-0.004	-0.004	-0.006	-0.006	-0.002	-0.004	0.006	-0.006	-0.007	-0.006	-0.005	-0.003	-0.004	-0.004	0.001	-0.007	-0.017	-0.014	-0.016	-0.016	-0.015	-0.016	-0.016	-0.006	-0.006	-0.004	-0.005	-0.004	0	-0.003	0.006	-0.01	-0.01	-0.008	-0.009	-0.008	-0.009	-0.009	-0.009	0
655360	-0.003	-0.005	-0.004	-0.004	0.007	0.003	0	-0.002	-0.004	-0.006	-0.006	-0.005	-0.006	-0.003	-0.001	0.009	-0.006	-0.005	0.017	-0.006	-0.007	-0.006	-0.002	0.001	-0.009	0.014	-0.011	-0.01	-0.007	0.003	0.015	-0.016	-0.007	-0.006	-0.005	-0.003	-0.003	0.002	0.005	0.022	-0.009	-0.01	-0.01	-0.006	-0.01	-0.008	-0.005	0.006	0.002
2621440	-0.005	-0.006	-0.006	0.001	0.008	0.001	-0.004	-0.005	-0.004	-0.004	-0.005	-0.004	-0.002	-0.004	-0.003	0.001	-0.005	-0.006	-0.007	-0.005	-0.005	-0.006	-0.005	0.001	0.013	0.043	0.019	0.005	0.003	0.009	0.002	-0.014	-0.006	-0.006	-0.005	-0.001	-0.004	-0.005	-0.002	0.011	-0.009	-0.011	-0.01	-0.005	-0.008	-0.009	-0.006	-0.005	0
10485760	0	-0.004	-0.002	-0.004	0.004	0.002	0	-0.002	0.001	-0.002	-0.004	-0.003	-0.004	0	0.006	0.006	-0.001	-0.005	-0.002	-0.005	-0.004	-0.002	0.001	0.002	0.005	0.042	0.002	0.002	-0.005	-0.002	0.005	-0.01	-0.003	-0.005	-0.003	-0.003	-0.003	0	-0.002	0.006	-0.005	-0.008	-0.009	-0.005	-0.004	-0.005	-0.004	-0.008	0.003
Fig 6C
Serum dilution	PBS - day 54										GP 1 μg - day 54										GP 1 μg + VP40 0.33 μg - day 54										GP 3 μg - day 54										GP 3 μg + VP40 1 μg - day 54
10	0.038	0.052	0.044	0.04	0.048	0.042	0.06	0.032	0.489	0.098	1.039	0.835	1.215	1.169	1.397	1.295	1.272	1.289	1.26	1.237	0.811	0.794	0.88	0.792	1.338	1.082	1.505	1.464	1.368	1.348	1.269	1.265	1.32	1.272	1.531	1.547	1.645	1.556	1.561	1.16	1.269	1.24	1.53	1.587	1.434	1.509	1.544	1.508	1.598
40	0.026	0.027	0.02	0.029	0.025	0.024	0.028	0.018	0.398	0.041	0.454	0.46	0.957	0.942	1.203	1.163	1.165	1.143	1.077	1.086	0.483	0.485	0.543	0.524	0.643	0.65	1.284	1.258	1.014	1.016	0.954	0.965	0.941	0.908	1.461	1.536	1.627	1.557	1.504	1.395	1.088	1.035	1.318	1.338	1.169	1.164	1.388	1.389	1.463
160	0.009	0.01	0.006	0.008	0.013	0.009	0.012	0.01	0.071	0.013	0.121	0.137	0.576	0.534	0.883	0.841	0.676	0.62	0.716	0.688	0.194	0.206	0.211	0.201	0.243	0.245	0.711	0.713	0.534	0.559	0.553	0.542	0.504	0.482	1.066	1.156	1.293	1.254	1.063	1.01	0.633	0.605	0.711	0.725	0.601	0.566	0.95	1.023	1.208
640	0.002	0.006	0.001	0.015	0.004	0.004	0.006	0.003	0.005	-0.002	0.032	0.033	0.216	0.217	0.471	0.438	0.244	0.226	0.326	0.309	0.056	0.06	0.059	0.063	0.062	0.061	0.229	0.234	0.205	0.222	0.192	0.191	0.2	0.188	0.519	0.585	0.775	0.788	0.522	0.494	0.257	0.248	0.232	0.236	0.186	0.18	0.435	0.437	0.779
2560	0.003	0	0.003	0.002	0.005	0.003	0.003	0.003	-0.006	-0.005	0.002	0.003	0.054	0.055	0.144	0.152	0.069	0.059	0.101	0.09	0.013	0.012	0.012	0.017	0.012	0.011	0.053	0.053	0.056	0.057	0.049	0.05	0.053	0.047	0.157	0.177	0.305	0.298	0.17	0.171	0.067	0.059	0.055	0.056	0.043	0.042	0.121	0.126	0.321
10240	0.003	0.001	0.001	0.004	0.011	0.005	0.002	0.006	-0.005	-0.007	-0.004	-0.004	0.011	0.009	0.618	0.037	0.017	0.013	0.023	0.024	0.002	0.003	0.001	0.008	0.003	0	0.012	0.013	0.015	0.014	0.011	0.011	0.008	0.004	0.033	0.038	0.083	0.075	0.037	0.039	0.014	0.01	0.009	0.01	0.008	0.007	0.026	0.028	0.087
40960	-0.002	0.002	0.002	0.006	0.001	0.009	0.004	0.001	-0.006	-0.006	-0.006	-0.006	-0.003	-0.001	0.007	0.008	0.002	0.007	0.005	0.004	0.001	0	0	0.004	0	-0.002	0.001	0.003	0.004	0.001	-0.001	0.003	-0.001	-0.005	0.006	0.006	0.006	0.15	0.003	0.006	-0.001	-0.003	-0.003	-0.003	-0.001	0.002	0.002	0.002	0.02
163840	0	0.001	0.001	0.003	0.007	-0.001	0.009	0.005	-0.001	-0.004	-0.004	-0.005	-0.003	-0.005	0.003	0.002	-0.001	-0.001	-0.002	0	-0.002	-0.001	-0.001	0	0	-0.001	-0.002	0	0	0	-0.001	-0.001	-0.005	-0.005	-0.005	-0.005	-0.002	-0.002	-0.003	-0.004	-0.003	-0.004	-0.005	-0.002	-0.005	-0.003	-0.005	-0.005	0.006
655360	0.001	-0.001	0	0.003	0.004	0.007	0.002	0.006	-0.003	-0.006	-0.001	-0.004	-0.002	-0.001	-0.005	0.001	0	0.002	0.001	0	-0.003	-0.001	0	0.001	0.001	-0.001	0	-0.001	0.001	-0.001	-0.002	0.001	0.001	-0.005	-0.003	-0.005	-0.003	-0.006	-0.002	-0.003	-0.002	-0.006	-0.006	-0.005	-0.004	-0.005	-0.004	-0.002	0
2621440	0.002	0.002	-0.002	0.006	0.006	-0.001	0	0	-0.003	-0.006	-0.006	-0.005	-0.005	-0.005	-0.003	-0.003	0	-0.001	-0.002	-0.001	-0.003	-0.001	-0.002	0.002	0.001	0	-0.001	-0.001	-0.001	-0.003	-0.002	0	-0.005	-0.003	-0.006	-0.006	-0.004	-0.008	-0.007	-0.005	0	0	-0.007	-0.006	-0.005	-0.005	-0.006	-0.004	0
10485760	0.001	0.004	0.001	0	-0.001	0.012	0.005	0.001	0.001	-0.004	-0.005	-0.004	-0.005	-0.005	-0.003	-0.002	-0.001	0	-0.004	0.001	-0.002	-0.003	0.007	0.005	0	0	-0.002	-0.004	0.001	-0.003	-0.002	0.002	-0.004	-0.004	-0.007	-0.006	-0.005	-0.007	-0.006	-0.006	-0.004	-0.002	-0.002	-0.006	-0.006	-0.003	-0.004	-0.002	-0.001
Fig 6D
Day	PBS					GP 1 μg					GP 1 μg + VP40 0.33 μg					GP 3 μg					GP 3 μg + VP40 1 μg					GP 7.5 μg					GP 7.5 μg + VP40 2.5 μg
29	1	1	1	1	1	0.534285	0	1.4769	1.54421	1.38125	0.955574	1.21851	0	1.81234	1.03107	1.49939	1.59783	1.88627	2.33113	2.13215	1.76165	1.91882	1.8734	1.73158	2.00294	2.01402	2.12605	2.1102	1.61939	1.34143	2.31884	1.81688	1.96653	2.42339	1.62806
54	1	1	1	1	1	204.576	1518.09	11955	1362.61	2480.64	356.762	355.959	418.611	1372.41	1532.71	1405.91	1394.21	3968.79	8919.29	3477.83	1664.07	1346.06	1105.41	3086.28	10247.2	8120.39	3788.88	5482.51	4922.3	4144.42	6974.08	13208	15457.2	33885.8	2397.39
Fig 6E
Serum dilution	PBS - day 29										GP 1 μg - day 29										GP 1 μg + VP40 0.33 μg - day 29										GP 3 μg - day 29										GP 3 μg + VP40 1 μg - day 29
10	0.033	0.023	0.069	0.084	0.018	0.014	0.016	0.019	0.013	0.009	0.037	0.042	0.038	0.036	0.015	0.02	0.033	0.033	0.018	0.026	0.174	0.134	0.089	0.066	0.054	0.043	0.036	0.033	0.023	0.028	0.033	0.025	0.022	0.023	0.034	0.034	0.043	0.053	0.046	0.042	0.057	0.07	0.055	0.07	0.039	0.045	0.088	0.089	0.045
40	-0.002	-0.006	0.008	0.006	0.001	-0.002	-0.003	-0.002	-0.01	-0.011	0.017	0.01	0.008	0.004	-0.001	-0.001	0.004	0.003	-0.001	0.001	0.009	0.002	-0.004	-0.007	-0.003	-0.003	-0.004	-0.005	-0.003	-0.005	0.03	0.014	0.013	0.011	0.023	0.021	0.017	0.017	0.019	0.017	0.036	0.026	0.026	0.032	0.012	0.018	0.029	0.029	0.025
160	-0.012	-0.016	-0.015	-0.012	-0.017	-0.017	-0.016	-0.017	-0.018	-0.019	-0.006	-0.007	-0.009	-0.008	-0.01	-0.012	-0.008	-0.009	-0.009	-0.011	-0.012	-0.014	-0.015	-0.015	-0.016	-0.014	-0.01	-0.014	-0.014	-0.014	0.006	0.007	0.004	0.004	0.002	0.003	0.002	0.002	0.005	0.004	0.008	0.008	0.009	0.013	0.007	0.009	0.016	0.023	0.019
640	-0.016	-0.02	-0.022	-0.022	-0.022	-0.021	-0.02	-0.022	-0.023	-0.022	-0.011	-0.013	-0.012	-0.012	-0.013	-0.011	-0.013	-0.011	-0.013	-0.013	-0.017	-0.014	-0.02	-0.018	-0.014	-0.02	-0.017	-0.02	-0.017	-0.019	0	0	-0.002	-0.002	-0.002	-0.001	-0.002	-0.002	-0.002	0	0.001	0.003	0.006	0.008	0.013	0.008	0.006	0.005	0.002
2560	-0.02	-0.02	-0.023	-0.022	-0.024	-0.023	-0.024	-0.021	-0.023	-0.022	-0.013	-0.012	-0.014	-0.013	-0.014	-0.012	-0.013	-0.013	-0.012	-0.013	-0.016	-0.017	-0.015	-0.016	-0.02	-0.012	-0.012	-0.018	-0.018	-0.018	-0.002	0.001	-0.003	0.001	0	0	-0.003	0.002	0	-0.001	0.001	0.003	0.004	0.01	0.001	0.006	0.003	0.003	0.004
10240	-0.005	-0.021	-0.024	-0.023	-0.024	-0.022	-0.019	-0.025	-0.024	-0.021	-0.011	-0.011	-0.014	-0.013	-0.014	-0.013	-0.013	-0.014	-0.013	-0.014	-0.019	-0.019	-0.02	-0.021	-0.02	-0.018	-0.017	-0.021	-0.02	-0.02	0.004	-0.002	-0.004	-0.003	-0.003	0	-0.004	0.001	0.001	-0.003	0.015	0.008	0	0.003	0.002	0.004	0.002	0.005	0.001
40960	-0.021	-0.022	-0.024	-0.022	-0.024	-0.022	-0.025	-0.024	-0.023	-0.023	-0.013	-0.013	-0.015	-0.013	-0.014	-0.013	-0.013	-0.012	-0.012	-0.014	-0.019	-0.017	-0.019	-0.02	-0.021	-0.021	-0.021	-0.02	-0.022	-0.022	-0.003	0.001	-0.004	0.001	-0.004	-0.003	-0.002	0	-0.002	-0.003	0.002	-0.001	-0.001	-0.001	0	0	0.003	0	0.002
163840	-0.021	-0.021	-0.02	-0.023	-0.019	-0.021	-0.019	-0.021	-0.021	-0.019	-0.013	-0.011	-0.013	-0.013	-0.013	-0.012	-0.011	-0.013	-0.013	-0.011	-0.018	-0.019	-0.021	-0.021	-0.021	-0.019	-0.019	-0.019	-0.02	-0.019	0.007	-0.001	-0.003	-0.003	-0.001	0	-0.002	-0.001	0.003	0	-0.001	0.002	0	-0.001	0.001	0	-0.001	0.004	0.003
Fig 6F
Serum dilution	PBS - day 54										GP 1 μg - day 54										GP 1 μg + VP40 0.33 μg - day 54										GP 3 μg - day 54										GP 3 μg + VP40 1 μg - day 54
10	0.067	0.068	0.035	0.06	0.047	0.043	0.037	0.046	0.077	0.07	0.036	0.043	0.031	0.042	0.03	0.034	0.039	0.041	0.029	0.039	0.064	0.059	0.067	0.05	0.201	0.187	0.079	0.086	0.074	0.084	0.107	0.052	0.065	0.053	0.061	0.049	0.06	0.061	0.046	0.046	0.222	0.194	0.882	0.922	0.157	0.159	0.568	0.557	0.375
40	0.014	0.014	0.003	0.005	0.005	0.008	0.009	0.004	0.012	0.023	0.014	0.008	0.012	0.01	0.009	0.008	0.013	0.01	0.009	0.009	0.04	0.024	0.017	0.02	0.051	0.055	0.023	0.025	0.032	0.032	0.023	0.025	0.017	0.016	0.02	0.022	0.016	0.02	0.019	0.019	0.069	0.062	0.346	0.4	0.045	0.044	0.295	0.223	0.198
160	-0.008	-0.012	-0.023	-0.013	-0.011	-0.011	-0.012	-0.011	-0.005	-0.002	0.004	0.002	-0.002	-0.002	0	0.001	-0.002	0.005	0.005	0.007	0.007	0.004	0.002	0.002	0.014	0.012	0.006	0.006	0.009	0.008	0.012	0.009	0.009	0.01	0.006	0.01	0.009	0.007	0.01	0.008	0.021	0.02	0.111	0.105	0.011	0.011	0.071	0.068	0.056
640	-0.012	-0.017	-0.022	-0.019	-0.017	-0.015	-0.018	-0.002	-0.014	-0.007	-0.002	-0.002	-0.002	-0.004	-0.003	-0.004	-0.001	0.001	0.002	0.001	0.005	0	-0.001	-0.002	0.003	0.002	0.001	0.002	0.013	0.004	0.005	0.003	0.003	0.003	0.005	0.004	0.005	0.005	0.005	0.008	0.004	0.007	0.026	0.027	0	0	0.019	0.014	0.011
2560	-0.013	-0.017	-0.019	-0.02	-0.019	-0.019	-0.018	-0.018	-0.016	-0.014	0	-0.007	-0.004	-0.003	-0.002	0.007	-0.002	0.009	0.005	0.002	-0.001	-0.002	-0.003	-0.001	-0.001	0	0.002	-0.001	0.005	0.001	0.009	0.005	0.004	0.004	0.004	0.005	0.006	0.004	0.006	0.007	0.002	-0.007	0.003	0.004	-0.002	0	0	0.002	0.003
10240	-0.017	-0.019	-0.019	-0.02	-0.018	-0.018	-0.019	-0.019	-0.015	-0.018	0.003	-0.004	-0.005	-0.005	-0.004	-0.002	0	-0.002	0.009	0.005	-0.002	-0.004	-0.004	-0.003	-0.003	-0.002	-0.004	-0.001	0	-0.001	0.001	0.003	0.002	0.003	0.003	0.006	0.003	0.002	0.007	0.005	0.003	-0.004	-0.002	-0.002	-0.004	-0.004	-0.004	0.001	0.001
40960	-0.018	-0.01	-0.019	-0.017	-0.019	-0.018	-0.019	-0.017	-0.019	-0.017	-0.002	0.001	-0.003	-0.006	-0.005	0.001	-0.003	0.01	0.032	0.003	-0.002	-0.001	-0.002	-0.003	-0.001	0	-0.001	0.001	0	0	0.001	0.001	0.002	0.001	0.002	0.004	0.002	0.001	0.002	0.002	0.002	-0.004	-0.003	-0.003	-0.005	-0.004	-0.003	-0.003	-0.001
163840	-0.013	-0.019	-0.019	-0.019	-0.017	-0.019	-0.017	-0.015	-0.019	-0.017	0.007	0.001	-0.003	-0.001	-0.001	0.001	0.006	0.009	0.014	0.004	-0.003	-0.003	-0.004	-0.003	-0.003	-0.001	-0.002	-0.003	-0.002	-0.001	0.001	0.001	0.006	0.003	0.006	0.002	0	0.002	0.002	0.01	0.022	-0.001	-0.004	-0.003	-0.003	-0.002	-0.004	-0.001	-0.002
Fig 6G
Days	PBS					GP 1 μg					GP 1 μg + VP40 0.33 μg					GP 3 μg					GP 3 μg + VP40 1 μg					GP 7.5 μg					GP 7.5 μg + VP40 2.5 μg
29	3.25418	7.90366	1	1	1	1	1	1	1	1	13.257	8.75621	5.89078	4.18512	2.74996	1	1	1	1	1	1	4.5677	2.75967	8.71205	1.57037	1.02754	3.78647	3.79241	1.50667	3.69374	6.68551	5.48784	3.85938	1	4.96586
54	6.93177	1	3.30971	4.25825	8.99807	1	1	1	1	1	1	5.15362	26.0038	10.3555	9.82222	9.90258	7.18125	4.15004	7.26458	4.44559	32.1366	217.869	21.2772	142.298	97.42	1	1	1	5.83948	9.41395	22.7948	43.7714	34.187	19.2177	22.0793
Fig 6H
Serum dilution	PBS - day 29										GP 1 μg - day 29										GP 1 μg + VP40 0.33 μg - day 29										GP 3 μg - day 29										GP 3 μg + VP40 1 μg - day 29
20	31.48	29.76	34.9	24.63	30.62	29.76	21.2	28.91	12.22	14.03	24.89	9.5	23.98	7.69	14.03	24.89	33.19	25.27	24.4	36.7	33.19	42.86	32.31	38.46	45.58	22.9	25.62	32.88	20.18	23.81	19.27	37.41	29.67	19.12	24.4	22.64	27.03	45.49	76.26	80.66	47.29	20.94	29.41	36.94	26.59	32.24	16.24	29.41	31.57
40	9.21	17.77	25.48	34.9	16.92	18.63	25.48	32.33	16.74	19.46	15.84	14.03	28.51	9.5	5.88	11.31	41.1	15.6	24.4	19.12	21.76	28.79	39.34	31.43	25.62	21.09	49.21	36.51	32.88	31.97	31.07	41.04	32.31	23.52	20.88	17.36	36.7	34.07	59.56	63.96	36.94	32.24	18.12	31.29	36	22.82	24.71	24.71	34.46
80	31.48	27.19	-5.35	19.49	28.91	21.2	16.06	23.77	6.79	7.69	32.13	23.08	15.84	23.98	29.41	33.03	30.55	31.43	33.19	29.67	27.91	31.43	28.79	32.31	15.65	26.53	17.46	31.97	25.62	27.44	56.46	28.34	30.55	33.19	25.27	29.67	22.64	41.1	56.92	40.22	35.06	32.24	24.71	20.94	32.24	23.76	26.59	20	25.78
160	16.92	28.05	12.63	14.35	24.63	6.64	18.63	30.62	26.7	15.84	21.27	7.69	31.22	24.89	19.46	6.79	30.55	16.48	29.67	40.22	25.27	24.4	20.88	33.19	16.55	22	23.81	26.53	23.81	26.53	39.23	43.76	22.64	31.43	31.43	33.19	28.79	20	36.7	19.12	28.47	24.71	-1.65	29.41	35.06	15.29	20	14.35	22.89
320	22.06	28.05	19.49	28.91	16.06	21.2	13.49	31.48	22.17	13.12	11.31	16.74	29.41	11.31	20.36	27.6	22.64	14.73	28.79	40.22	42.86	42.86	27.91	29.67	20.18	27.44	34.69	22.9	32.88	25.62	46.49	29.25	24.4	12.97	11.21	1.54	29.67	33.19	26.15	20	23.76	11.53	10.59	12.47	10.59	9.65	12.47	28.47	34.46
640	25.48	35.76	25.48	30.62	20.34	24.63	22.06	32.33	16.74	9.5	11.31	32.13	25.79	31.22	23.08	19.46	31.43	47.25	47.25	31.43	41.1	34.07	34.07	43.74	22	24.72	24.72	20.18	33.79	32.88	23.81	40.14	27.91	5.05	26.15	35.82	19.12	37.58	20	21.76	10.59	17.18	28.47	12.47	25.65	18.12	13.41	25.65	18.07
1280	11.78	22.91	17.77	26.34	22.91	25.48	13.49	16.92	14.93	25.79	14.03	33.94	32.13	19.46	23.98	14.03	29.67	34.07	39.34	41.98	41.98	53.41	34.95	30.55	27.44	28.34	29.25	7.48	26.53	38.32	40.14	22	34.95	31.43	30.55	27.03	32.31	27.03	18.24	20.88	18.12	9.65	3.06	14.35	17.18	26.59	26.59	26.59	33.49
2560	22.06	31.48	14.35	27.19	22.91	21.2	27.19	28.05	9.5	26.7	17.65	21.27	15.84	15.84	16.74	21.27	40.22	41.1	34.07	41.98	49.01	33.19	22.64	32.31	34.69	30.16	16.55	25.62	37.41	17.46	35.6	33.79	27.91	39.34	25.27	41.1	28.79	20	33.19	26.15	23.76	13.41	19.06	12.47	18.12	5.88	14.35	27.53	32.53
5120	14.35	21.2	11.78	0.64	31.48	9.21	8.35	22.06	15.84	23.98	33.03	14.93	21.27	22.17	40.27	28.51	39.34	17.36	15.6	37.58	34.95	30.55	33.19	24.4	25.62	33.79	5.67	9.3	30.16	34.69	17.46	29.25	17.36	18.24	26.15	36.7	20	32.31	18.24	37.58	12.47	33.18	17.18	16.24	20	26.59	15.29	37.88	34.46
10240	19.49	19.49	22.91	28.05	16.92	26.34	6.64	17.77	33.94	18.55	23.98	26.7	35.75	23.08	32.13	26.7	28.79	25.27	13.85	22.64	23.52	29.67	34.95	19.12	22	21.09	15.65	20.18	33.79	17.46	22.9	35.6	31.43	25.27	22.64	29.67	32.31	31.43	15.6	29.67	30.35	23.76	21.88	25.65	18.12	21.88	4.94	41.65	32.53
20480	24.63	11.78	14.35	15.2	22.06	14.35	17.77	34.05	21.27	17.65	30.32	22.17	33.94	21.27	33.94	43.89	34.07	39.34	39.34	44.62	20	38.46	32.31	33.19	26.53	33.79	22	29.25	28.34	33.79	15.65	33.79	34.95	24.4	27.03	17.36	24.4	37.58	39.34	36.7	28.47	11.53	29.41	17.18	29.41	20	18.12	28.47	45.06
Fig 6I
Serum dilution	PBS - day 54										GP 1 μg - day 54										GP 1 μg + VP40 0.33 μg - day 54										GP 3 μg - day 54										GP 3 μg + VP40 1 μg - day 54
20	9.12	3.36	-2.4	-1.76	-1.76	7.84	6.56	7.84	15.98	8.28	28.99	28.99	37.28	39.05	44.97	32.54	35	25.63	28.13	18.75	21.88	17.5	11.88	16.25	26.82	21.87	50.48	60.39	24.62	41.13	43.88	44.43	43.59	49.86	58.97	56.13	55.56	60.11	98.29	97.72	58.26	57.68	61.16	59.42	39.13	39.71	57.68	60	51.53
40	23.2	12.96	18.08	-3.68	9.12	13.6	3.36	18.72	26.04	9.47	44.38	22.49	22.49	9.47	20.71	29.59	23.75	21.25	13.13	15	16.88	18.75	16.25	15.63	37.28	23.52	47.18	52.68	29.57	35.08	37.28	47.18	37.89	33.33	36.18	40.74	30.48	45.3	91.45	96.58	46.09	43.77	41.45	40.29	34.49	25.8	39.71	34.49	46.21
80	16.16	3.36	-3.68	0.8	14.88	7.2	8.48	18.08	18.93	22.49	30.18	39.05	37.28	39.05	33.14	31.95	33.75	21.88	25	35	35.63	30.63	19.38	25	35.08	33.98	47.73	49.93	33.43	34.53	34.53	33.43	36.75	40.17	45.3	37.32	44.73	45.87	92.02	82.91	35.65	39.13	35.65	31.59	39.71	29.86	36.81	28.12	46.21
160	9.12	-1.12	9.12	9.76	2.08	3.36	12.32	7.84	14.2	24.26	44.38	45.56	30.18	32.54	16.57	31.36	33.13	28.13	32.5	36.25	38.13	35	27.5	31.88	30.67	40.58	48.83	41.68	38.93	38.38	29.02	43.33	32.19	34.47	40.17	27.07	44.16	31.62	59.54	58.4	33.91	34.49	30.43	39.13	18.26	33.33	29.86	36.23	54.73
320	18.08	29.6	12.32	11.68	15.52	12.96	9.12	21.92	34.91	34.91	38.46	36.69	33.14	37.28	30.18	23.67	30.63	39.38	48.75	36.25	39.38	40	28.75	26.88	35.08	37.28	39.48	43.33	50.48	44.43	41.13	29.57	29.91	32.19	37.32	29.34	32.19	42.45	40.74	25.36	42.61	39.13	30.43	43.77	32.17	32.17	29.28	35.07	44.61
640	19.36	20.64	21.92	24.48	17.44	14.88	15.52	18.08	30.77	34.91	38.46	43.79	40.24	33.73	27.81	30.77	22.5	31.25	33.75	41.88	28.13	27.5	35.63	31.88	37.28	42.78	42.78	47.18	43.88	42.23	38.93	31.77	28.77	27.64	43.02	29.91	48.15	48.72	33.33	36.18	28.12	32.75	17.68	14.78	24.06	22.9	29.28	28.12	44.61
1280	12.32	28.32	25.12	20	21.28	19.36	14.88	5.92	34.91	30.18	43.2	42.6	39.05	23.08	27.81	34.32	36.88	35.63	37.5	33.13	46.25	38.75	26.25	30.63	25.72	33.43	34.53	51.58	39.48	38.38	35.08	25.17	31.05	33.33	39.6	24.22	40.74	43.59	25.36	21.94	35.07	22.9	28.7	35.65	31.01	33.33	34.49	33.91	39.81
2560	22.56	21.92	20	-1.12	7.84	15.52	11.04	22.56	32.54	27.81	41.42	29.59	37.87	32.54	15.98	28.4	29.38	42.5	39.38	51.25	40.63	40	33.75	36.25	43.33	36.73	52.68	46.63	40.03	43.88	40.58	32.32	33.33	22.51	32.76	38.46	41.31	30.48	22.51	26.5	23.48	23.48	25.22	35.07	30.43	25.22	42.03	36.23	48.34
5120	7.84	12.32	12.32	8.48	11.68	6.56	11.68	22.56	20.71	38.46	37.87	32.54	23.08	26.63	23.08	34.91	30	22.5	35	37.5	26.25	34.38	33.13	26.25	23.52	24.62	34.53	49.93	29.02	38.38	29.02	33.43	30.48	27.64	32.19	31.62	36.75	29.34	19.66	13.96	32.75	37.97	39.13	37.97	30.43	32.75	25.8	41.45	40.35
10240	2.08	0.16	12.96	4	25.12	4.64	9.12	8.48	16.57	33.73	29.59	29.59	22.49	30.18	31.36	30.77	37.5	29.38	33.13	41.25	28.13	25.63	30.63	25.63	35.63	32.32	35.08	37.28	40.58	31.77	24.62	25.17	27.07	20.23	28.77	28.21	32.76	34.47	19.09	25.36	26.96	19.42	27.54	22.32	31.59	30.43	24.64	37.97	31.82
20480	16.16	19.36	20	6.56	15.52	11.04	5.92	12.32	18.34	27.81	27.22	31.36	32.54	21.89	20.12	11.83	12.5	24.38	27.5	21.25	25.63	26.88	16.25	18.13	29.02	24.07	25.17	40.03	19.12	25.17	27.92	33.98	24.79	14.53	23.65	28.77	25.36	21.94	17.95	21.94	37.97	27.54	33.33	22.32	19.42	22.32	18.84	22.32	32.36
Fig 6J
Days	PBS					GP 1 μg					GP 1 μg + VP40 0.33 μg					GP 3 μg					GP 3 μg + VP40 1 μg					GP 7.5 μg					GP 7.5 μg + VP40 2.5 μg
29	10	10	10	10	10	10	10	10	10	10	10	10	10	10	10	10	10	10	10	48.0618	10	10	10	10	10	10	10	10	10	10	10	10	10	10	10
54	10	10	10	10	10	10	10	18.9037	10	10	10	10	10	10	10	10	10	17.4801	10	160.825	17.472	19.9923	10	19.6213	10	55.8616	32.1028	182.31	73.127	23.0792	127.358	72.4029	46.0078	30.4311	12.8305
[truncated: 21 more columns]

## Sheet: Fig 7
Fig 7A
	Time (days)	PBS	GP 1 μg	GP + VP40 1.33 μg	GP 3 μg	GP + VP40 4 μg	GP 7.5 μg	GP + VP40 10 μg
No Color	12	1
Red	12	1
Blue	11	1
Black	7	1
Green	7	1
No Color	28		0
Red	28		0
Blue	28		0
Black	28		0
Green	28		0
No Color	28			0
Red	28			0
Blue	11			1
Black	28			0
Green	28			0
No Color	28				0
Red	28				0
Blue	28				0
Black	28				0
Green	28				0
No Color	13					1
Red	28					0
Blue	28					0
Black	28					0
Green	13					1
No Color	28						0
Red	28						0
Blue	28						0
Black	28						0
Green	28						0
No Color	28							0
Red	28							0
Blue	28							0
Black	28							0
Green	28							0
Fig 7B, C
Days	PBS					GP 1 μg					GP + VP40 1.33 μg					GP 3 μg					GP + VP40 4 μg					GP 7.5 μg					GP + VP40 10 μg
0	100	100	100	100	100	100	100	100	100	100	100	100	100	100	100	100	100	100	100	100	100	100	100	100	100	100	100	100	100	100	100	100	100	100	100
1	100.287	98.1183		95.9781	100.133	99.943	98.541	97.7592	99.9373		97.9227	98.9317	98.3492	97.6377	99.5737	96.9942	99.0273	99.5002	99.8016		95.2602	98.2125	94.4403	95.7608	93.8224	99.3157	99.7134	99.2952	99.0414	98.5273	95.8001	95.2215	93.7623	94.5922	92.902
2	99.5123	98.09	99.2737	97.0151	100.466	99.8717	105.675	97.3199	98.8086	101.181	96.2927	99.1429	98.6494	97.9506	99.8863	95.3588	97.801	99.643	99.1912	100	98.1701	98.6428	98.3902	100.685	97.1543	99.1275	102.881	99.8078	98.9997	100.238	98.3906	97.8714	98.2501	97.9868	98.629
3	99.5983	98.2456	99.8983	97.5617	98.5536	100.142	99.4914	97.8178	100.314	101.013	97.0118	100.708	100.273	99.2334	100.867	97.2005	98.7454	100.885	98.5961	101.032	98.3351	99.4373	99.1802	101.87	98.3698	99.5552	102.926	99.5515	99.2081	102.426	99.3869	99.3774	100.071	99.6179	99.186
4	99.2684	98.5852	98.649	94.5348	95.6941	99.7007	97.8316	97.2173	99.8903	100.118	97.5711	98.3975	100.123	97.5907	99.9574	96.8174	98.2379	101.385	98.6876	100.499	98.9051	101.821	99.9106	102.512	96.425	99.8289	105.339	100.737	96.8047	101.473	99.5402	98.9429	100.677	98.7656	98.9574
5	99.2254	99.7453	96.2522	90.3307	92.7182	99.6579	100.843	97.2906	100.988	100.911	93.6721	94.9565	95.4025	93.7265	92.711	95.3588	97.223	100.785	101.923	99.8624	98.6201	102.003	98.6883	102.74	96.425	101.625	102.639	100.721	94.7069	100.87	100.337	96.742	100.071	99.1477	97.9006
6	97.131	97.8778	94.7269	87.0936	91.0391	100.77	101.017	96.8073	100.235	101.806	96.3567	100.795	95.7162	96.7772	99.1901	96.1249	97.4767	100.828	100.382	100.809	97.6751	100.645	98.3753	103.069	96.7396	101.061	105.083	101.073	94.5679	100.87	101.119	96.3365	101.185	99.8237	99.7858
7	92.8848	95.0764	89.4248		87.4148	99.9857	98.608	95.7674	99.7178	100.793	91.1793	100.373	92.5375	95.7447	99.3322	89.1557	89.5264	92.5603	92.3394	91.139	91.5404	88.1496	91.4145	95.7322	89.5038	98.5458	99.9397	98.1259	95.3459	94.5442	94.5432	91.3264	94.7079	92.7259	95.9869
8	90.8621	92.6995	86.9843			100.271	98.4741	95.6796	98.6989	99.4262	88.4468	98.6832	89.8363	94.0707	97.9398	93.5023	94.7984	97.9437	98.535	98.3138	88.8406	85.9484	88.6272	93.2915	87.0442	99.0761	99.819	97.4852	93.9566	91.3464	92.5966	88.7923	94.0023	90.3747	97.0009
9	88.7391	90.1386	86.8536			100.028	98.7284	94.7422	98.5264	100.219	87.6318	98.472	87.6671	94.8999	97.4283	93.8117	94.6152	97.4582	98.9928	99.6731	87.3406	87.3055	86.6746	90.8792	85.2996	97.8956	99.276	98.238	94.4429	97.5316	94.7118	90.6893	98.0243	92.1675	97.1865
10	86.8742	87.8183	84.907			101.368	99.3307	95.1523	100.549	101.418	89.038	99.5404	84.0655	96.9493	98.5507	93.1634	94.5024	94.1168	97.8178	97.6084	86.0357	91.8405	87.2857	92.8775	85.414	97.639	100.151	98.3021	95.7905	99.7476	96.8118	92.2097	98.998	95.6062	97.1579
11	85.7409	85.4556				101.568	99.1433	95.4159	99.42	101.485	91.2113	99.8385	82.9604	95.4787	99.3748	87.756	88.0885	87.691	91.79	91.3971	83.1408	87.2228	84.0364	88.6526	96.5823	97.3311	99.457	97.2769	94.8875	97.9523	99.2949	93.1364	100.268	96.5173	97.9006
12	83.7613	84.5218				99.1876	99.6788	95.5038	100.125	103.359	93.001	99.528		96.5269	99.4317	85.9437	88.7229	92.3319	93.0871	97.5568	81.0109	88.2158	82.0242	86.1405	80.1087	98.734	98.0845	96.8925	93.8455	99.2707	99.4635	93.1074	99.5766	96.6936	98.9717
13						100.556	99.1032	95.1816	99.1378	102.025	92.9051	98.5963		96.7303	99.6732	92.1467	91.965	94.8736	96.9937	99.0193	79.826	93.5452	87.3156	93.6483	78.3927	98.0667	95.6259	96.2999	94.2484	97.4755	97.7774	92.3979	99.0686	94.842	98.0434
14						100.727	99.9732	96.1189	97.8053	102.245	92.9211	100.236		97.2622	100.639	89.5978	95.6583	94.688	99.7558	96.3008		99.8345	92.1747	100.785		94.2515	94.7964	91.8308	91.6643	99.3268	100.613	95.7284	95.9215	97.2079	98.6147
15						102.01	100.335	97.5542	96.0025	100.405	94.1355	100.845		98.3104	101.094	91.2774	95.8275	95.4163	98.0467	98.5031		101.523	95.0663	102.184		99.1103	93.6802	95.5951	94.0956	96.101	101.364	96.5392	99.3508	98.0896	100.2
16						100.827	102.061	96.983	98.1659	99.5105	94.551	99.9503		97.7628	99.9147	91.7047	100.395	89.6045	100.137	98.4171		100.877	96.4376	101.442		99.1617	97.3303	92.84	93.5954	94.3759	102.223	96.6551	101.425	100.603	101.585
17						100.869	101.62	95.87	100.486	100.051	93.3046	100		98.4825	101.975	101.606	100.338	99.1718	101.724	100.379		101.423	97.4959	98.5298		100.445	99.8492	95.7232	95.3042	96.8584	101.042	94.8451	97.3892	98.5158	99.8001
18						101.34	101.847	97.1002	99.5924	103.055	94.2314	99.4783		100.954	102.145	100.162	98.7172	98.9147	100.549	100.293		104.088	97.4661	102.698		101.54	100.86	98.174	95.3042	102.328	101.579	96.684	99.6613	100.558	102.999
19						102.466	100.482	97.3345	100.549	104.135	94.7108	99.1801		101.877	103.254	98.5561	99.5912	100.486	99.9695	100.602		105.627	98.5244	104.525		100.719	101.342	98.0458	93.2481	100.421	102.897	96.8144	100.226	101.19	101.385
20						101.383	99.3575	96.031	99.2475	100.861	94.8865	97.4534		100.641	101.094	99.5727	98.1675	99.6287	104.578	100.963		104.568	98.1219	103.725		100.188	100.996	105.879	91.8727	100.547	102.499	96.9737	100.677	100.852	100.7
21						101.81	95.2081	97.2906	98.4794	100.523	88.6865	92.8571		96.0889	99.0054	97.6573	99.9013	99.4431	104.013	100.172		102.036	98.0474	102.869		101.968	102.534	100.705	93.2203	102.833	102.192	95.2795	99.5907	101.249	97.415
22						103.007	102.53	98.5794	99.6081	103.376	96.6922	100.808		99.1552	103.126	99.7643	101.057	101.442	104.914	101.308		103.823	99.2547	102.997		104.825	105.611	102.243	96.3601	103.338	103.464	95.1057	100.268	101.572	99.7001
23						103.136	103.413	98.4476	99.9843	104.49	97.7788	101.031		98.5764	104.646	100.913	100.169	102.028	106.074	101.996		104.601	98.6287	104.054		104.979	104.676	103.364	98.18	103.591	104.522	96.0469	100.804	102.895	100.843
24						104.133	102.624	99.0773	100.847	104.169	96.6762	100.012		98.2791	104.93	101.856	100.592	101.428	107.569	103.493		106.273	98.6436	105.296		105.475	106.923	103.652	98.9441	104.137	104.43	96.2062	103.204	103.218	101.285
25										96.3207	96.3726	95.1304		96.0576	104.632	102.24	102.791	101.114	108.347	103.682		106.786	101.252	106.138		106.039	107.21	103.956	98.7913	106.452	104.798	98.2189	104.135	106.084	101.428
26						105.103	101.298	97.8471		107.122	92.5855	94.9689		98.7641	105.186	101.768	102.988	100.828	108.958	104.061		109.318	102.355	107.294		104.739	106.531	103.188	98.1523	106.325	104.982	98.3348	102.103	106.613	102.899
27						100.613	102.905	98.9309	100.643	105.165	96.5324	94.1739		97.5438	105.073	100.147	101.184	97.8581	107.233	103.871		109.053	102.847	107.522		103.901	104.163	100.865	99.097	106.129	103.433	97.7845	103.796	105.922	102.556
28						95.0399	96.1719	95.7088	94.4035	101.249	96.5324	100.882		100.782	105.584	103.521	104.102	101.785	108.881	105.798		108.557	102.474	108.364		106.159	103.876	103.364	99.7777	107.644	101.64	98.552	103.655	105.907	104.699
Fig 7D
Days post infection	PBS					GP 1 μg					GP + VP40 1.33 μg					GP 3 μg					GP + VP40 4 μg					GP 7.5 μg					GP + VP40 10 μg
0	1	1	1	1	1	1	1	1	1	1	1	1	1	1	1	1	1	1	1	1	1	1	1	1	1	1	1	1	1	1	1	1	1	1	1
1	1	1	1	1	1	1	1	1	1	1	1	1	1	1	1	1	1	1	1	1	1	1	1	1	1	1	1	1	1	1	1	1	1	1	1
2	1	1	1	1	1	1	1	1	1	1	1	1	1	1	1	1	1	1	1	1	1	1	1	1	1	1	1	1	1	1	1	1	1	1	1
3	1	1	1	1	1	1	1	1	1	1	1	1	1	1	1	1	1	1	1	1	1	1	1	1	1	1	1	1	1	1	1	1	1	1	1
4	1	1	1	1	1	1	1	1	1	1	1	1	1	1	1	1	1	1	1	1	1	1	1	1	1	1	1	1	1	1	1	1	1	1	1
5	1	1	1	1	1	1	1	1	1	1	1	1	1	1	1	1	1	1	1	1	1	1	1	1	1	1	1	1	1	1	1	1	1	1	1
6	1	1	1	1	1	1	1	1	1	1	1	1	1	1	1	1	1	1	1	1	1	1	1	1	1	1	1	1	1	1	1	1	1	1	1
7	1	2	2		4	1	1	1	1	1	1	1	1	1	1	1	1	1	1	1	1	1	1	1	1	1	1	1	1	1	1	1	1	1	1
8	1	2	2			1	1	1	1	1	1	1	2	1	1	1	1	1	1	1	1	3	1	1	1	1	1	1	1	1	1	1	1	1	1
9	2	2	3			1	1	1	1	1	1	1	1	1	1	1	1	1	1	1	1	1	1	1	1	1	1	1	1	1	1	1	1	1	1
10	2	2	3			1	1	1	1	1	1	1	3	1	1	1	1	1	1	1	1	3	1	1	1	1	1	1	1	1	1	1	1	1	1
11	3	3				1	1	1	1	1	1	1	4	1	1	1	1	1	1	1	1	1	1	1	1	1	1	1	1	1	1	1	1	1	1
12	4	4				1	1	1	1	1	1	1		1	1	1	1	1	1	1	3	1	3	1	3	1	1	1	1	1	1	1	1	1	1
13						1	1	1	1	1	1	1		1	1	3	1	1	1	1	3	1	3	1	3	1	1	1	1	1	1	1	1	1	1
14						1	1	1	1	1	1	1		1	1	1	1	1	1	1	4	3	3	1	4	1	1	1	1	1	1	1	1	1	1
15						1	1	1	1	1	1	1		1	1	1	1	1	1	1		2	2	2		1	1	1	1	1	1	1	1	1	1
16						1	1	1	1	1	1	1		1	1	1	1	1	1	1		1	1	1		1	1	1	1	1	1	1	1	1	1
17						1	1	1	1	1	1	1		1	1	1	1	1	1	1		1	1	1		1	1	1	1	1	1	1	1	1	1
18						1	1	1	1	1	1	1		1	1	1	1	1	1	1		1	1	1		1	1	1	1	1	1	1	1	1	1
19						1	1	1	1	1	1	1		1	1	1	1	1	1	1		1	1	1		1	1	1	1	1	1	1	1	1	1
20						1	1	1	1	1	1	1		1	1	1	1	1	1	1		1	1	1		1	1	1	1	1	1	1	1	1	1
21						1	1	1	1	1	1	1		1	1	1	1	1	1	1		1	1	1		1	1	1	1	1	1	1	1	1	1
22						1	1	1	1	1	1	1		1	1	1	1	1	1	1		1	1	1		1	1	1	1	1	1	1	1	1	1
23						1	1	1	1	1	1	1		1	1	1	1	1	1	1		1	1	1		1	1	1	1	1	1	1	1	1	1
24						1	1	1	1	1	1	1		1	1	1	1	1	1	1		1	1	1		1	1	1	1	1	1	1	1	1	1
25						1	1	1	1	1	1	1		1	1	1	1	1	1	1		1	1	1		1	1	1	1	1	1	1	1	1	1
26						1	1	1	1	1	1	1		1	1	1	1	1	1	1		1	1	1		1	1	1	1	1	1	1	1	1	1
27						1	1	1	1	1	1	1		1	1	1	1	1	1	1		1	1	1		1	1	1	1	1	1	1	1	1	1
28						1	1	1	1	1	1	1		1	1	1	1	1	1	1		1	1	1		1	1	1	1	1	1	1	1	1	1
Fig 7E
Days	PBS					GP 1 μg					GP + VP40 1.33 μg					GP 3 μg					GP + VP40 4 μg					GP 7.5 μg					GP + VP40 10 μg
3	10	10	10	240	120	10	10	10	10	10	10	10	10	10	10	10	10	10	10	10	10	10	10	10	10	10	10	10	10	10	10	10	10	10	10
6	10		1950		3720000	10	10	10	10	10	10	10	10	10	10	10	10	10	10	10	10	10	10	10	10	10	10	10	10	10	10	10	10	10	10
7					7350000
9	1020	420	420			10	10	10	10	10	10	10	10	10	10	10	10	10	10	10	10	10	10	10	10	10	10	10	10	10	10	10	10	10	10
11													4200
12	543000	2220				10	10	10	10	10	10	10		10	10	10	10	10	10	10	10	10	10	10	10	10	10	10	10	10	10	10	10	10	10
13																					10				10
28						10	10	10	10	10	10	10		10	10	10	10	10	10	10		10	10	10		10	10	10	10	10	10	10	10	10	10
Fig 7F
PBS	GP 1 μg	GP + VP40 1.33 μg	GP 3 μg	GP + VP40 4 μg	GP 7.5 μg	GP + VP40 10 μg
1.63636e+07	10	10	10	10	10	10
217937	10	10	10	10	10	10
828571	10	1.93985e+06	10	10	10	10
1.13317e+08	10	10	10	10	10	10
302173913	10	10	10	10	10	10
Fig 7G
PBS	GP 1 μg	GP + VP40 1.33 μg	GP 3 μg	GP + VP40 4 μg	GP 7.5 μg	GP + VP40 10 μg
6.68571e+07	10	10	10	10	10	10
2.72449e+06	10	10	10	10	10	10
4.44857e+06	10	5.58736e+06	10	10	10	10
1.22581e+08	10	10	10	10	10	10
1.0083e+08	10	10	10	10	10	10
Fig 7H
PBS	GP 1 μg	GP + VP40 1.33 μg	GP 3 μg	GP + VP40 4 μg	GP 7.5 μg	GP + VP40 10 μg
118868	10	10	10	10	10	10
12217.2	10	10	10	10	10	10
144578	10	88853.5	10	10	10	10
3.1048e+06	10	10	10	10	10	10
2.96097e+06	10	10	10	10	10	10

## Sheet: Fig 9
Fig 9B
CD4+IFN gamma+							CD4+IL-2+							CD4+TNFalpha+
0.00609	0.00935	0.031	0.00938	0.74	0.29		0.01	0.0017	0.00661	0.047	0.73	0.56		0.065	0.081	0.54	0.13	1	1.16
0.02	0.041	0.017	0.028	0.6	0.54		0.00743	0.0064	0.011	0.018	0.55	0.26		0.072	0.073	0.14	0.12	0.85	0.82
0.017	0.043	0.036	0.034	1.29	0.73		0.017	0.019	0.00528	0.019	1.37	0.76		0.089	0.054	0.24	0.17	1.8	1.33
0		0.032	0.00654	1.22	0.38		0.00735		0.00796	0.039	1.3	0.44		0.066		0.11	0.13	1.64	0.69
0.018	0.015	0.018	0.012	0.45	0.41		0.00921	0.00151	0.017	0.037	0.65	0.42		0.078	0.077	0.11	0.17	1.04	0.68
CD8+IFN gamma+							CD8+IL-2+							CD8+TNFalpha+
0.00896	0.011	0.032	0.066	0.16	0.086		0.36	0.12	0.042	0.23	0.11	0.086		0.2	0.21		0.19	0.25	1.42
0.039	0.045	0.03	0.045	0.24	1.38		0.45	0.2	0.092	0.43	0.1	0.11		0.27	0.13	0.33	0.41	0.36	1.57
0.023	0.041	0.058	0.037	0.47	0.22		0.24	0.13	0.037	0.18	0.26	0.1		0.19	0.13	0.57	0.22	0.59	0.55
0.033		0.054	0.022	0.2	1.2		0.52	0.2	0.086	0.3	0.15	0.12		0.15		0.29	0.22	0.39	1.37
0.046	0.047	0.033	0.054	0.7	0.45		0.26	0.16	0.074	0.36	0.17	0.13		0.18	0.23	0.23	0.29	0.98	0.64
Fig 9C
IFN gamma	IFN gamma +TNF a	IFN gamma +TNF a +IL-2
0.16	0.16	0.38
0.16	0.13	0.28
0.15	0.31	0.75
0.21	0.22	0.69
0.074	0.077	0.27
0.09	0.091	0.093
0.11	0.12	0.26
0.18	0.14	0.38
0.079	0.08	0.2
0.11	0.086	0.2
Fig 9D
IFN gamma	IFN gamma +TNF a	IFN gamma +TNF a +IL-2
0.091	0.065	0.00742
0.12	0.11	0.014
0.13	0.32	0.016
0.089	0.093	0.017
0.2	0.47	0.023
0.055	0.029	0.00168
0.35	1.02	0.019
0.14	0.072	0.00462
0.32	0.84	0.036
0.16	0.28	0.014

## Sheet: Fig 10
Fig 10B
	3 μg GP	7.5 μg GP	4 μg VLP	10 μg VLP
Up	0	4	6	90
Down	0	2	10	119
Fig 10E
Genes	GP 7.5	VP 10	VP 4
SIK1	-1.17434	-2.02862	-1.0846
HERC5	1.78446	1.15958
CCNDBP1	1.57393	1.28067
IFIT1B	1.25141	1.09186
RGS1	-1.07183	-1.06003
HMCN2		24.823	22.9412
S100 protein		1.34233	1.84248
PDLIM4		1.04794	1.2623
NR4A2		-1.96081	-1.27475
ENSCPOG00000032867		-1.28476	-1.59403

## Sheet: Fig 11
Fig 11B
	3 μg GP	7.5 μg GP	4 μg VLP	10 μg VLP
Up	6	4	11	1
Down	84	99	178	111
Fig 11E
	GP 3	GP 7.5	VP 4	VP 10
TLR4	-1.03017	-1.18957	-1.55824	-1.31305
NLRC5	-1.21442	-1.67577	-1.51244	-1.3474
IRF7	-1.37603	-2.38313	-2.37522	-2.05904
IFIT1B	-1.61595	-2.0412	-2.35034	-1.97639
IFIT3	-1.57202	-2.40249	-2.58898	-2.49315
IFIH1	-1.0604	-1.33959	-1.54202	-1.34974
IFGGB1	-1.30399	-1.85105	-2.08544	-1.87916
IFGGC3	-2.11788	-3.83894	-3.00112	-3.48504
OAS1	-1.46649	-1.85231	-2.50807	-2.01232
OAS3	-1.62008	-2.60864	-2.79962	-2.52241
C1QC	-2.48737	-2.68607	-2.73111	-3.27751
C1QA	-3.26775	-2.54906	-3.01428	-3.43292
DDX58	-1.10759	-1.66846	-1.764	-1.64817
STING1	-1.117	-1.12661	-1.41438	-1.17913
EIF2AK2	-1.0571	-1.00494	-1.38251	-1.08968
TNFSF10	-1.65931	-1.44131	-1.8844	-1.47419
CASP10	-1.31929	-1.36702	-1.55095	-1.28183

## Sheet: Supp Fig 2
Fig 2A
Days	NTFIX-40 μg					GP 7.5 μg + NTFIX-2.5 μg					GP 7.5 μg + VP40-2.5 μg					GP 30 μg + VP40-10 μg
0	100	100	100	100	100	100	100	100	100	100	100	100	100	100	100	100	100	100	100	100
1	98.316	100.401	98.3247	99.0462	97.4598	97.0949	97.8567	99.9829	96.8344	97.9381	100.624	98.4005	100.563	100.332	99.7149	99.8597	99.5953	101.188	97.888	100.618
2	101.644	100.87	99.6294	101.171	99.0815	97.4126	97.975	100.29	97.7243	98.9691	100.312	99.9273	100.172	101.66	101.1	94.234	92.5846	92.9021	90.9627	94.5482
3	99.9332	98.3677	97.9985	100.289	100.517	98.3961	97.8172	100.461	98.4245	101.218	99.5546	97.717	98.343	101.615	101.222	97.9096	95.0419	95.5495	93.0583	98.5993
4	99.8797	97.1367	93.7435	94.6965	98.3065	96.9587	95.4504	100.495	96.5281	99.7813	101.871	98.6767	99.4216	101.54	101.982	101.08	100.246	98.3543	99.2469	101.25
5	99.9064	94.6749	90.6746	91.9364	94.2451	98.5928	96.5023	103.089	99.6791	100.719	101.93	98.7494	105.487	99.9547	100.597	100.351	100.911	98.8695	100.115	101.346
6	96.8859	92.6278	88.8362	89.6676	92.1785	98.956	98.146	101.724	98.5558	100.547	103.311	100.814	99.7186	99.2755	102.077	102.876	100.911	101.832	101.866	102.156
7	90.7779	88.9216	86.2713	87.7168	85.7922	97.8212	97.8041	101.655	95.5215	100.312	104.514	102.138	99.8593	101.268	100.733	102.469	101.012	100.372	100.278	101.703
8	88.0914			85.3902	82.9363	96.6107	98.6325	102.253	98.7017	99.0159	105.004	101.425	99.5623	102.989	99.1718	103.1	100.766	102.962	101.817	102.609
9	87.0756					97.3521	97.4885	101.365	99.7666	99.6876	103.163	101.425	98.8745	102.37	101.086	101.613	100.202	100.658	100.344	102.17
10	85.8728					97.1705	97.5805	101.502	98.2786	98.7973	104.172	102.196	100.062	103.457	100.557	101.15	100.766	100.429	99.558	101.167
11						98.1994	97.5674	101.587	97.9431	95.4077	103.86	102.574	99.5936	103.306	100.462	101.726	101.402	100.286	99.4597	100.906
12						98.5777	98.6456	102.611	98.1182	97.5476	103.4	102.574	99.5623	103.291	100.611	102.778	102.992	99.4991	99.4925	102.678
13						98.8954	99.6976	103.089	99.8395	98.7191	102.019	101.541	101.313	104.679	100.883	105.163	103.18	98.6119	100.753	101.922
14						96.2929	99.2505	102.355	100.919	99.0628	101.44	102.734	100.156	104.347	99.6334	101.698	101.489	98.3686	99.9673	99.2859
15						97.9271	99.7896	102.338	100.058	99.0472	106.489	102.385	100.782	103.049	100.068	102.371	104.972	101.216	101.408	101.03
16						97.3975	100.276	103.601	100.54	99.7345	105.88	102.69	101.516	101.66	100.353	102.581	104.308	103.921	102.538	102.183
17						98.7441	99.5792	105.341	100.948	99.6251	103.148	100.771	101.923	101.932	101.005	102.343	101.489	101.531	102.243	103.131
18						99.5915	99.4609	104.573	103.472	98.9066	105.85	102.734	101.829	102.853	102.974	100	102.269	101.76	102.685	101.717
19						99.9395	101.867	103.72	102.655	100.078	103.519	99.4184	105.206	101.736	103.191	100.954	100.101	102.232	103.16	102.623
20						99.8487	101.644	104.659	100.963	102.078	105.85	98.9821	99.3747	103.426	105.119	101.81	100.347	102.247	103.143	102.994
21						99.8941	98.7903	104.317	101.765	103.249	107.171	102.181	98.9526	101.977	105.73	103.69	101.185	103.349	103.815	105.026
22						100.121	100.197	105.341	100.335	103.608	108.924	101.978	103.126	101.223	106.205	101.305	101.46	101.388	103.373	104.861
23						99.304	101.709	105.683	101.911	102.187	106.503	97.9206	100.016	100.483	102.688	97.9798	100.116	101.059	100.835	100.385
24						99.2283	100.96	104.386	102.13	102.655	110.304	101.585	101.469	104.015	103.34	99.9299	100.087	102.876	101.915	101.909
25						100	102.156	106.741	104.318	103.968	110.572	102.414	103.47	104.664	106.952	99.7335	100.246	101.188	101.031	101.469
26						99.5461	103.669	105.256	103.457	103.843	109.235	104.101	103.549	104.755	108.052	103.591	105.435	104.737	102.751	106.756
27						99.6974	103.129	107.116	102.436	102.452	110.186	103.374	104.283	106.475	109.939	101.992	102.934	103.306	102.587	101.648
28						99.2132	102.985	106.655	102.261	101.281	110.646	104.479	105.565	106.551	110.197	100.898	102.79	102.318	100.753	103.708
Fig 2B, C
Days	PBS					GP 1 μg					GP + VP40 1.33 μg					GP 3 μg					GP + VP40 4 μg					GP 7.5 μg					GP + VP40 10 μg
0	38.8	38.9	39.4	38.8	39	39.3	38.6	39.1	38.7	39.3	38.4	39.3	39.1	38.8	38.2	39.8	39	39.1	39.2	38.8	38.8	38.8	38.9	39	39	38.9	39.2	39.6		39.1	39	39	38.7	39	39.2
1	39.2	39	39.7	38.8	39.5	39	38.8	39.6	39.1	39.3	38.9	39.4	39.7	38.9	38.6	40	39.1	39.1	39.4	39.3	38.5	39.1	39	38.4	38.8	38.9	39.2	39.7		39	38.8	38.8	38.9	39.3	39
2	39.1	39.2	39.8	38.8	39.5	39.2	38.8	39.6	39	39.4	38.6	39.3	39.6	38.8	38.5	39.9	39.1	39.1	39.5	39.3	38.3	39.1	38.9	38.4	38.9	39.1	39.1	39.7		39	38.9	38.8	38.7	39.1	39
3	38.8	38.9	39.1	39.6	39.6	39	38.6	39.3	38.8	39.3	38.6	39	39.6	38.5	38.3	39.8	39	38.6	39	39	38.5	39	39	38.2	38.8	39.1	39.2	39.7		39.1	38.8	38.7	38.7	39	39.8
4	39.1	38.9	39.2	39.8	40.2	38.9	38.5	39.5	38.8	39.4	38.6	38.7	39.8	38.8	38.4	39.6	39	39.1	39.2	38.9	38.4	39	39.2	38.6	39.2	38.9	38.9	39.6		39.1	38.8	38.9	38.7	39.1	39.1
5	39.5	39.4	39.7	39.4	40.2	39	38.6	39.2	38.7	39.5	38.9	39	40.1	38.8	38.4	39.4	38.9	39	39.3	38.9	38.2	38.9	39.3	38.8	39.2	39	38.9	39.2		39	38.7	38.7	38.7	38.9	39
6	40.3	40.1	40.4	39.6	40	39	38.8	39.4	38.7	39.3	39.2	39.1	40.6	39	38.5	40.1	39.1	39.3	39.5	38.9	37.9	38.8	39.3	38.7	39.6	38.7	38.7	39.3		38.8	38.4	38.1	38.4	38.6	39
7	40.4	40.3	40.8		38	38.8	38.6	39.5	38.7	39.2	39.8	39.1	40.8	38.8	38.5	40.3	39.1	39.2	39.1	38.9	38	38.6	39.2	38.5	39.8	39	38.9	39.1		38.7	38.5	38.4	38.3	38.6	38.9
8	40.6	40.8	40.8			39.2	38.6	39.5	38.9	39.1	39.7	39.3	41	39.1	38.6	39.8	38.7	38.9	39.4	38.8	38	38.7	38.9	38.5	39.8	39	38.8	39		38.4	38.5	38.2	38.3	38.7	38.8
9	40.5	40.5	40.5			39.1	38.6	39.2	38.9	39	39.5	38.9	39.7	39	38.5	39.7	39	39.3	39.4	38.9	38.1	38.8	38.7	38.6	39.4	38.9	39	39.3		39	38.9	38.7	38.5	38.9	38.8
10	40.5	40	39.8			39.2	38.6	39.3	38.6	39	39.2	39	38.6	39	38.4	39.5	39	39.4	39	38.8	38	38.9	39	38.5	39.2	38.9	39.1	39.3		38.9	38.8	38.4	38.5	38.9	39
11	37.4	38.5				39	38.4	39.1	38.7	39.1	38.5	39	37.7	38.5	38.3	39.5	38.8	38.8	39	39	38.2	38.7	38.8	38.2	38.8	39	38.9	39.1		38.7	38.7	38.5	38.6	39	39
12	35.1	36.8				39	38.4	39.1	38.7	39.1	38.3	38.9		38.5	37.8	39	38.4	39	38.8	38.8	37.8	38.5	38.7	38	38.4	38.7	38.7	39		38.6	38.7	38.3	38.3	39	38.8
13						39.2	38.3	39.1	38.8	39.1	38	38.8		38.7	37.9	38.9	38.5	39.1	38.9	38.8	38.1	39.3	39.2	39	38.4	38.7	38.8	38.9		38.5	38.4	38.2	38.5	38.5	39.1
14						39.6	38.6	39.1	39.2	39.5	38.5	39.1		38.9	38.4	39.1	38.8	39.2	39	38.4		38.3	38.7	38.5		39.1	38.8	38.9		38.3	38.8	38.2	38.6	38.9	38.6
15						39.1	38.5	39	38.7	39.2	38.4	38.9		38.7	38	39.5	38.7	39.3	38.9	39.1		39.2	39.2	39.1		39.6	39.3	39.6		38.5	38.9	38.5	38.5	39.2	39.1
16						39.4	38.8	39.5	39.5	39.9	39.1	39.5		38.6	38.6	39.9	38.9	39.3	39.1	39		39.2	39.1	39.3		39.1	39.8	39.7		38.7	39.1	38.6	38.8	39.1	39.2
17						39.1	38.8	39.5	39.1	39.3	38.6	39.7		39.2	39.2	40	39.2	38.8	39.3	39		39.1	39.3	38.9		38.7	38.9	39.4		39.1	39	38.8	38.7	39.1	39.3
18						39.2	38.8	39.3	38.9	39.5	38.6	39.3		38.8	38.6	39.9	39.2	39.3	39.3	39.1		39	39.2	38.7		38.8	38.9	39		38.9	38.9	38.9	38.8	39.1	39.4
19						38.9	38.6	39.4	39.1	39.6	38.4	39		38.7	38.7	39.7	39	39.1	39.2	39.1		39.2	39.3	38.9		39	38.9	39.5		38.9	38.7	38.8	38.8	39.3	39.3
20						39.4	38.6	39.6	39.2	39.7	38.6	39.1		39.2	38.7	39.8	39.3	39.1	39.6	39.4		39.2	39.2	39.2		39.2	39.1	39.4		38.4	38.7	38.9	38.7	39	39.2
21						39.1	38.6	39.4	38.9	39.4	38.7	39.6		39.1	38.5	39.3	39	39.4	39.4	39.1		39.2	39.2	39		39	38.8	39		38.6	38.4	38.7	38.9	38.8	39.1
22						39.4	38.8	39.6	39	39.3	39	39.4		39.2	39	40	39.4	39.4	39.8	39.4		39.4	39.4	39.4		38.9	38.9	39.2		38.8	38.7	38.8	38.5	39	39.4
23						39.5	39.1	39.5	38.9	39.3	39	39.5		39.3	38.9	40.3	39.3	39.7	39.4	39.3		39.2	39.5	39.2		39.1	39.3	39.5		38.9	38.9	39.3	38.8	39.1	39.2
24						39.4	38.8	39.3	38.9	39.2	38.7	39.4		38.7	38.8	39.8	39.4	39.3	39.3	39		39.1	39.3	39.1		39.2	39.2	39.3		38.9	38.7	38.8	38.5	39.2	39.1
25						39.2	38.8	39.1	37.6	38.8	39.2	39.1		38.6	39	39.7	39	39.5	39.3	38.9		38.7	39.1	38.5		38.9	39	39.3		38.6	38.9	38.8	38.6	39.2	39
26						39.1	38.6	39.1	38.8	39.2	38.3	39.5		39	38.5	39.8	39	39.1	39.1	38.7		38.9	39.4	38.4		39	38.9	39.1		38.8	38.9	39	38.6	39.3	39.1
27						39.1	38.6	39.3	39	39	38.6	39.4		39.1	39	40	39	39	39.6	39.1		39	39.5	38.9		39.3	39.2	39.6		39.3	39.1	38.8	38.9	39.4	39.2
28						39.2	38.4	39.2	38.8	39	38.4	38.9		38.7	38.5	39.7	38.9	39.4	39.3	39.2		38.8	39.3	38.7		39	39.1	39.2		38.9	38.7	38.7	38.6	38.9	38.9

[truncated: 1 more sheets: Supp Fig 3]
